# Supplementary material for: Structural modification of functionalized carbazoles: from Z′ = 1 to Z′ = 6
Source: Acta Crystallogr B Struct Sci Cryst Eng Mater. 2026 May 19;82(Pt 3):339–43. doi: 10.1107/S2052520626004506 (PMC13238489; doi:10.1107/S2052520626004506)
Supplement: Supplementary file 1 [file b-82-00339-sup1.cif]

data_2b
#mjh130019
#==============================================================================

# PROCESSING SUMMARY (IUCr Office Use Only)

_journal_date_recd_electronic      2026-02-06
_journal_date_to_coeditor         ?
_journal_date_from_coeditor       ?
_journal_date_accepted     ?
_journal_date_printers_first      ?
_journal_date_printers_final      ?
_journal_date_proofs_out          ?
_journal_date_proofs_in           ?
_journal_coeditor_name            ?
_journal_coeditor_code      DK5149
_journal_coeditor_notes
; ?
;
_journal_paper_category      FA
_journal_techeditor_code      ?
_iucr_compatibility_tag          ACTA95
_journal_techeditor_notes  
;
;
_journal_coden_ASTM               ?
_journal_name_full                ?
_journal_year                     ?
_journal_volume                   ?
_journal_issue                    ?
_journal_page_first               ?
_journal_page_last                ?
_journal_suppl_publ_number        ?
_journal_suppl_publ_pages         ?

#==============================================================================

_audit_creation_date               2020-01-31
_audit_creation_method
;
Olex2 1.2
(compiled May 29 2018 13:30:08 for OlexSys, GUI svn.r5506)
;
_shelx_SHELXL_version_number       '2014/7'
_audit_contact_author_address      ?
_audit_contact_author_email        ?
_audit_contact_author_name         ''
_audit_contact_author_phone        ?
_publ_contact_author_id_orcid      ?
_publ_section_references
;
Dolomanov, O.V., Bourhis, L.J., Gildea, R.J, Howard, J.A.K. & Puschmann, H.
 (2009), J. Appl. Cryst. 42, 339-341.

Sheldrick, G.M. (2008). Acta Cryst. A64, 112-122.
;
_chemical_name_common              ?
_chemical_name_systematic
;
 ?
;
_chemical_formula_moiety           'C27 H28 N2 O6 S'
_chemical_formula_sum              'C27 H28 N2 O6 S'
_chemical_formula_weight           508.57
_chemical_absolute_configuration   ?
_chemical_melting_point            ?
loop_
  _atom_type_symbol
  _atom_type_description
  _atom_type_scat_dispersion_real
  _atom_type_scat_dispersion_imag
  _atom_type_scat_source
 'C' 'C' 0.0033 0.0016 'International Tables Vol C Tables 4.2.6.8 and 6.1.1.4'
 'H' 'H' 0.0000 0.0000 'International Tables Vol C Tables 4.2.6.8 and 6.1.1.4'
 'N' 'N' 0.0061 0.0033 'International Tables Vol C Tables 4.2.6.8 and 6.1.1.4'
 'O' 'O' 0.0106 0.0060 'International Tables Vol C Tables 4.2.6.8 and 6.1.1.4'
 'S' 'S' 0.1246 0.1234 'International Tables Vol C Tables 4.2.6.8 and 6.1.1.4'

_shelx_space_group_comment
;
The symmetry employed for this shelxl refinement is uniquely defined
by the following loop, which should always be used as a source of
symmetry information in preference to the above space-group names.
They are only intended as comments.
;
_space_group_crystal_system        'monoclinic'
_space_group_IT_number             9
_space_group_name_H-M_alt          'I 1 a 1'
_space_group_name_Hall             'I -2ya'
loop_
  _space_group_symop_operation_xyz
 'x, y, z'
 'x+1/2, -y, z'
 'x+1/2, y+1/2, z+1/2'
 'x+1, -y+1/2, z+1/2'

_cell_length_a                     12.8199(2)
_cell_length_b                     35.1366(6)
_cell_length_c                     33.1373(7)
_cell_angle_alpha                  90
_cell_angle_beta                   99.333(2)
_cell_angle_gamma                  90
_cell_volume                       14729.0(5)
_cell_formula_units_Z              24
_cell_measurement_reflns_used      27274
_cell_measurement_temperature      150.0(2)
_cell_measurement_theta_max        28.0430
_cell_measurement_theta_min        2.7780
_shelx_estimated_absorpt_T_max     ?
_shelx_estimated_absorpt_T_min     ?
_exptl_absorpt_coefficient_mu      0.178
_exptl_absorpt_correction_T_max    1.00000
_exptl_absorpt_correction_T_min    0.95804
_exptl_absorpt_correction_type     multi-scan
_exptl_absorpt_process_details
;
CrysAlisPro, Agilent Technologies,
Version 1.171.37.33 (release 27-03-2014 CrysAlis171 .NET)
(compiled Mar 27 2014,17:12:48)
Empirical absorption correction using spherical harmonics,
 implemented in SCALE3 ABSPACK scaling algorithm.
;
_exptl_absorpt_special_details     ?
_exptl_crystal_colour              'clear light colourless'
_exptl_crystal_colour_lustre       clear
_exptl_crystal_colour_modifier     light
_exptl_crystal_colour_primary      colourless
_exptl_crystal_density_diffrn      1.376
_exptl_crystal_density_meas        ?
_exptl_crystal_density_method      ?
_exptl_crystal_description         block
_exptl_crystal_F_000               6432
_exptl_crystal_size_max            0.366
_exptl_crystal_size_mid            0.335
_exptl_crystal_size_min            0.192
_exptl_special_details
;
 ?
;
_exptl_transmission_factor_max     ?
_exptl_transmission_factor_min     ?
_diffrn_reflns_av_R_equivalents    ?
_diffrn_reflns_av_unetI/netI       0.0719
_diffrn_reflns_Laue_measured_fraction_full  0.999
_diffrn_reflns_Laue_measured_fraction_max  0.998
_diffrn_reflns_limit_h_max         16
_diffrn_reflns_limit_h_min         -16
_diffrn_reflns_limit_k_max         43
_diffrn_reflns_limit_k_min         -43
_diffrn_reflns_limit_l_max         41
_diffrn_reflns_limit_l_min         -41
_diffrn_reflns_number              26170
_diffrn_reflns_point_group_measured_fraction_full  0.745
_diffrn_reflns_point_group_measured_fraction_max  0.744
_diffrn_reflns_theta_full          26.000
_diffrn_reflns_theta_max           26.446
_diffrn_reflns_theta_min           2.748
_diffrn_ambient_temperature        150.0(2)
_diffrn_detector_area_resol_mean   10.3968
_diffrn_detector_type              Atlas
_diffrn_measured_fraction_theta_full  0.999
_diffrn_measured_fraction_theta_max  0.998
_diffrn_measurement_device         'four-circle diffractometer'
_diffrn_measurement_device_type    'Xcalibur, Atlas, Gemini ultra'
_diffrn_measurement_method         '\w scans'
_diffrn_radiation_type             MoK\a
_diffrn_radiation_wavelength       0.71073
_diffrn_source                     ?
_reflns_Friedel_coverage           0.491
_reflns_Friedel_fraction_full      0.492
_reflns_Friedel_fraction_max       0.491
_reflns_number_gt                  15402
_reflns_number_total               26170
_reflns_special_details
;
 _reflns_Friedel_fraction is defined as the number of unique
 Friedel pairs measured divided by the number that would be
 possible theoretically, ignoring centric projections and
 systematic absences.
;
_reflns_threshold_expression       'I > 2\s(I)'
_computing_cell_refinement
;
CrysAlisPro, Agilent Technologies,
Version 1.171.37.33 (release 27-03-2014 CrysAlis171 .NET)
(compiled Mar 27 2014,17:12:48)
;
_computing_data_collection
;
CrysAlisPro, Agilent Technologies,
Version 1.171.37.33 (release 27-03-2014 CrysAlis171 .NET)
(compiled Mar 27 2014,17:12:48)
;
_computing_data_reduction
;
CrysAlisPro, Agilent Technologies,
Version 1.171.37.33 (release 27-03-2014 CrysAlis171 .NET)
(compiled Mar 27 2014,17:12:48)
;
_computing_molecular_graphics      'Olex2 (Dolomanov et al., 2009)'
_computing_publication_material    'Olex2 (Dolomanov et al., 2009)'
_computing_structure_refinement    'XL (Sheldrick, 2008)'
_computing_structure_solution      'XT (Sheldrick, 2008)'
_refine_diff_density_max           0.574
_refine_diff_density_min           -0.868
_refine_diff_density_rms           0.074
_refine_ls_abs_structure_details
;
 Classical Flack method preferred over Parsons because s.u. lower.
;
_refine_ls_abs_structure_Flack     0.46(4)
_refine_ls_extinction_coef         .
_refine_ls_extinction_method       none
_refine_ls_goodness_of_fit_ref     0.870
_refine_ls_hydrogen_treatment      constr
_refine_ls_matrix_type             full
_refine_ls_number_parameters       1964
_refine_ls_number_reflns           26170
_refine_ls_number_restraints       1820
_refine_ls_R_factor_all            0.0939
_refine_ls_R_factor_gt             0.0497
_refine_ls_restrained_S_all        0.858
_refine_ls_shift/su_max            0.001
_refine_ls_shift/su_mean           0.000
_refine_ls_structure_factor_coef   Fsqd
_refine_ls_weighting_details      
 'w=1/[\s^2^(Fo^2^)+(0.0667P)^2^] where P=(Fo^2^+2Fc^2^)/3'
_refine_ls_weighting_scheme        calc
_refine_ls_wR_factor_gt            0.1080
_refine_ls_wR_factor_ref           0.1190
_refine_special_details
;
 Refined as a 2-component twin.
;
_olex2_refinement_description
;
1. Twinned data refinement
 Scales: 0.4947(7)
 0.5053(7)
2. Fixed Uiso
 At 1.2 times of:
  All C(H) groups, All C(H,H) groups
 At 1.5 times of:
  All C(H,H,H) groups
3. Rigid body (RIGU) restrains
 All non-hydrogen atoms
 with sigma for 1-2 distances of 0.004 and sigma for 1-3 distances of 0.004
4.a Ternary CH refined with riding coordinates:
 C9A(H9A), C9B(H9B), C9C(H9C), C9D(H9D), C9E(H9E), C9F(H9F), C10A(H10A),
 C10B(H10B), C10C(H10C), C10D(H10D), C10E(H10E), C10F(H10F), C13A(H13A),
 C13B(H13B), C13C(H13C), C13D(H13D), C13E(H13E), C13F(H13F), C14A(H14A),
 C14B(H14B), C14C(H14C), C14D(H14D), C14E(H14E), C14F(H14F)
4.b Secondary CH2 refined with riding coordinates:
 C15A(H15A,H15B), C15B(H15C,H15D), C15C(H15E,H15F), C15D(H15G,H15H), C15E(H15I,
 H15J), C15F(H15K,H15L), C16A(H16A,H16B), C16B(H16C,H16D), C16C(H16E,H16F),
 C16D(H16G,H16H), C16E(H16I,H16J), C16F(H16K,H16L), C18A(H18A,H18B), C18B(H18C,
 H18D), C18C(H18E,H18F), C18D(H18G,H18H), C18E(H18I,H18J), C18F(H18K,H18L)
4.c Aromatic/amide H refined with riding coordinates:
 C2A(H2A), C2B(H2B), C2C(H2C), C2D(H2D), C2E(H2E), C2F(H2F), C3A(H3A),
 C3B(H3B), C3C(H3C), C3D(H3D), C3E(H3E), C3F(H3F), C4A(H4A), C4B(H4B), C4C(H4C),
  C4D(H4D), C4E(H4E), C4F(H4F), C5A(H5A), C5B(H5B), C5C(H5C), C5D(H5D),
 C5E(H5E), C5F(H5F), C8A(H8A), C8B(H8B), C8C(H8C), C8D(H8D), C8E(H8E), C8F(H8F),
  C21A(H21A), C21B(H21B), C21C(H21C), C21D(H21D), C21E(H21E), C21F(H21F),
 C22A(H22A), C22B(H22B), C22C(H22C), C22D(H22D), C22E(H22E), C22F(H22F),
 C24A(H24A), C24B(H24B), C24C(H24C), C24D(H24D), C24E(H24E), C24F(H24F),
 C25A(H25A), C25B(H25B), C25C(H25C), C25D(H25D), C25E(H25E), C25F(H25F)
4.d Idealised Me refined as rotating group:
 C19A(H19A,H19B,H19C), C19B(H19D,H19E,H19F), C19C(H19G,H19H,H19I), C19D(H19J,
 H19K,H19L), C19E(H19M,H19N,H19O), C19F(H19P,H19Q,H19R), C26A(H26A,H26B,H26C),
 C26B(H26D,H26E,H26F), C26C(H26G,H26H,H26I), C26D(H26J,H26K,H26L), C26E(H26M,
 H26N,H26O), C26F(H26P,H26Q,H26R), C27A(H27A,H27B,H27C), C27B(H27D,H27E,H27F),
 C27C(H27G,H27H,H27I), C27D(H27J,H27K,H27L), C27E(H27M,H27N,H27O), C27F(H27P,
 H27Q,H27R)
;
_atom_sites_solution_hydrogens     geom
_atom_sites_solution_primary       ?
_atom_sites_solution_secondary     ?
loop_
  _atom_site_label
  _atom_site_type_symbol
  _atom_site_fract_x
  _atom_site_fract_y
  _atom_site_fract_z
  _atom_site_U_iso_or_equiv
  _atom_site_adp_type
  _atom_site_occupancy
  _atom_site_site_symmetry_order
  _atom_site_calc_flag
  _atom_site_refinement_flags_posn
  _atom_site_refinement_flags_adp
  _atom_site_refinement_flags_occupancy
  _atom_site_disorder_assembly
  _atom_site_disorder_group
 S1A S 0.17553(11) 0.64034(4) 0.83591(5) 0.0360(4) Uani 1 1 d . U . . .
 S1B S 0.83732(17) 0.61519(6) 0.96923(8) 0.0627(6) Uani 1 1 d . U . . .
 S1C S 0.50675(10) 0.63820(4) 0.49901(5) 0.0291(4) Uani 1 1 d . U . . .
 S1D S 1.16432(14) 0.60726(5) 0.63167(7) 0.0461(5) Uani 1 1 d . U . . .
 S1E S 0.78828(12) 0.63373(4) 0.16448(5) 0.0358(4) Uani 1 1 d . U . . .
 S1F S 1.48083(18) 0.61374(6) 0.30052(7) 0.0693(7) Uani 1 1 d . U . . .
 O1A O 0.3559(3) 0.50558(15) 0.70448(16) 0.0501(13) Uani 1 1 d . U . . .
 O1B O 0.9264(5) 0.7456(2) 0.8158(2) 0.0676(17) Uani 1 1 d . U . . .
 O1C O 1.1117(3) 0.57356(15) 0.44103(16) 0.0506(12) Uani 1 1 d . U . . .
 O1D O 1.2596(5) 0.74140(19) 0.4825(2) 0.0670(17) Uani 1 1 d . U . . .
 O1E O 0.9801(3) 0.50475(15) 0.03214(16) 0.0509(13) Uani 1 1 d . U . . .
 O1F O 1.5976(5) 0.7462(2) 0.1530(2) 0.0717(18) Uani 1 1 d . U . . .
 O2A O 0.0836(3) 0.55562(14) 0.75816(15) 0.0492(13) Uani 1 1 d . U . . .
 O2AA O 0.5158(4) 0.67258(16) 0.72643(19) 0.0611(14) Uani 1 1 d . U . . .
 O2B O 1.0232(5) 0.69984(18) 0.9438(2) 0.0698(17) Uani 1 1 d . U . . .
 O2C O 1.0467(3) 0.59667(14) 0.49415(15) 0.0609(14) Uani 1 1 d . U . . .
 O2D O 1.3531(4) 0.69181(15) 0.60968(19) 0.0558(14) Uani 1 1 d . U . . .
 O2E O 0.7049(3) 0.54860(12) 0.08892(12) 0.0407(10) Uani 1 1 d . U . . .
 O2F O 1.6791(5) 0.69891(17) 0.28176(19) 0.0708(17) Uani 1 1 d . U . . .
 O3AA O 0.4825(4) 0.64563(13) 0.78451(15) 0.0695(15) Uani 1 1 d . U . . .
 O3B O 0.7815(4) 0.57309(18) 0.78163(18) 0.0648(15) Uani 1 1 d . U . . .
 O3D O 0.8341(5) 0.67610(16) 0.39275(19) 0.0665(16) Uani 1 1 d . U . . .
 O3E O 1.4036(3) 0.57073(15) 0.11065(16) 0.0573(13) Uani 1 1 d . U . . .
 O3F O 1.1961(4) 0.68434(18) 0.06210(19) 0.0756(17) Uani 1 1 d . U . . .
 O4B O 0.7131(4) 0.5980(2) 0.83238(18) 0.107(2) Uani 1 1 d . U . . .
 O4D O 0.8130(4) 0.64480(11) 0.45018(14) 0.0550(12) Uani 1 1 d . U . . .
 O4E O 1.3302(3) 0.59932(19) 0.15947(16) 0.0926(19) Uani 1 1 d . U . . .
 O4F O 1.1263(5) 0.67011(17) 0.11795(17) 0.1039(19) Uani 1 1 d . U . . .
 O5A O 0.2109(3) 0.65447(10) 0.80018(12) 0.0432(10) Uani 1 1 d . U . . .
 O5B O 0.8783(5) 0.60012(14) 0.9347(2) 0.0854(19) Uani 1 1 d . U . . .
 O5C O 0.5427(3) 0.65285(10) 0.46379(12) 0.0371(9) Uani 1 1 d . U . . .
 O5D O 1.2042(4) 0.59317(12) 0.59674(16) 0.0608(14) Uani 1 1 d . U . . .
 O5E O 0.8071(3) 0.64672(11) 0.12578(12) 0.0487(10) Uani 1 1 d . U . . .
 O5F O 1.5221(6) 0.60055(15) 0.26566(19) 0.105(2) Uani 1 1 d . U . . .
 O6A O 0.0724(3) 0.64948(12) 0.84399(14) 0.0446(11) Uani 1 1 d . U . . .
 O6B O 0.8925(4) 0.60918(15) 1.0099(2) 0.0678(15) Uani 1 1 d . U . . .
 O6C O 0.4026(3) 0.64639(12) 0.50647(14) 0.0399(11) Uani 1 1 d . U . . .
 O6D O 1.2198(4) 0.59943(13) 0.67228(17) 0.0537(13) Uani 1 1 d . U . . .
 O6E O 0.6877(3) 0.64052(12) 0.17709(13) 0.0454(11) Uani 1 1 d . U . . .
 O6F O 1.5331(4) 0.60439(15) 0.34080(18) 0.0709(16) Uani 1 1 d . U . . .
 O8AA O 0.6897(3) 0.50715(15) 0.36428(16) 0.0471(12) Uani 1 1 d . U . . .
 O9AA O 0.4163(3) 0.55491(13) 0.41964(14) 0.0391(11) Uani 1 1 d . U . . .
 N1A N 0.1841(3) 0.59385(13) 0.83323(15) 0.0317(11) Uani 1 1 d . U . . .
 N1B N 0.8312(5) 0.66160(15) 0.9624(2) 0.0491(15) Uani 1 1 d . U . . .
 N1C N 0.5171(3) 0.59156(12) 0.49562(15) 0.0254(10) Uani 1 1 d . U . . .
 N1D N 1.1610(4) 0.65381(14) 0.62642(17) 0.0389(13) Uani 1 1 d . U . . .
 N1E N 0.8029(3) 0.58749(13) 0.16401(14) 0.0314(11) Uani 1 1 d . U . . .
 N1F N 1.4819(5) 0.66038(16) 0.29674(19) 0.0517(16) Uani 1 1 d . U . . .
 N2A N 0.2036(4) 0.52517(15) 0.72616(16) 0.0305(12) Uani 1 1 d . U . . .
 N2B N 0.9914(5) 0.72778(17) 0.8807(2) 0.0459(15) Uani 1 1 d . U . . .
 N2C N 0.5376(3) 0.52582(14) 0.38677(15) 0.0249(11) Uani 1 1 d . U . . .
 N2D N 1.3229(5) 0.72131(17) 0.5473(2) 0.0463(14) Uani 1 1 d . U . . .
 N2E N 0.8279(3) 0.52252(14) 0.05455(14) 0.0296(11) Uani 1 1 d . U . . .
 N2F N 1.6572(5) 0.7264(2) 0.2182(2) 0.0568(17) Uani 1 1 d . U . . .
 C1A C 0.1569(4) 0.56914(17) 0.8637(2) 0.0322(13) Uani 1 1 d . U . . .
 C1B C 0.7961(6) 0.68717(18) 0.9910(2) 0.0457(16) Uani 1 1 d . U . . .
 C1C C 0.4921(4) 0.56667(15) 0.52654(18) 0.0237(12) Uani 1 1 d . U . . .
 C1D C 1.1264(5) 0.67808(17) 0.6560(2) 0.0401(15) Uani 1 1 d . U . . .
 C1E C 0.7839(4) 0.56253(16) 0.19641(18) 0.0333(13) Uani 1 1 d . U . . .
 C1F C 1.4485(6) 0.68519(19) 0.3271(2) 0.0490(18) Uani 1 1 d . U . . .
 C2A C 0.0776(5) 0.5741(2) 0.8877(2) 0.0420(16) Uani 1 1 d . U . . .
 H2A H 0.0350 0.5957 0.8854 0.050 Uiso 1 1 calc R . . . .
 C2B C 0.8045(6) 0.6844(2) 1.0327(3) 0.0499(18) Uani 1 1 d . U . . .
 H2B H 0.8386 0.6637 1.0465 0.060 Uiso 1 1 calc R . . . .
 C2C C 0.4144(4) 0.57101(18) 0.5512(2) 0.0339(14) Uani 1 1 d . U . . .
 H2C H 0.3698 0.5920 0.5489 0.041 Uiso 1 1 calc R . . . .
 C2D C 1.1368(5) 0.67385(19) 0.6980(2) 0.0459(17) Uani 1 1 d . U . . .
 H2D H 1.1707 0.6528 0.7111 0.055 Uiso 1 1 calc R . . . .
 C2E C 0.7100(4) 0.56684(18) 0.2226(2) 0.0386(15) Uani 1 1 d . U . . .
 H2E H 0.6653 0.5878 0.2209 0.046 Uiso 1 1 calc R . . . .
 C2F C 1.4547(6) 0.6796(2) 0.3683(2) 0.053(2) Uani 1 1 d . U . . .
 H2F H 1.4848 0.6576 0.3807 0.064 Uiso 1 1 calc R . . . .
 C3A C 0.0658(5) 0.5452(2) 0.9151(2) 0.0493(18) Uani 1 1 d . U . . .
 H3A H 0.0138 0.5479 0.9315 0.059 Uiso 1 1 calc R . . . .
 C3B C 0.7614(6) 0.71311(19) 1.0541(3) 0.0486(18) Uani 1 1 d . U . . .
 H3B H 0.7653 0.7113 1.0823 0.058 Uiso 1 1 calc R . . . .
 C3C C 0.4070(4) 0.54222(18) 0.5795(2) 0.0353(15) Uani 1 1 d . U . . .
 H3C H 0.3563 0.5446 0.5965 0.042 Uiso 1 1 calc R . . . .
 C3D C 1.0946(6) 0.70221(19) 0.7201(2) 0.0469(18) Uani 1 1 d . U . . .
 H3D H 1.0986 0.6995 0.7482 0.056 Uiso 1 1 calc R . . . .
 C3E C 0.7064(5) 0.53830(19) 0.2514(2) 0.0440(16) Uani 1 1 d . U . . .
 H3E H 0.6565 0.5402 0.2688 0.053 Uiso 1 1 calc R . . . .
 C3F C 1.4151(6) 0.7075(2) 0.3910(2) 0.0478(18) Uani 1 1 d . U . . .
 H3F H 1.4177 0.7040 0.4190 0.057 Uiso 1 1 calc R . . . .
 C4A C 0.1271(6) 0.5126(2) 0.9195(3) 0.0470(18) Uani 1 1 d . U . . .
 H4A H 0.1170 0.4940 0.9385 0.056 Uiso 1 1 calc R . . . .
 C4B C 0.7129(6) 0.74402(19) 1.0333(3) 0.0437(17) Uani 1 1 d . U . . .
 H4B H 0.6855 0.7632 1.0479 0.052 Uiso 1 1 calc R . . . .
 C4C C 0.4706(5) 0.51046(18) 0.5837(2) 0.0329(15) Uani 1 1 d . U . . .
 H4C H 0.4642 0.4922 0.6035 0.039 Uiso 1 1 calc R . . . .
 C4D C 1.0476(6) 0.73396(19) 0.7011(2) 0.0444(17) Uani 1 1 d . U . . .
 H4D H 1.0216 0.7525 0.7168 0.053 Uiso 1 1 calc R . . . .
 C4E C 0.7738(5) 0.5070(2) 0.2555(2) 0.0439(17) Uani 1 1 d . U . . .
 H4E H 0.7719 0.4892 0.2761 0.053 Uiso 1 1 calc R . . . .
 C4F C 1.3714(6) 0.7406(2) 0.3725(2) 0.0449(17) Uani 1 1 d . U . . .
 H4F H 1.3452 0.7591 0.3884 0.054 Uiso 1 1 calc R . . . .
 C5A C 0.2041(5) 0.5083(2) 0.8948(2) 0.0391(16) Uani 1 1 d . U . . .
 H5A H 0.2453 0.4864 0.8968 0.047 Uiso 1 1 calc R . . . .
 C5B C 0.7040(5) 0.74731(18) 0.9912(2) 0.0384(16) Uani 1 1 d . U . . .
 H5B H 0.6714 0.7685 0.9778 0.046 Uiso 1 1 calc R . . . .
 C5C C 0.5447(4) 0.50637(18) 0.5577(2) 0.0311(14) Uani 1 1 d . U . . .
 H5C H 0.5866 0.4846 0.5593 0.037 Uiso 1 1 calc R . . . .
 C5D C 1.0374(5) 0.73919(19) 0.6589(2) 0.0411(17) Uani 1 1 d . U . . .
 H5D H 1.0055 0.7609 0.6464 0.049 Uiso 1 1 calc R . . . .
 C5E C 0.8435(5) 0.5032(2) 0.2282(2) 0.0379(15) Uani 1 1 d . U . . .
 H5E H 0.8858 0.4816 0.2291 0.045 Uiso 1 1 calc R . . . .
 C5F C 1.3660(5) 0.7465(2) 0.3310(2) 0.0412(17) Uani 1 1 d . U . . .
 H5F H 1.3374 0.7689 0.3189 0.049 Uiso 1 1 calc R . . . .
 C6A C 0.2200(4) 0.53634(18) 0.8674(2) 0.0321(14) Uani 1 1 d . U . . .
 C6B C 0.7443(5) 0.71866(18) 0.9692(2) 0.0409(15) Uani 1 1 d . U . . .
 C6C C 0.5566(4) 0.53401(16) 0.52973(19) 0.0236(12) Uani 1 1 d . U . . .
 C6D C 1.0770(5) 0.71056(17) 0.6360(2) 0.0370(15) Uani 1 1 d . U . . .
 C6E C 0.8515(4) 0.53113(17) 0.19930(19) 0.0333(14) Uani 1 1 d . U . . .
 C6F C 1.4044(5) 0.71846(19) 0.3079(2) 0.0424(16) Uani 1 1 d . U . . .
 C7A C 0.2950(4) 0.54007(17) 0.83843(19) 0.0321(13) Uani 1 1 d . U . . .
 C7B C 0.7434(5) 0.71391(18) 0.9258(3) 0.0438(16) Uani 1 1 d . U . . .
 C7C C 0.6297(4) 0.53812(15) 0.49995(18) 0.0229(12) Uani 1 1 d . U . . .
 C7D C 1.0754(5) 0.70771(17) 0.5921(2) 0.0408(16) Uani 1 1 d . U . . .
 C7E C 0.9201(4) 0.53518(16) 0.16858(18) 0.0317(13) Uani 1 1 d . U . . .
 C7F C 1.4055(5) 0.71666(18) 0.2643(2) 0.0435(16) Uani 1 1 d . U . . .
 C8A C 0.3650(4) 0.51562(18) 0.82732(19) 0.0322(14) Uani 1 1 d . U . . .
 H8A H 0.3734 0.4916 0.8392 0.039 Uiso 1 1 calc R . . . .
 C8B C 0.7165(6) 0.7356(2) 0.8938(3) 0.0485(17) Uani 1 1 d . U . . .
 H8B H 0.6914 0.7600 0.8971 0.058 Uiso 1 1 calc R . . . .
 C8C C 0.6997(4) 0.51400(16) 0.48831(19) 0.0250(12) Uani 1 1 d . U . . .
 H8C H 0.7089 0.4899 0.4998 0.030 Uiso 1 1 calc R . . . .
 C8D C 1.0505(5) 0.73072(17) 0.5612(2) 0.0435(17) Uani 1 1 d . U . . .
 H8D H 1.0283 0.7553 0.5658 0.052 Uiso 1 1 calc R . . . .
 C8E C 0.9920(4) 0.51186(19) 0.15631(19) 0.0378(15) Uani 1 1 d . U . . .
 H8E H 1.0032 0.4877 0.1677 0.045 Uiso 1 1 calc R . . . .
 C8F C 1.3854(6) 0.74108(19) 0.2341(2) 0.0476(18) Uani 1 1 d . U . . .
 H8F H 1.3660 0.7659 0.2395 0.057 Uiso 1 1 calc R . . . .
 C9A C 0.4303(4) 0.52732(19) 0.7955(2) 0.0374(15) Uani 1 1 d . U . . .
 H9A H 0.4548 0.5042 0.7834 0.045 Uiso 1 1 calc R . . . .
 C9B C 0.7256(6) 0.7214(2) 0.8515(2) 0.0485(17) Uani 1 1 d . U . . .
 H9B H 0.7277 0.7438 0.8342 0.058 Uiso 1 1 calc R . . . .
 C9C C 0.7635(4) 0.52638(16) 0.45636(18) 0.0255(12) Uani 1 1 d . U . . .
 H9C H 0.7878 0.5035 0.4437 0.031 Uiso 1 1 calc R . . . .
 C9D C 1.0570(5) 0.71838(18) 0.5183(2) 0.0433(16) Uani 1 1 d . U . . .
 H9D H 1.0601 0.7415 0.5019 0.052 Uiso 1 1 calc R . . . .
 C9E C 1.0543(4) 0.5249(2) 0.1240(2) 0.0428(16) Uani 1 1 d . U . . .
 H9E H 1.0807 0.5023 0.1116 0.051 Uiso 1 1 calc R . . . .
 C9F C 1.3934(6) 0.72953(19) 0.1908(2) 0.0513(18) Uani 1 1 d . U . . .
 H9F H 1.4019 0.7528 0.1754 0.062 Uiso 1 1 calc R . . . .
 C10A C 0.3641(4) 0.55101(17) 0.76060(18) 0.0321(13) Uani 1 1 d . U . . .
 H10A H 0.4116 0.5685 0.7493 0.038 Uiso 1 1 calc R . . . .
 C10B C 0.8318(5) 0.6995(2) 0.8517(2) 0.0486(17) Uani 1 1 d . U . . .
 H10B H 0.8224 0.6809 0.8294 0.058 Uiso 1 1 calc R . . . .
 C10C C 0.6979(4) 0.55071(15) 0.42204(18) 0.0258(12) Uani 1 1 d . U . . .
 H10C H 0.7453 0.5687 0.4115 0.031 Uiso 1 1 calc R . . . .
 C10D C 1.1612(5) 0.69571(18) 0.5172(2) 0.0421(16) Uani 1 1 d . U . . .
 H10D H 1.1497 0.6779 0.4942 0.051 Uiso 1 1 calc R . . . .
 C10E C 0.9851(4) 0.54819(17) 0.08960(18) 0.0356(14) Uani 1 1 d . U . . .
 H10E H 1.0306 0.5667 0.0788 0.043 Uiso 1 1 calc R . . . .
 C10F C 1.4925(6) 0.70397(19) 0.1891(2) 0.0505(18) Uani 1 1 d . U . . .
 H10F H 1.4767 0.6862 0.1661 0.061 Uiso 1 1 calc R . . . .
 C11A C 0.3133(4) 0.52484(18) 0.7269(2) 0.0324(14) Uani 1 1 d . U . . .
 C11B C 0.9203(6) 0.7266(2) 0.8458(3) 0.0487(17) Uani 1 1 d . U . . .
 C11C C 0.6470(4) 0.52579(17) 0.38743(19) 0.0285(13) Uani 1 1 d . U . . .
 C11D C 1.2515(6) 0.7221(2) 0.5120(3) 0.0483(17) Uani 1 1 d . U . . .
 C11E C 0.9357(4) 0.52277(18) 0.0549(2) 0.0371(15) Uani 1 1 d . U . . .
 C11F C 1.5875(6) 0.7279(2) 0.1834(3) 0.053(2) Uani 1 1 d . U . . .
 C12A C 0.1728(4) 0.55110(18) 0.7524(2) 0.0323(14) Uani 1 1 d . U . . .
 C12B C 0.9695(6) 0.7023(2) 0.9102(3) 0.0508(18) Uani 1 1 d . U . . .
 C12C C 0.5058(4) 0.55074(16) 0.41391(18) 0.0252(12) Uani 1 1 d . U . . .
 C12D C 1.3004(6) 0.6956(2) 0.5760(2) 0.0442(16) Uani 1 1 d . U . . .
 C12E C 0.7951(4) 0.54633(17) 0.08213(17) 0.0286(13) Uani 1 1 d . U . . .
 C12F C 1.6289(6) 0.7024(2) 0.2479(3) 0.0540(19) Uani 1 1 d . U . . .
 C13A C 0.2704(4) 0.57428(17) 0.77250(18) 0.0296(13) Uani 1 1 d . U . . .
 H13A H 0.2687 0.5997 0.7602 0.036 Uiso 1 1 calc R . . . .
 C13B C 0.8756(6) 0.6791(2) 0.8921(2) 0.0498(17) Uani 1 1 d . U . . .
 H13B H 0.8998 0.6537 0.8857 0.060 Uiso 1 1 calc R . . . .
 C13C C 0.6031(4) 0.57326(15) 0.43468(17) 0.0230(11) Uani 1 1 d . U . . .
 H13C H 0.6012 0.5989 0.4229 0.028 Uiso 1 1 calc R . . . .
 C13D C 1.2044(5) 0.67353(18) 0.5566(2) 0.0404(15) Uani 1 1 d . U . . .
 H13D H 1.2268 0.6482 0.5491 0.048 Uiso 1 1 calc R . . . .
 C13E C 0.8894(3) 0.56990(16) 0.10246(17) 0.0299(13) Uani 1 1 d . U . . .
 H13E H 0.8852 0.5955 0.0906 0.036 Uiso 1 1 calc R . . . .
 C13F C 1.5322(6) 0.6814(2) 0.2284(2) 0.0506(18) Uani 1 1 d . U . . .
 H13F H 1.5533 0.6559 0.2208 0.061 Uiso 1 1 calc R . . . .
 C14A C 0.2805(4) 0.57777(16) 0.81858(18) 0.0302(12) Uani 1 1 d . U . . .
 H14A H 0.3417 0.5938 0.8288 0.036 Uiso 1 1 calc R . . . .
 C14B C 0.7916(5) 0.67509(19) 0.9202(2) 0.0479(17) Uani 1 1 d . U . . .
 H14B H 0.7358 0.6578 0.9074 0.057 Uiso 1 1 calc R . . . .
 C14C C 0.6133(4) 0.57636(14) 0.48077(17) 0.0228(11) Uani 1 1 d . U . . .
 H14C H 0.6739 0.5926 0.4911 0.027 Uiso 1 1 calc R . . . .
 C14D C 1.1217(5) 0.66898(16) 0.5851(2) 0.0384(15) Uani 1 1 d . U . . .
 H14D H 1.0648 0.6524 0.5717 0.046 Uiso 1 1 calc R . . . .
 C14E C 0.8995(4) 0.57291(16) 0.14853(17) 0.0298(12) Uani 1 1 d . U . . .
 H14E H 0.9590 0.5898 0.1585 0.036 Uiso 1 1 calc R . . . .
 C14F C 1.4462(6) 0.67727(19) 0.2560(2) 0.0532(19) Uani 1 1 d . U . . .
 H14F H 1.3877 0.6621 0.2415 0.064 Uiso 1 1 calc R . . . .
 C15A C 0.5293(4) 0.5499(2) 0.8163(2) 0.0440(16) Uani 1 1 d . U . . .
 H15A H 0.5086 0.5757 0.8218 0.053 Uiso 1 1 calc R . . . .
 H15B H 0.5573 0.5381 0.8422 0.053 Uiso 1 1 calc R . . . .
 C15B C 0.6281(6) 0.6977(2) 0.8326(2) 0.0524(18) Uani 1 1 d . U . . .
 H15C H 0.6347 0.6722 0.8439 0.063 Uiso 1 1 calc R . . . .
 H15D H 0.5651 0.7091 0.8402 0.063 Uiso 1 1 calc R . . . .
 C15C C 0.8627(4) 0.54876(17) 0.47727(19) 0.0305(13) Uani 1 1 d . U . . .
 H15E H 0.8421 0.5743 0.4836 0.037 Uiso 1 1 calc R . . . .
 H15F H 0.8920 0.5363 0.5027 0.037 Uiso 1 1 calc R . . . .
 C15D C 0.9577(5) 0.69589(18) 0.4989(2) 0.0477(17) Uani 1 1 d . U . . .
 H15G H 0.9644 0.6698 0.5085 0.057 Uiso 1 1 calc R . . . .
 H15H H 0.8961 0.7068 0.5081 0.057 Uiso 1 1 calc R . . . .
 C15E C 1.1516(4) 0.5487(2) 0.1448(2) 0.0519(17) Uani 1 1 d . U . . .
 H15I H 1.1294 0.5746 0.1492 0.062 Uiso 1 1 calc R . . . .
 H15J H 1.1797 0.5377 0.1711 0.062 Uiso 1 1 calc R . . . .
 C15F C 1.2922(6) 0.70981(18) 0.1699(2) 0.0566(19) Uani 1 1 d . U . . .
 H15K H 1.2924 0.6837 0.1795 0.068 Uiso 1 1 calc R . . . .
 H15L H 1.2318 0.7225 0.1780 0.068 Uiso 1 1 calc R . . . .
 C16A C 0.6159(5) 0.5511(2) 0.7891(2) 0.0527(18) Uani 1 1 d . U . . .
 H16A H 0.6422 0.5254 0.7866 0.063 Uiso 1 1 calc R . . . .
 H16B H 0.5843 0.5594 0.7619 0.063 Uiso 1 1 calc R . . . .
 C16B C 0.6147(6) 0.6952(2) 0.7865(2) 0.0574(19) Uani 1 1 d . U . . .
 H16C H 0.5996 0.7204 0.7753 0.069 Uiso 1 1 calc R . . . .
 H16D H 0.6812 0.6871 0.7790 0.069 Uiso 1 1 calc R . . . .
 C16C C 0.9475(4) 0.55077(18) 0.44932(19) 0.0351(14) Uani 1 1 d . U . . .
 H16E H 0.9742 0.5253 0.4460 0.042 Uiso 1 1 calc R . . . .
 H16F H 0.9148 0.5597 0.4226 0.042 Uiso 1 1 calc R . . . .
 C16D C 0.9403(6) 0.69604(19) 0.4526(2) 0.0522(18) Uani 1 1 d . U . . .
 H16G H 0.9221 0.7217 0.4431 0.063 Uiso 1 1 calc R . . . .
 H16H H 1.0062 0.6893 0.4436 0.063 Uiso 1 1 calc R . . . .
 C16E C 1.2372(4) 0.5492(2) 0.1178(2) 0.0569(18) Uani 1 1 d . U . . .
 H16I H 1.2656 0.5237 0.1166 0.068 Uiso 1 1 calc R . . . .
 H16J H 1.2055 0.5564 0.0902 0.068 Uiso 1 1 calc R . . . .
 C16F C 1.2790(6) 0.70955(19) 0.1233(2) 0.0570(18) Uani 1 1 d . U . . .
 H16K H 1.2667 0.7355 0.1136 0.068 Uiso 1 1 calc R . . . .
 H16L H 1.3449 0.7011 0.1155 0.068 Uiso 1 1 calc R . . . .
 C17A C 0.7077(5) 0.5766(2) 0.8042(2) 0.0573(19) Uani 1 1 d . U . . .
 C17B C 0.5300(6) 0.66886(17) 0.7670(2) 0.0492(17) Uani 1 1 d . U . . .
 C17C C 1.0387(4) 0.57641(19) 0.4653(2) 0.0366(14) Uani 1 1 d . U . . .
 C17D C 0.8560(5) 0.66950(17) 0.4329(2) 0.0442(16) Uani 1 1 d . U . . .
 C17E C 1.3274(4) 0.5764(2) 0.1327(2) 0.0578(19) Uani 1 1 d . U . . .
 C17F C 1.1921(6) 0.6852(2) 0.1021(2) 0.0623(19) Uani 1 1 d . U . . .
 C18A C 0.8764(5) 0.5979(2) 0.7920(3) 0.067(2) Uani 1 1 d . U . . .
 H18A H 0.8784 0.6084 0.8192 0.080 Uiso 1 1 calc R . . . .
 H18B H 0.9398 0.5828 0.7920 0.080 Uiso 1 1 calc R . . . .
 C18B C 0.4368(6) 0.6489(2) 0.7018(3) 0.060(2) Uani 1 1 d . U . . .
 H18C H 0.4015 0.6634 0.6786 0.072 Uiso 1 1 calc R . . . .
 H18D H 0.3841 0.6410 0.7180 0.072 Uiso 1 1 calc R . . . .
 C18C C 1.2068(4) 0.5980(2) 0.4512(2) 0.0519(18) Uani 1 1 d . U . . .
 H18E H 1.2146 0.6056 0.4796 0.062 Uiso 1 1 calc R . . . .
 H18F H 1.2691 0.5835 0.4476 0.062 Uiso 1 1 calc R . . . .
 C18D C 0.7555(7) 0.6526(2) 0.3685(3) 0.065(2) Uani 1 1 d . U . . .
 H18G H 0.7153 0.6678 0.3470 0.078 Uiso 1 1 calc R . . . .
 H18H H 0.7069 0.6428 0.3856 0.078 Uiso 1 1 calc R . . . .
 C18E C 1.4969(5) 0.5958(2) 0.1209(2) 0.0576(19) Uani 1 1 d . U . . .
 H18I H 1.5058 0.6029 0.1496 0.069 Uiso 1 1 calc R . . . .
 H18J H 1.5601 0.5825 0.1162 0.069 Uiso 1 1 calc R . . . .
 C18F C 1.1157(7) 0.6619(3) 0.0357(3) 0.083(3) Uani 1 1 d . U . . .
 H18K H 1.0524 0.6601 0.0482 0.100 Uiso 1 1 calc R . . . .
 H18L H 1.0972 0.6744 0.0095 0.100 Uiso 1 1 calc R . . . .
 C19A C 0.8747(7) 0.6284(2) 0.7631(3) 0.076(2) Uani 1 1 d . U . . .
 H19A H 0.8831 0.6182 0.7369 0.114 Uiso 1 1 calc GR . . . .
 H19B H 0.9314 0.6457 0.7723 0.114 Uiso 1 1 calc GR . . . .
 H19C H 0.8084 0.6416 0.7607 0.114 Uiso 1 1 calc GR . . . .
 C19B C 0.4881(7) 0.6145(2) 0.6867(3) 0.072(2) Uani 1 1 d . U . . .
 H19D H 0.5394 0.6224 0.6703 0.108 Uiso 1 1 calc GR . . . .
 H19E H 0.4352 0.5991 0.6706 0.108 Uiso 1 1 calc GR . . . .
 H19F H 0.5223 0.6000 0.7097 0.108 Uiso 1 1 calc GR . . . .
 C19C C 1.1995(6) 0.6317(2) 0.4255(3) 0.066(2) Uani 1 1 d . U . . .
 H19G H 1.1960 0.6242 0.3974 0.100 Uiso 1 1 calc GR . . . .
 H19H H 1.2606 0.6474 0.4335 0.100 Uiso 1 1 calc GR . . . .
 H19I H 1.1370 0.6457 0.4285 0.100 Uiso 1 1 calc GR . . . .
 C19D C 0.8061(8) 0.6202(3) 0.3501(3) 0.089(3) Uani 1 1 d . U . . .
 H19J H 0.8524 0.6299 0.3325 0.133 Uiso 1 1 calc GR . . . .
 H19K H 0.7525 0.6046 0.3346 0.133 Uiso 1 1 calc GR . . . .
 H19L H 0.8461 0.6052 0.3715 0.133 Uiso 1 1 calc GR . . . .
 C19E C 1.4815(6) 0.6301(2) 0.0952(3) 0.075(2) Uani 1 1 d . U . . .
 H19M H 1.4645 0.6228 0.0670 0.112 Uiso 1 1 calc GR . . . .
 H19N H 1.5452 0.6450 0.0992 0.112 Uiso 1 1 calc GR . . . .
 H19O H 1.4246 0.6450 0.1026 0.112 Uiso 1 1 calc GR . . . .
 C19F C 1.1558(8) 0.6235(3) 0.0298(4) 0.101(4) Uani 1 1 d . U . . .
 H19P H 1.1026 0.6091 0.0125 0.151 Uiso 1 1 calc GR . . . .
 H19Q H 1.1733 0.6111 0.0558 0.151 Uiso 1 1 calc GR . . . .
 H19R H 1.2179 0.6253 0.0171 0.151 Uiso 1 1 calc GR . . . .
 C20A C 0.2670(5) 0.65430(17) 0.8791(2) 0.0334(14) Uani 1 1 d . U . . .
 C20B C 0.7085(6) 0.59935(19) 0.9659(3) 0.0513(18) Uani 1 1 d . U . . .
 C20C C 0.5969(4) 0.65215(16) 0.5423(2) 0.0275(13) Uani 1 1 d . U . . .
 C20D C 1.0332(5) 0.59287(17) 0.6286(2) 0.0370(15) Uani 1 1 d . U . . .
 C20E C 0.8879(4) 0.65174(16) 0.20251(19) 0.0349(14) Uani 1 1 d . U . . .
 C20F C 1.3483(6) 0.59967(19) 0.2950(2) 0.0543(18) Uani 1 1 d . U . . .
 C21A C 0.2344(5) 0.6596(2) 0.9161(2) 0.0403(17) Uani 1 1 d . U . . .
 H21A H 0.1635 0.6568 0.9185 0.048 Uiso 1 1 calc R . . . .
 C21B C 0.6661(6) 0.5955(2) 1.0018(2) 0.0433(17) Uani 1 1 d . U . . .
 H21B H 0.7068 0.6008 1.0270 0.052 Uiso 1 1 calc R . . . .
 C21C C 0.5621(5) 0.6575(2) 0.5790(2) 0.0359(15) Uani 1 1 d . U . . .
 H21C H 0.4910 0.6543 0.5809 0.043 Uiso 1 1 calc R . . . .
 C21D C 0.9914(5) 0.58800(19) 0.6639(2) 0.0362(16) Uani 1 1 d . U . . .
 H21D H 1.0336 0.5914 0.6893 0.043 Uiso 1 1 calc R . . . .
 C21E C 0.8691(5) 0.65628(19) 0.2420(2) 0.0389(16) Uani 1 1 d . U . . .
 H21E H 0.8030 0.6512 0.2488 0.047 Uiso 1 1 calc R . . . .
 C21F C 1.3035(6) 0.5925(2) 0.3295(2) 0.0412(17) Uani 1 1 d . U . . .
 H21F H 1.3437 0.5946 0.3555 0.049 Uiso 1 1 calc R . . . .
 C22A C 0.3080(5) 0.6690(2) 0.9498(2) 0.0444(18) Uani 1 1 d . U . . .
 H22A H 0.2854 0.6728 0.9748 0.053 Uiso 1 1 calc R . . . .
 C22B C 0.5632(6) 0.5838(2) 0.9992(2) 0.0469(18) Uani 1 1 d . U . . .
 H22B H 0.5357 0.5804 1.0233 0.056 Uiso 1 1 calc R . . . .
 C22C C 0.6337(5) 0.6676(2) 0.6133(2) 0.0401(16) Uani 1 1 d . U . . .
 H22C H 0.6091 0.6724 0.6377 0.048 Uiso 1 1 calc R . . . .
 C22D C 0.8872(5) 0.57814(19) 0.6616(2) 0.0373(15) Uani 1 1 d . U . . .
 H22D H 0.8601 0.5737 0.6856 0.045 Uiso 1 1 calc R . . . .
 C22E C 0.9516(6) 0.6686(2) 0.2710(3) 0.0512(19) Uani 1 1 d . U . . .
 H22E H 0.9401 0.6724 0.2977 0.061 Uiso 1 1 calc R . . . .
 C22F C 1.2001(6) 0.58236(19) 0.3249(2) 0.0458(17) Uani 1 1 d . U . . .
 H22F H 1.1708 0.5771 0.3482 0.055 Uiso 1 1 calc R . . . .
 C23A C 0.4133(5) 0.67293(17) 0.9476(2) 0.0374(15) Uani 1 1 d . U . . .
 C23B C 0.4983(6) 0.5768(2) 0.9620(2) 0.0512(18) Uani 1 1 d . U . . .
 C23C C 0.7402(5) 0.67085(17) 0.6121(2) 0.0345(14) Uani 1 1 d . U . . .
 C23D C 0.8211(5) 0.57458(17) 0.6241(2) 0.0346(14) Uani 1 1 d . U . . .
 C23E C 1.0500(5) 0.67538(17) 0.2614(2) 0.0526(18) Uani 1 1 d . U . . .
 C23F C 1.1366(7) 0.57957(19) 0.2873(2) 0.065(2) Uani 1 1 d . U . . .
 C24A C 0.4452(5) 0.66768(17) 0.90941(19) 0.0421(15) Uani 1 1 d . U . . .
 H24A H 0.5164 0.6701 0.9073 0.050 Uiso 1 1 calc R . . . .
 C24B C 0.5416(7) 0.58076(19) 0.9278(2) 0.061(2) Uani 1 1 d . U . . .
 H24B H 0.4992 0.5767 0.9026 0.073 Uiso 1 1 calc R . . . .
 C24C C 0.7742(4) 0.66562(15) 0.57467(19) 0.0309(13) Uani 1 1 d . U . . .
 H24C H 0.8457 0.6682 0.5733 0.037 Uiso 1 1 calc R . . . .
 C24D C 0.8640(5) 0.57879(16) 0.5891(2) 0.0376(14) Uani 1 1 d . U . . .
 H24D H 0.8212 0.5757 0.5638 0.045 Uiso 1 1 calc R . . . .
 C24E C 1.0678(5) 0.67068(17) 0.2220(2) 0.0546(18) Uani 1 1 d . U . . .
 H24E H 1.1346 0.6755 0.2157 0.066 Uiso 1 1 calc R . . . .
 C24F C 1.1798(9) 0.58658(19) 0.2536(3) 0.084(3) Uani 1 1 d . U . . .
 H24F H 1.1375 0.5851 0.2281 0.100 Uiso 1 1 calc R . . . .
 C25A C 0.3730(5) 0.65892(17) 0.8746(2) 0.0388(15) Uani 1 1 d . U . . .
 H25A H 0.3943 0.6562 0.8492 0.047 Uiso 1 1 calc R . . . .
 C25B C 0.6435(7) 0.5903(2) 0.9285(2) 0.059(2) Uani 1 1 d . U . . .
 H25B H 0.6714 0.5909 0.9043 0.071 Uiso 1 1 calc R . . . .
 C25C C 0.7038(4) 0.65665(15) 0.5391(2) 0.0293(13) Uani 1 1 d . U . . .
 H25C H 0.7273 0.6538 0.5141 0.035 Uiso 1 1 calc R . . . .
 C25D C 0.9692(5) 0.58749(17) 0.5907(2) 0.0377(15) Uani 1 1 d . U . . .
 H25D H 0.9975 0.5898 0.5667 0.045 Uiso 1 1 calc R . . . .
 C25E C 0.9874(4) 0.65886(15) 0.1918(2) 0.0411(14) Uani 1 1 d . U . . .
 H25E H 0.9989 0.6557 0.1650 0.049 Uiso 1 1 calc R . . . .
 C25F C 1.2839(9) 0.5957(2) 0.2561(2) 0.073(2) Uani 1 1 d . U . . .
 H25F H 1.3127 0.5994 0.2324 0.088 Uiso 1 1 calc R . . . .
 C26A C 0.4931(5) 0.6827(2) 0.9848(2) 0.0549(18) Uani 1 1 d . U . . .
 H26A H 0.5012 0.7098 0.9867 0.082 Uiso 1 1 calc GR . . . .
 H26B H 0.5599 0.6713 0.9824 0.082 Uiso 1 1 calc GR . . . .
 H26C H 0.4691 0.6732 1.0088 0.082 Uiso 1 1 calc GR . . . .
 C26B C 0.3861(6) 0.5651(2) 0.9598(2) 0.067(2) Uani 1 1 d . U . . .
 H26D H 0.3779 0.5392 0.9507 0.100 Uiso 1 1 calc GR . . . .
 H26E H 0.3418 0.5813 0.9410 0.100 Uiso 1 1 calc GR . . . .
 H26F H 0.3662 0.5672 0.9864 0.100 Uiso 1 1 calc GR . . . .
 C26C C 0.8170(5) 0.68057(19) 0.64993(19) 0.0499(17) Uani 1 1 d . U . . .
 H26G H 0.8819 0.6670 0.6497 0.075 Uiso 1 1 calc GR . . . .
 H26H H 0.7874 0.6735 0.6737 0.075 Uiso 1 1 calc GR . . . .
 H26I H 0.8306 0.7074 0.6505 0.075 Uiso 1 1 calc GR . . . .
 C26D C 0.7079(5) 0.5654(2) 0.6225(2) 0.0510(17) Uani 1 1 d . U . . .
 H26J H 0.6973 0.5386 0.6177 0.076 Uiso 1 1 calc GR . . . .
 H26K H 0.6666 0.5794 0.6007 0.076 Uiso 1 1 calc GR . . . .
 H26L H 0.6865 0.5721 0.6480 0.076 Uiso 1 1 calc GR . . . .
 C26E C 1.1399(6) 0.6884(2) 0.2940(2) 0.080(2) Uani 1 1 d . U . . .
 H26M H 1.1349 0.7154 0.2978 0.121 Uiso 1 1 calc GR . . . .
 H26N H 1.2062 0.6826 0.2854 0.121 Uiso 1 1 calc GR . . . .
 H26O H 1.1357 0.6755 0.3192 0.121 Uiso 1 1 calc GR . . . .
 C26F C 1.0226(7) 0.5686(2) 0.2829(3) 0.096(3) Uani 1 1 d . U . . .
 H26P H 0.9980 0.5724 0.3084 0.143 Uiso 1 1 calc GR . . . .
 H26Q H 1.0147 0.5422 0.2752 0.143 Uiso 1 1 calc GR . . . .
 H26R H 0.9818 0.5840 0.2622 0.143 Uiso 1 1 calc GR . . . .
 C27A C 0.1319(5) 0.50302(18) 0.6969(2) 0.0390(16) Uani 1 1 d . U . . .
 H27A H 0.1369 0.5113 0.6697 0.059 Uiso 1 1 calc GR . . . .
 H27B H 0.0608 0.5065 0.7019 0.059 Uiso 1 1 calc GR . . . .
 H27C H 0.1504 0.4766 0.6998 0.059 Uiso 1 1 calc GR . . . .
 C27B C 1.0876(6) 0.7513(2) 0.8861(3) 0.056(2) Uani 1 1 d . U . . .
 H27D H 1.1305 0.7454 0.9118 0.084 Uiso 1 1 calc GR . . . .
 H27E H 1.0682 0.7778 0.8857 0.084 Uiso 1 1 calc GR . . . .
 H27F H 1.1266 0.7463 0.8643 0.084 Uiso 1 1 calc GR . . . .
 C27C C 0.4658(4) 0.50406(18) 0.35717(19) 0.0341(15) Uani 1 1 d . U . . .
 H27G H 0.4712 0.5126 0.3301 0.051 Uiso 1 1 calc GR . . . .
 H27H H 0.3947 0.5076 0.3621 0.051 Uiso 1 1 calc GR . . . .
 H27I H 0.4839 0.4776 0.3597 0.051 Uiso 1 1 calc GR . . . .
 C27D C 1.4192(6) 0.7444(2) 0.5533(3) 0.060(2) Uani 1 1 d . U . . .
 H27J H 1.4612 0.7382 0.5791 0.089 Uiso 1 1 calc GR . . . .
 H27K H 1.4006 0.7709 0.5529 0.089 Uiso 1 1 calc GR . . . .
 H27L H 1.4590 0.7393 0.5317 0.089 Uiso 1 1 calc GR . . . .
 C27E C 0.7554(4) 0.49990(19) 0.0249(2) 0.0431(16) Uani 1 1 d . U . . .
 H27M H 0.7617 0.5077 -0.0023 0.065 Uiso 1 1 calc GR . . . .
 H27N H 0.6841 0.5038 0.0294 0.065 Uiso 1 1 calc GR . . . .
 H27O H 0.7732 0.4734 0.0283 0.065 Uiso 1 1 calc GR . . . .
 C27F C 1.7582(7) 0.7475(2) 0.2244(3) 0.062(2) Uani 1 1 d . U . . .
 H27P H 1.7442 0.7743 0.2232 0.093 Uiso 1 1 calc GR . . . .
 H27Q H 1.7980 0.7407 0.2033 0.093 Uiso 1 1 calc GR . . . .
 H27R H 1.7980 0.7411 0.2506 0.093 Uiso 1 1 calc GR . . . .

loop_
  _atom_site_aniso_label
  _atom_site_aniso_U_11
  _atom_site_aniso_U_22
  _atom_site_aniso_U_33
  _atom_site_aniso_U_23
  _atom_site_aniso_U_13
  _atom_site_aniso_U_12
 S1A 0.0343(9) 0.0375(8) 0.0359(9) -0.0074(7) 0.0041(7) 0.0045(6)
 S1B 0.0702(12) 0.0356(9) 0.0930(17) 0.0121(10) 0.0448(12) 0.0111(8)
 S1C 0.0250(8) 0.0266(7) 0.0370(9) 0.0038(6) 0.0093(7) 0.0108(6)
 S1D 0.0463(9) 0.0323(8) 0.0667(13) 0.0097(8) 0.0306(9) 0.0181(7)
 S1E 0.0297(8) 0.0507(9) 0.0286(8) -0.0001(7) 0.0095(7) 0.0149(7)
 S1F 0.0968(15) 0.0487(10) 0.0791(15) 0.0370(10) 0.0642(12) 0.0442(10)
 O1A 0.036(2) 0.067(3) 0.045(3) -0.027(2) 0.000(2) 0.011(2)
 O1B 0.062(3) 0.080(4) 0.061(3) 0.018(3) 0.011(3) -0.018(3)
 O1C 0.026(2) 0.071(3) 0.061(3) -0.009(2) 0.024(2) -0.0013(19)
 O1D 0.071(4) 0.072(3) 0.062(4) 0.019(3) 0.023(3) 0.000(3)
 O1E 0.022(2) 0.090(3) 0.040(3) -0.030(2) 0.004(2) 0.014(2)
 O1F 0.065(3) 0.094(4) 0.061(3) 0.045(3) 0.026(3) 0.008(3)
 O2A 0.023(2) 0.083(3) 0.038(3) -0.020(2) -0.0059(19) 0.011(2)
 O2AA 0.057(3) 0.063(3) 0.067(3) -0.005(2) 0.018(2) -0.016(2)
 O2B 0.044(3) 0.095(4) 0.075(4) 0.019(3) 0.023(3) 0.003(2)
 O2C 0.034(2) 0.104(3) 0.050(3) -0.038(2) 0.022(2) -0.025(2)
 O2D 0.046(3) 0.066(3) 0.061(3) 0.002(3) 0.027(2) 0.008(2)
 O2E 0.0163(18) 0.076(3) 0.030(2) -0.0077(19) 0.0038(16) 0.0022(17)
 O2F 0.067(3) 0.089(4) 0.063(3) 0.038(3) 0.029(3) 0.023(3)
 O3AA 0.089(3) 0.065(3) 0.060(3) -0.016(2) 0.030(3) -0.035(3)
 O3B 0.039(3) 0.102(4) 0.058(3) 0.001(3) 0.022(2) 0.006(3)
 O3D 0.079(4) 0.061(3) 0.060(3) 0.021(2) 0.011(3) -0.017(3)
 O3E 0.029(2) 0.091(3) 0.058(3) -0.001(2) 0.024(2) 0.012(2)
 O3F 0.059(3) 0.113(5) 0.058(3) 0.013(3) 0.021(2) 0.011(3)
 O4B 0.046(3) 0.215(6) 0.065(4) -0.070(4) 0.025(3) -0.048(3)
 O4D 0.068(3) 0.044(2) 0.056(3) 0.006(2) 0.021(2) -0.011(2)
 O4E 0.039(3) 0.193(5) 0.050(3) -0.049(3) 0.021(2) -0.032(3)
 O4F 0.108(4) 0.133(5) 0.084(4) -0.009(4) 0.054(3) -0.038(4)
 O5A 0.048(2) 0.044(2) 0.036(2) -0.0024(18) 0.0036(19) 0.0056(18)
 O5B 0.120(4) 0.041(3) 0.116(4) 0.013(3) 0.079(4) 0.024(3)
 O5C 0.039(2) 0.0303(19) 0.043(2) 0.0076(16) 0.0086(18) 0.0110(16)
 O5D 0.074(3) 0.039(2) 0.083(3) 0.010(2) 0.050(3) 0.031(2)
 O5E 0.053(2) 0.064(2) 0.033(2) 0.0117(19) 0.0181(19) 0.025(2)
 O5F 0.179(6) 0.061(3) 0.105(4) 0.046(3) 0.108(4) 0.073(3)
 O6A 0.035(2) 0.043(2) 0.055(3) -0.016(2) 0.003(2) 0.0155(18)
 O6B 0.051(3) 0.050(3) 0.107(4) 0.013(3) 0.028(3) 0.006(2)
 O6C 0.020(2) 0.041(2) 0.060(3) -0.0016(19) 0.0108(18) 0.0197(16)
 O6D 0.037(2) 0.051(3) 0.077(3) 0.018(2) 0.021(2) 0.0210(19)
 O6E 0.035(2) 0.060(2) 0.043(2) -0.0032(19) 0.0121(19) 0.0199(19)
 O6F 0.066(3) 0.069(3) 0.089(4) 0.051(3) 0.044(3) 0.038(2)
 O8AA 0.031(2) 0.072(3) 0.042(3) -0.019(2) 0.0138(19) 0.006(2)
 O9AA 0.0088(18) 0.065(3) 0.044(3) -0.001(2) 0.0046(17) 0.0091(17)
 N1A 0.024(2) 0.037(2) 0.033(3) -0.0090(19) 0.004(2) 0.0003(18)
 N1B 0.053(3) 0.036(3) 0.065(3) 0.005(2) 0.031(3) -0.001(2)
 N1C 0.012(2) 0.028(2) 0.038(3) 0.0021(18) 0.0102(18) 0.0073(16)
 N1D 0.039(3) 0.036(2) 0.049(3) 0.008(2) 0.027(2) 0.009(2)
 N1E 0.016(2) 0.049(2) 0.030(2) -0.005(2) 0.0077(19) 0.0060(18)
 N1F 0.059(3) 0.052(3) 0.055(3) 0.026(2) 0.042(3) 0.028(2)
 N2A 0.025(2) 0.039(3) 0.025(3) -0.004(2) -0.0026(19) 0.0005(19)
 N2B 0.043(3) 0.041(3) 0.057(4) 0.004(3) 0.017(2) 0.003(2)
 N2C 0.015(2) 0.032(2) 0.026(2) 0.0016(18) 0.0001(18) -0.0034(17)
 N2D 0.050(3) 0.036(3) 0.060(4) 0.000(2) 0.029(3) 0.005(2)
 N2E 0.014(2) 0.055(3) 0.019(2) -0.009(2) -0.0003(18) 0.0032(19)
 N2F 0.057(3) 0.063(4) 0.056(4) 0.029(3) 0.027(3) 0.021(3)
 C1A 0.021(3) 0.040(3) 0.034(3) -0.009(2) -0.001(2) -0.007(2)
 C1B 0.044(3) 0.031(3) 0.068(4) 0.002(3) 0.026(3) -0.007(2)
 C1C 0.007(2) 0.029(2) 0.034(3) 0.002(2) 0.001(2) -0.0002(18)
 C1D 0.035(3) 0.032(3) 0.059(4) 0.005(3) 0.027(3) 0.012(2)
 C1E 0.020(3) 0.051(3) 0.029(3) -0.007(2) 0.003(2) -0.004(2)
 C1F 0.050(4) 0.044(3) 0.060(4) 0.022(3) 0.031(3) 0.014(3)
 C2A 0.029(3) 0.052(4) 0.044(4) -0.010(3) 0.004(3) -0.003(3)
 C2B 0.045(4) 0.038(3) 0.070(4) 0.005(3) 0.018(3) -0.010(3)
 C2C 0.018(3) 0.037(3) 0.050(4) -0.007(2) 0.014(2) 0.000(2)
 C2D 0.045(4) 0.044(4) 0.053(4) 0.005(3) 0.019(3) 0.010(3)
 C2E 0.030(3) 0.052(3) 0.036(3) -0.005(3) 0.011(3) 0.001(3)
 C2F 0.052(4) 0.055(4) 0.059(4) 0.025(3) 0.028(3) 0.019(3)
 C3A 0.043(3) 0.068(4) 0.039(4) -0.004(3) 0.011(3) -0.015(3)
 C3B 0.047(4) 0.039(3) 0.063(4) -0.003(3) 0.019(3) -0.013(3)
 C3C 0.024(3) 0.041(3) 0.045(4) -0.001(3) 0.017(3) -0.007(2)
 C3D 0.043(4) 0.043(3) 0.060(4) -0.005(3) 0.025(3) 0.004(3)
 C3E 0.044(3) 0.054(3) 0.037(3) -0.011(3) 0.016(3) -0.019(3)
 C3F 0.043(4) 0.055(4) 0.049(4) 0.015(3) 0.018(3) 0.004(3)
 C4A 0.043(3) 0.059(4) 0.038(4) -0.013(3) 0.005(3) -0.021(3)
 C4B 0.047(4) 0.030(3) 0.058(4) -0.010(3) 0.021(3) -0.019(3)
 C4C 0.023(3) 0.032(3) 0.045(4) 0.000(2) 0.011(3) -0.010(2)
 C4D 0.042(3) 0.039(3) 0.059(4) -0.010(3) 0.029(3) -0.001(3)
 C4E 0.046(4) 0.053(4) 0.035(4) -0.006(3) 0.013(3) -0.017(3)
 C4F 0.041(4) 0.041(3) 0.054(4) 0.006(3) 0.015(3) 0.004(3)
 C5A 0.038(3) 0.046(3) 0.031(3) -0.005(3) -0.003(3) -0.006(3)
 C5B 0.042(3) 0.020(3) 0.058(4) -0.001(3) 0.022(3) -0.010(2)
 C5C 0.018(3) 0.032(3) 0.043(3) 0.002(2) 0.004(2) -0.003(2)
 C5D 0.033(3) 0.038(3) 0.059(4) -0.006(3) 0.026(3) 0.001(3)
 C5E 0.028(3) 0.048(3) 0.038(3) -0.010(3) 0.004(3) -0.008(2)
 C5F 0.036(3) 0.038(3) 0.052(4) 0.016(3) 0.012(3) 0.004(2)
 C6A 0.023(3) 0.044(3) 0.025(3) -0.009(2) -0.008(2) -0.007(2)
 C6B 0.035(3) 0.029(3) 0.063(4) -0.001(3) 0.021(3) -0.010(2)
 C6C 0.011(2) 0.029(3) 0.030(3) -0.001(2) 0.003(2) -0.0038(18)
 C6D 0.031(3) 0.032(3) 0.053(3) 0.003(3) 0.021(3) 0.010(2)
 C6E 0.021(3) 0.048(3) 0.030(3) -0.008(2) 0.000(2) -0.002(2)
 C6F 0.038(3) 0.041(3) 0.054(4) 0.020(3) 0.022(3) 0.012(2)
 C7A 0.024(3) 0.043(3) 0.024(3) -0.010(2) -0.011(2) 0.000(2)
 C7B 0.041(3) 0.026(3) 0.070(4) -0.004(3) 0.026(3) -0.007(2)
 C7C 0.012(2) 0.028(2) 0.028(3) -0.001(2) 0.0000(19) 0.0029(18)
 C7D 0.038(3) 0.032(3) 0.058(4) 0.001(3) 0.024(3) 0.010(2)
 C7E 0.012(2) 0.058(3) 0.023(3) -0.008(2) -0.005(2) 0.004(2)
 C7F 0.046(4) 0.035(3) 0.056(4) 0.017(3) 0.029(3) 0.014(3)
 C8A 0.030(3) 0.041(3) 0.021(3) 0.001(2) -0.009(2) 0.009(2)
 C8B 0.045(4) 0.036(3) 0.069(4) -0.001(3) 0.022(3) -0.010(3)
 C8C 0.020(2) 0.025(2) 0.029(3) 0.004(2) 0.001(2) 0.0052(19)
 C8D 0.048(4) 0.025(3) 0.064(4) 0.006(3) 0.029(3) 0.010(3)
 C8E 0.026(3) 0.057(3) 0.029(3) -0.003(3) 0.000(2) 0.011(3)
 C8F 0.053(4) 0.036(3) 0.057(4) 0.017(3) 0.021(3) 0.011(3)
 C9A 0.032(3) 0.049(3) 0.030(3) -0.005(2) 0.000(2) 0.013(2)
 C9B 0.048(3) 0.044(3) 0.059(4) -0.006(3) 0.026(3) -0.004(3)
 C9C 0.019(2) 0.029(3) 0.029(3) -0.001(2) 0.006(2) 0.008(2)
 C9D 0.051(3) 0.028(3) 0.059(4) 0.004(3) 0.032(3) 0.008(2)
 C9E 0.019(3) 0.076(4) 0.032(3) -0.004(3) 0.000(2) 0.017(3)
 C9F 0.058(4) 0.048(4) 0.055(4) 0.022(3) 0.030(3) 0.017(3)
 C10A 0.025(3) 0.045(3) 0.024(3) -0.004(2) -0.001(2) 0.004(2)
 C10B 0.052(3) 0.041(3) 0.057(4) -0.007(3) 0.023(3) -0.006(3)
 C10C 0.015(2) 0.033(3) 0.031(3) 0.004(2) 0.007(2) -0.0021(19)
 C10D 0.050(3) 0.035(3) 0.046(4) -0.002(3) 0.022(3) 0.008(2)
 C10E 0.013(2) 0.063(3) 0.031(3) -0.009(2) 0.006(2) 0.008(2)
 C10F 0.061(4) 0.042(3) 0.054(4) 0.022(3) 0.027(3) 0.017(3)
 C11A 0.030(3) 0.039(3) 0.026(3) -0.006(2) -0.002(2) 0.006(2)
 C11B 0.047(4) 0.042(4) 0.062(4) 0.004(3) 0.023(3) 0.001(3)
 C11C 0.024(3) 0.032(3) 0.030(3) 0.003(2) 0.008(2) 0.002(2)
 C11D 0.058(4) 0.038(3) 0.057(4) 0.006(3) 0.034(3) 0.014(3)
 C11E 0.013(3) 0.061(3) 0.039(3) -0.007(3) 0.007(2) 0.008(2)
 C11F 0.051(4) 0.056(4) 0.058(4) 0.029(3) 0.028(3) 0.022(3)
 C12A 0.023(3) 0.042(3) 0.029(3) 0.001(2) -0.004(2) 0.006(2)
 C12B 0.042(3) 0.049(4) 0.066(4) 0.004(3) 0.025(3) 0.011(3)
 C12C 0.021(2) 0.030(3) 0.023(3) 0.004(2) 0.001(2) 0.003(2)
 C12D 0.044(3) 0.040(3) 0.056(4) 0.000(3) 0.032(3) 0.010(3)
 C12E 0.008(2) 0.054(3) 0.022(3) 0.004(2) 0.000(2) 0.009(2)
 C12F 0.058(4) 0.058(4) 0.055(4) 0.032(3) 0.036(3) 0.033(3)
 C13A 0.029(3) 0.034(3) 0.025(3) -0.004(2) 0.000(2) 0.005(2)
 C13B 0.048(3) 0.042(3) 0.067(4) 0.006(3) 0.031(3) 0.007(3)
 C13C 0.016(2) 0.022(2) 0.032(3) 0.004(2) 0.006(2) -0.0011(19)
 C13D 0.047(3) 0.032(3) 0.050(4) -0.002(3) 0.031(3) 0.012(2)
 C13E 0.010(2) 0.052(3) 0.027(3) -0.006(2) 0.001(2) 0.009(2)
 C13F 0.061(4) 0.047(4) 0.053(4) 0.024(3) 0.036(3) 0.028(3)
 C14A 0.024(3) 0.038(3) 0.027(3) -0.007(2) 0.000(2) 0.003(2)
 C14B 0.046(3) 0.035(3) 0.068(4) 0.003(3) 0.028(3) 0.001(3)
 C14C 0.016(2) 0.022(2) 0.032(3) 0.000(2) 0.007(2) 0.0015(18)
 C14D 0.039(3) 0.027(3) 0.055(4) 0.006(2) 0.023(3) 0.011(2)
 C14E 0.012(2) 0.050(3) 0.027(3) -0.007(2) 0.003(2) 0.006(2)
 C14F 0.067(4) 0.042(3) 0.060(4) 0.030(3) 0.040(3) 0.031(3)
 C15A 0.024(3) 0.079(4) 0.026(3) -0.009(3) -0.004(2) 0.005(3)
 C15B 0.053(4) 0.051(4) 0.059(4) -0.011(3) 0.026(3) -0.006(3)
 C15C 0.009(2) 0.047(3) 0.036(3) -0.002(2) 0.006(2) 0.007(2)
 C15D 0.051(4) 0.044(4) 0.054(4) 0.002(3) 0.025(3) 0.008(3)
 C15E 0.015(3) 0.101(5) 0.040(3) -0.015(3) 0.004(3) 0.004(3)
 C15F 0.066(4) 0.053(4) 0.058(4) 0.023(3) 0.033(3) 0.015(3)
 C16A 0.027(3) 0.091(5) 0.041(4) -0.009(3) 0.006(3) 0.011(3)
 C16B 0.056(4) 0.058(4) 0.065(4) -0.010(3) 0.031(3) -0.010(3)
 C16C 0.015(2) 0.057(3) 0.034(3) -0.007(3) 0.006(2) 0.007(2)
 C16D 0.053(4) 0.049(4) 0.060(4) 0.013(3) 0.026(3) 0.004(3)
 C16E 0.023(3) 0.109(5) 0.040(4) -0.006(3) 0.008(3) 0.018(3)
 C16F 0.066(4) 0.061(4) 0.053(4) 0.022(3) 0.035(3) 0.012(3)
 C17A 0.025(3) 0.120(5) 0.025(3) -0.007(3) 0.000(3) 0.005(3)
 C17B 0.060(4) 0.034(3) 0.058(4) -0.008(3) 0.025(3) -0.004(3)
 C17C 0.013(2) 0.068(4) 0.033(3) -0.005(3) 0.015(2) 0.005(2)
 C17D 0.043(3) 0.035(3) 0.058(4) 0.010(3) 0.017(3) 0.010(2)
 C17E 0.018(3) 0.119(5) 0.035(4) -0.008(3) -0.001(3) 0.007(3)
 C17F 0.062(4) 0.068(5) 0.064(4) 0.015(4) 0.031(3) 0.017(3)
 C18A 0.030(3) 0.109(5) 0.063(5) -0.004(4) 0.016(3) -0.011(3)
 C18B 0.057(4) 0.068(4) 0.057(5) -0.009(3) 0.015(3) -0.006(3)
 C18C 0.023(3) 0.071(4) 0.068(5) -0.005(3) 0.026(3) 0.001(3)
 C18D 0.079(5) 0.061(4) 0.054(5) 0.015(3) 0.006(4) -0.014(4)
 C18E 0.025(3) 0.090(5) 0.060(4) 0.007(3) 0.012(3) 0.012(3)
 C18F 0.058(5) 0.121(7) 0.072(5) 0.005(5) 0.017(4) 0.018(4)
 C19A 0.083(6) 0.094(5) 0.054(5) -0.020(4) 0.017(4) -0.002(4)
 C19B 0.076(5) 0.062(4) 0.088(6) -0.007(4) 0.043(5) -0.012(4)
 C19C 0.082(5) 0.074(4) 0.045(4) -0.023(3) 0.017(4) -0.010(4)
 C19D 0.104(7) 0.081(5) 0.095(7) -0.002(5) 0.056(6) -0.026(5)
 C19E 0.078(5) 0.082(5) 0.060(5) -0.013(4) -0.001(4) 0.010(4)
 C19F 0.058(5) 0.088(6) 0.160(10) 0.017(6) 0.028(6) -0.008(4)
 C20A 0.032(3) 0.031(3) 0.039(3) -0.012(2) 0.007(2) -0.003(2)
 C20B 0.077(4) 0.028(3) 0.055(4) -0.003(3) 0.030(3) -0.001(3)
 C20C 0.023(2) 0.021(3) 0.040(3) 0.002(2) 0.009(2) 0.0079(19)
 C20D 0.056(3) 0.024(3) 0.035(3) 0.003(2) 0.019(2) 0.016(2)
 C20E 0.040(3) 0.034(3) 0.032(3) -0.004(2) 0.011(2) 0.002(2)
 C20F 0.101(5) 0.033(3) 0.036(4) 0.006(3) 0.035(3) 0.028(3)
 C21A 0.030(3) 0.047(4) 0.044(4) -0.017(3) 0.007(3) 0.000(3)
 C21B 0.057(4) 0.037(4) 0.035(4) -0.002(3) 0.006(3) -0.007(3)
 C21C 0.027(3) 0.041(3) 0.043(3) -0.003(3) 0.016(2) 0.005(2)
 C21D 0.043(3) 0.036(3) 0.031(3) 0.008(3) 0.011(2) 0.007(2)
 C21E 0.040(3) 0.036(3) 0.043(4) -0.001(3) 0.013(3) -0.003(3)
 C21F 0.059(4) 0.041(4) 0.022(3) 0.002(3) 0.002(3) 0.015(3)
 C22A 0.044(3) 0.047(4) 0.043(4) -0.019(3) 0.008(3) -0.006(3)
 C22B 0.057(4) 0.048(4) 0.035(4) -0.001(3) 0.005(3) -0.020(3)
 C22C 0.038(3) 0.044(4) 0.040(4) -0.006(3) 0.011(3) 0.000(2)
 C22D 0.047(3) 0.035(3) 0.032(3) 0.004(3) 0.013(2) 0.002(2)
 C22E 0.066(4) 0.040(4) 0.045(4) -0.005(3) 0.004(3) -0.014(3)
 C22F 0.063(4) 0.035(3) 0.035(4) -0.004(3) -0.006(3) 0.005(3)
 C23A 0.040(3) 0.028(3) 0.042(4) -0.012(3) 0.004(3) -0.010(2)
 C23B 0.069(4) 0.042(4) 0.038(4) -0.001(3) -0.004(3) -0.021(3)
 C23C 0.038(3) 0.023(3) 0.045(3) -0.004(2) 0.013(2) 0.003(2)
 C23D 0.046(3) 0.021(3) 0.038(3) -0.003(2) 0.010(2) 0.003(2)
 C23E 0.056(4) 0.028(3) 0.071(5) -0.005(3) 0.004(3) -0.012(3)
 C23F 0.113(5) 0.026(3) 0.041(4) 0.000(3) -0.030(4) -0.006(3)
 C24A 0.032(3) 0.052(3) 0.045(4) -0.013(3) 0.014(3) -0.013(3)
 C24B 0.096(5) 0.040(4) 0.047(4) -0.002(3) 0.013(3) -0.022(3)
 C24C 0.023(3) 0.024(3) 0.049(3) -0.003(2) 0.016(2) 0.001(2)
 C24D 0.058(3) 0.023(3) 0.034(3) -0.001(2) 0.015(3) 0.002(2)
 C24E 0.050(4) 0.039(4) 0.077(5) -0.008(3) 0.017(3) -0.026(3)
 C24F 0.164(7) 0.027(4) 0.051(5) -0.002(3) -0.006(5) -0.018(4)
 C25A 0.039(3) 0.039(3) 0.042(4) -0.013(3) 0.016(3) -0.007(2)
 C25B 0.102(5) 0.047(4) 0.033(4) -0.006(3) 0.028(3) -0.008(3)
 C25C 0.032(3) 0.020(3) 0.041(3) -0.005(2) 0.022(2) 0.005(2)
 C25D 0.058(3) 0.026(3) 0.036(3) 0.001(2) 0.027(3) 0.001(2)
 C25E 0.044(3) 0.038(3) 0.047(4) 0.003(3) 0.024(3) -0.006(3)
 C25F 0.168(7) 0.029(4) 0.028(4) 0.007(3) 0.030(4) 0.014(4)
 C26A 0.059(4) 0.062(4) 0.044(4) -0.018(3) 0.006(3) -0.023(3)
 C26B 0.067(4) 0.069(5) 0.057(5) 0.015(4) -0.015(3) -0.031(3)
 C26C 0.060(4) 0.044(4) 0.047(4) -0.011(3) 0.011(3) -0.004(3)
 C26D 0.055(4) 0.059(4) 0.041(4) -0.001(3) 0.013(3) -0.009(3)
 C26E 0.070(5) 0.073(5) 0.091(6) -0.032(4) -0.008(4) -0.024(4)
 C26F 0.124(6) 0.061(5) 0.076(6) 0.022(4) -0.059(4) -0.038(4)
 C27A 0.034(3) 0.044(3) 0.034(4) -0.013(3) -0.009(3) -0.007(3)
 C27B 0.055(4) 0.055(4) 0.063(5) -0.006(4) 0.023(3) -0.006(3)
 C27C 0.027(3) 0.051(3) 0.024(3) -0.009(3) 0.004(2) -0.009(2)
 C27D 0.063(4) 0.053(4) 0.071(5) -0.007(4) 0.038(4) -0.007(3)
 C27E 0.032(3) 0.066(4) 0.030(3) -0.013(3) 0.002(3) -0.001(3)
 C27F 0.069(4) 0.066(5) 0.061(5) 0.017(4) 0.036(4) 0.009(3)

_geom_special_details
;
 All esds (except the esd in the dihedral angle between two l.s. planes)
 are estimated using the full covariance matrix.  The cell esds are taken
 into account individually in the estimation of esds in distances, angles
 and torsion angles; correlations between esds in cell parameters are only
 used when they are defined by crystal symmetry.  An approximate (isotropic)
 treatment of cell esds is used for estimating esds involving l.s. planes.
;
loop_
  _geom_bond_atom_site_label_1
  _geom_bond_atom_site_label_2
  _geom_bond_distance
  _geom_bond_site_symmetry_2
  _geom_bond_publ_flag
 S1A O5A 1.424(4) . ?
 S1A O6A 1.428(4) . ?
 S1A N1A 1.641(5) . ?
 S1A C20A 1.766(6) . ?
 S1B O5B 1.435(6) . ?
 S1B O6B 1.431(6) . ?
 S1B N1B 1.647(6) . ?
 S1B C20B 1.729(8) . ?
 S1C O5C 1.419(4) . ?
 S1C O6C 1.427(4) . ?
 S1C N1C 1.649(4) . ?
 S1C C20C 1.759(6) . ?
 S1D O5D 1.428(5) . ?
 S1D O6D 1.443(5) . ?
 S1D N1D 1.644(5) . ?
 S1D C20D 1.743(7) . ?
 S1E O5E 1.418(4) . ?
 S1E O6E 1.438(4) . ?
 S1E N1E 1.636(5) . ?
 S1E C20E 1.760(6) . ?
 S1F O5F 1.424(6) . ?
 S1F O6F 1.431(6) . ?
 S1F N1F 1.644(6) . ?
 S1F C20F 1.750(9) . ?
 O1A C11A 1.200(7) . ?
 O1B C11B 1.210(10) . ?
 O1C C17C 1.332(7) . ?
 O1C C18C 1.485(7) . ?
 O1D C11D 1.207(9) . ?
 O1E C11E 1.197(7) . ?
 O1F C11F 1.219(9) . ?
 O2A C12A 1.200(7) . ?
 O2AA C17B 1.332(9) . ?
 O2AA C18B 1.455(9) . ?
 O2B C12B 1.212(10) . ?
 O2C C17C 1.184(7) . ?
 O2D C12D 1.215(9) . ?
 O2E C12E 1.216(6) . ?
 O2F C12F 1.206(9) . ?
 O3AA C17B 1.220(8) . ?
 O3B C17A 1.303(8) . ?
 O3B C18A 1.491(8) . ?
 O3D C17D 1.336(9) . ?
 O3D C18D 1.443(9) . ?
 O3E C17E 1.325(7) . ?
 O3E C18E 1.481(8) . ?
 O3F C17F 1.335(9) . ?
 O3F C18F 1.469(10) . ?
 O4B C17A 1.193(8) . ?
 O4D C17D 1.219(7) . ?
 O4E C17E 1.194(8) . ?
 O4F C17F 1.188(8) . ?
 O8AA C11C 1.206(7) . ?
 O9AA C12C 1.202(6) . ?
 N1A C1A 1.417(8) . ?
 N1A C14A 1.510(7) . ?
 N1B C1B 1.431(9) . ?
 N1B C14B 1.485(9) . ?
 N1C C1C 1.423(7) . ?
 N1C C14C 1.498(6) . ?
 N1D C1D 1.424(8) . ?
 N1D C14D 1.480(8) . ?
 N1E C1E 1.438(7) . ?
 N1E C14E 1.505(6) . ?
 N1F C1F 1.447(9) . ?
 N1F C14F 1.479(9) . ?
 N2A C11A 1.402(7) . ?
 N2A C12A 1.362(8) . ?
 N2A C27A 1.450(7) . ?
 N2B C11B 1.351(10) . ?
 N2B C12B 1.388(10) . ?
 N2B C27B 1.471(9) . ?
 N2C C11C 1.400(7) . ?
 N2C C12C 1.364(7) . ?
 N2C C27C 1.449(7) . ?
 N2D C11D 1.364(10) . ?
 N2D C12D 1.374(10) . ?
 N2D C27D 1.465(9) . ?
 N2E C11E 1.381(6) . ?
 N2E C12E 1.355(7) . ?
 N2E C27E 1.470(7) . ?
 N2F C11F 1.340(10) . ?
 N2F C12F 1.387(10) . ?
 N2F C27F 1.477(10) . ?
 C1A C2A 1.399(9) . ?
 C1A C6A 1.403(8) . ?
 C1B C2B 1.371(11) . ?
 C1B C6B 1.425(10) . ?
 C1C C2C 1.396(8) . ?
 C1C C6C 1.409(7) . ?
 C1D C2D 1.383(10) . ?
 C1D C6D 1.416(9) . ?
 C1E C2E 1.393(8) . ?
 C1E C6E 1.396(8) . ?
 C1F C2F 1.368(10) . ?
 C1F C6F 1.406(9) . ?
 C2A H2A 0.9300 . ?
 C2A C3A 1.387(10) . ?
 C2B H2B 0.9300 . ?
 C2B C3B 1.397(10) . ?
 C2C H2C 0.9300 . ?
 C2C C3C 1.392(9) . ?
 C2D H2D 0.9300 . ?
 C2D C3D 1.396(9) . ?
 C2E H2E 0.9300 . ?
 C2E C3E 1.390(9) . ?
 C2F H2F 0.9300 . ?
 C2F C3F 1.382(10) . ?
 C3A H3A 0.9300 . ?
 C3A C4A 1.386(10) . ?
 C3B H3B 0.9300 . ?
 C3B C4B 1.379(10) . ?
 C3C H3C 0.9300 . ?
 C3C C4C 1.376(9) . ?
 C3D H3D 0.9300 . ?
 C3D C4D 1.372(10) . ?
 C3E H3E 0.9300 . ?
 C3E C4E 1.391(9) . ?
 C3F H3F 0.9300 . ?
 C3F C4F 1.391(10) . ?
 C4A H4A 0.9300 . ?
 C4A C5A 1.389(10) . ?
 C4B H4B 0.9300 . ?
 C4B C5B 1.386(10) . ?
 C4C H4C 0.9300 . ?
 C4C C5C 1.390(9) . ?
 C4D H4D 0.9300 . ?
 C4D C5D 1.395(10) . ?
 C4E H4E 0.9300 . ?
 C4E C5E 1.377(9) . ?
 C4F H4F 0.9300 . ?
 C4F C5F 1.382(10) . ?
 C5A H5A 0.9300 . ?
 C5A C6A 1.377(9) . ?
 C5B H5B 0.9300 . ?
 C5B C6B 1.390(9) . ?
 C5C H5C 0.9300 . ?
 C5C C6C 1.368(8) . ?
 C5D H5D 0.9300 . ?
 C5D C6D 1.404(9) . ?
 C5E H5E 0.9300 . ?
 C5E C6E 1.386(9) . ?
 C5F H5F 0.9300 . ?
 C5F C6F 1.388(9) . ?
 C6A C7A 1.469(9) . ?
 C6B C7B 1.446(10) . ?
 C6C C7C 1.474(8) . ?
 C6D C7D 1.454(10) . ?
 C6E C7E 1.456(8) . ?
 C6F C7F 1.447(10) . ?
 C7A C8A 1.337(8) . ?
 C7A C14A 1.477(8) . ?
 C7B C8B 1.306(10) . ?
 C7B C14B 1.521(9) . ?
 C7C C8C 1.336(7) . ?
 C7C C14C 1.487(7) . ?
 C7D C8D 1.304(9) . ?
 C7D C14D 1.518(8) . ?
 C7E C8E 1.345(8) . ?
 C7E C14E 1.487(7) . ?
 C7F C8F 1.311(9) . ?
 C7F C14F 1.520(8) . ?
 C8A H8A 0.9300 . ?
 C8A C9A 1.507(9) . ?
 C8B H8B 0.9300 . ?
 C8B C9B 1.510(11) . ?
 C8C H8C 0.9300 . ?
 C8C C9C 1.503(8) . ?
 C8D H8D 0.9300 . ?
 C8D C9D 1.501(10) . ?
 C8E H8E 0.9300 . ?
 C8E C9E 1.505(8) . ?
 C8F H8F 0.9300 . ?
 C8F C9F 1.511(10) . ?
 C9A H9A 0.9800 . ?
 C9A C10A 1.559(8) . ?
 C9A C15A 1.560(8) . ?
 C9B H9B 0.9800 . ?
 C9B C10B 1.562(10) . ?
 C9B C15B 1.547(9) . ?
 C9C H9C 0.9800 . ?
 C9C C10C 1.556(7) . ?
 C9C C15C 1.559(7) . ?
 C9D H9D 0.9800 . ?
 C9D C10D 1.560(9) . ?
 C9D C15D 1.547(9) . ?
 C9E H9E 0.9800 . ?
 C9E C10E 1.559(8) . ?
 C9E C15E 1.566(8) . ?
 C9F H9F 0.9800 . ?
 C9F C10F 1.565(9) . ?
 C9F C15F 1.533(10) . ?
 C10A H10A 0.9800 . ?
 C10A C11A 1.510(8) . ?
 C10A C13A 1.556(7) . ?
 C10B H10B 0.9800 . ?
 C10B C11B 1.518(10) . ?
 C10B C13B 1.542(10) . ?
 C10C H10C 0.9800 . ?
 C10C C11C 1.505(8) . ?
 C10C C13C 1.564(7) . ?
 C10D H10D 0.9800 . ?
 C10D C11D 1.516(10) . ?
 C10D C13D 1.544(9) . ?
 C10E H10E 0.9800 . ?
 C10E C11E 1.512(8) . ?
 C10E C13E 1.562(6) . ?
 C10F H10F 0.9800 . ?
 C10F C11F 1.517(11) . ?
 C10F C13F 1.540(9) . ?
 C12A C13A 1.549(8) . ?
 C12B C13B 1.496(10) . ?
 C12C C13C 1.542(7) . ?
 C12D C13D 1.509(10) . ?
 C12E C13E 1.529(7) . ?
 C12F C13F 1.496(11) . ?
 C13A H13A 0.9800 . ?
 C13A C14A 1.516(8) . ?
 C13B H13B 0.9800 . ?
 C13B C14B 1.542(10) . ?
 C13C H13C 0.9800 . ?
 C13C C14C 1.515(7) . ?
 C13D H13D 0.9800 . ?
 C13D C14D 1.537(9) . ?
 C13E H13E 0.9800 . ?
 C13E C14E 1.514(7) . ?
 C13F H13F 0.9800 . ?
 C13F C14F 1.548(9) . ?
 C14A H14A 0.9800 . ?
 C14B H14B 0.9800 . ?
 C14C H14C 0.9800 . ?
 C14D H14D 0.9800 . ?
 C14E H14E 0.9800 . ?
 C14F H14F 0.9800 . ?
 C15A H15A 0.9700 . ?
 C15A H15B 0.9700 . ?
 C15A C16A 1.540(9) . ?
 C15B H15C 0.9700 . ?
 C15B H15D 0.9700 . ?
 C15B C16B 1.512(10) . ?
 C15C H15E 0.9700 . ?
 C15C H15F 0.9700 . ?
 C15C C16C 1.539(7) . ?
 C15D H15G 0.9700 . ?
 C15D H15H 0.9700 . ?
 C15D C16D 1.515(10) . ?
 C15E H15I 0.9700 . ?
 C15E H15J 0.9700 . ?
 C15E C16E 1.525(8) . ?
 C15F H15K 0.9700 . ?
 C15F H15L 0.9700 . ?
 C15F C16F 1.525(10) . ?
 C16A H16A 0.9700 . ?
 C16A H16B 0.9700 . ?
 C16A C17A 1.500(10) . ?
 C16B H16C 0.9700 . ?
 C16B H16D 0.9700 . ?
 C16B C17B 1.492(9) . ?
 C16C H16E 0.9700 . ?
 C16C H16F 0.9700 . ?
 C16C C17C 1.503(8) . ?
 C16D H16G 0.9700 . ?
 C16D H16H 0.9700 . ?
 C16D C17D 1.494(9) . ?
 C16E H16I 0.9700 . ?
 C16E H16J 0.9700 . ?
 C16E C17E 1.521(9) . ?
 C16F H16K 0.9700 . ?
 C16F H16L 0.9700 . ?
 C16F C17F 1.488(10) . ?
 C18A H18A 0.9700 . ?
 C18A H18B 0.9700 . ?
 C18A C19A 1.434(11) . ?
 C18B H18C 0.9700 . ?
 C18B H18D 0.9700 . ?
 C18B C19B 1.499(10) . ?
 C18C H18E 0.9700 . ?
 C18C H18F 0.9700 . ?
 C18C C19C 1.453(10) . ?
 C18D H18G 0.9700 . ?
 C18D H18H 0.9700 . ?
 C18D C19D 1.488(12) . ?
 C18E H18I 0.9700 . ?
 C18E H18J 0.9700 . ?
 C18E C19E 1.471(10) . ?
 C18F H18K 0.9700 . ?
 C18F H18L 0.9700 . ?
 C18F C19F 1.467(11) . ?
 C19A H19A 0.9600 . ?
 C19A H19B 0.9600 . ?
 C19A H19C 0.9600 . ?
 C19B H19D 0.9600 . ?
 C19B H19E 0.9600 . ?
 C19B H19F 0.9600 . ?
 C19C H19G 0.9600 . ?
 C19C H19H 0.9600 . ?
 C19C H19I 0.9600 . ?
 C19D H19J 0.9600 . ?
 C19D H19K 0.9600 . ?
 C19D H19L 0.9600 . ?
 C19E H19M 0.9600 . ?
 C19E H19N 0.9600 . ?
 C19E H19O 0.9600 . ?
 C19F H19P 0.9600 . ?
 C19F H19Q 0.9600 . ?
 C19F H19R 0.9600 . ?
 C20A C21A 1.372(10) . ?
 C20A C25A 1.400(9) . ?
 C20B C21B 1.390(11) . ?
 C20B C25B 1.413(10) . ?
 C20C C21C 1.377(9) . ?
 C20C C25C 1.400(8) . ?
 C20D C21D 1.377(9) . ?
 C20D C25D 1.397(9) . ?
 C20E C21E 1.376(9) . ?
 C20E C25E 1.401(8) . ?
 C20F C21F 1.385(10) . ?
 C20F C25F 1.420(11) . ?
 C21A H21A 0.9300 . ?
 C21A C22A 1.379(9) . ?
 C21B H21B 0.9300 . ?
 C21B C22B 1.371(10) . ?
 C21C H21C 0.9300 . ?
 C21C C22C 1.385(10) . ?
 C21D H21D 0.9300 . ?
 C21D C22D 1.370(10) . ?
 C21E H21E 0.9300 . ?
 C21E C22E 1.379(9) . ?
 C21F H21F 0.9300 . ?
 C21F C22F 1.358(10) . ?
 C22A H22A 0.9300 . ?
 C22A C23A 1.371(9) . ?
 C22B H22B 0.9300 . ?
 C22B C23B 1.394(10) . ?
 C22C H22C 0.9300 . ?
 C22C C23C 1.377(9) . ?
 C22D H22D 0.9300 . ?
 C22D C23D 1.393(9) . ?
 C22E H22E 0.9300 . ?
 C22E C23E 1.370(11) . ?
 C22F H22F 0.9300 . ?
 C22F C23F 1.379(10) . ?
 C23A C24A 1.404(9) . ?
 C23A C26A 1.507(8) . ?
 C23B C24B 1.349(11) . ?
 C23B C26B 1.486(10) . ?
 C23C C24C 1.391(9) . ?
 C23C C26C 1.502(8) . ?
 C23D C24D 1.370(9) . ?
 C23D C26D 1.478(9) . ?
 C23E C24E 1.371(10) . ?
 C23E C26E 1.516(9) . ?
 C23F C24F 1.345(13) . ?
 C23F C26F 1.496(12) . ?
 C24A H24A 0.9300 . ?
 C24A C25A 1.393(8) . ?
 C24B H24B 0.9300 . ?
 C24B C25B 1.346(11) . ?
 C24C H24C 0.9300 . ?
 C24C C25C 1.400(8) . ?
 C24D H24D 0.9300 . ?
 C24D C25D 1.376(9) . ?
 C24E H24E 0.9300 . ?
 C24E C25E 1.381(8) . ?
 C24F H24F 0.9300 . ?
 C24F C25F 1.363(13) . ?
 C25A H25A 0.9300 . ?
 C25B H25B 0.9300 . ?
 C25C H25C 0.9300 . ?
 C25D H25D 0.9300 . ?
 C25E H25E 0.9300 . ?
 C25F H25F 0.9300 . ?
 C26A H26A 0.9600 . ?
 C26A H26B 0.9600 . ?
 C26A H26C 0.9600 . ?
 C26B H26D 0.9600 . ?
 C26B H26E 0.9600 . ?
 C26B H26F 0.9600 . ?
 C26C H26G 0.9600 . ?
 C26C H26H 0.9600 . ?
 C26C H26I 0.9600 . ?
 C26D H26J 0.9600 . ?
 C26D H26K 0.9600 . ?
 C26D H26L 0.9600 . ?
 C26E H26M 0.9600 . ?
 C26E H26N 0.9600 . ?
 C26E H26O 0.9600 . ?
 C26F H26P 0.9600 . ?
 C26F H26Q 0.9600 . ?
 C26F H26R 0.9600 . ?
 C27A H27A 0.9600 . ?
 C27A H27B 0.9600 . ?
 C27A H27C 0.9600 . ?
 C27B H27D 0.9600 . ?
 C27B H27E 0.9600 . ?
 C27B H27F 0.9600 . ?
 C27C H27G 0.9600 . ?
 C27C H27H 0.9600 . ?
 C27C H27I 0.9600 . ?
 C27D H27J 0.9600 . ?
 C27D H27K 0.9600 . ?
 C27D H27L 0.9600 . ?
 C27E H27M 0.9600 . ?
 C27E H27N 0.9600 . ?
 C27E H27O 0.9600 . ?
 C27F H27P 0.9600 . ?
 C27F H27Q 0.9600 . ?
 C27F H27R 0.9600 . ?

loop_
  _geom_angle_atom_site_label_1
  _geom_angle_atom_site_label_2
  _geom_angle_atom_site_label_3
  _geom_angle
  _geom_angle_site_symmetry_1
  _geom_angle_site_symmetry_3
  _geom_angle_publ_flag
 O5A S1A O6A 120.4(3) . . ?
 O5A S1A N1A 105.6(2) . . ?
 O5A S1A C20A 108.5(3) . . ?
 O6A S1A N1A 107.8(2) . . ?
 O6A S1A C20A 107.4(3) . . ?
 N1A S1A C20A 106.2(3) . . ?
 O5B S1B N1B 105.7(3) . . ?
 O5B S1B C20B 107.5(4) . . ?
 O6B S1B O5B 120.4(4) . . ?
 O6B S1B N1B 106.3(3) . . ?
 O6B S1B C20B 109.4(4) . . ?
 N1B S1B C20B 106.6(3) . . ?
 O5C S1C O6C 120.5(3) . . ?
 O5C S1C N1C 105.3(2) . . ?
 O5C S1C C20C 108.1(3) . . ?
 O6C S1C N1C 107.5(2) . . ?
 O6C S1C C20C 108.2(3) . . ?
 N1C S1C C20C 106.4(2) . . ?
 O5D S1D O6D 120.2(3) . . ?
 O5D S1D N1D 105.4(3) . . ?
 O5D S1D C20D 108.7(3) . . ?
 O6D S1D N1D 106.8(3) . . ?
 O6D S1D C20D 109.0(3) . . ?
 N1D S1D C20D 105.9(3) . . ?
 O5E S1E O6E 120.1(2) . . ?
 O5E S1E N1E 105.9(2) . . ?
 O5E S1E C20E 108.8(3) . . ?
 O6E S1E N1E 106.1(2) . . ?
 O6E S1E C20E 108.2(3) . . ?
 N1E S1E C20E 107.0(2) . . ?
 O5F S1F O6F 120.1(4) . . ?
 O5F S1F N1F 104.7(3) . . ?
 O5F S1F C20F 107.8(4) . . ?
 O6F S1F N1F 107.0(4) . . ?
 O6F S1F C20F 109.5(3) . . ?
 N1F S1F C20F 107.1(3) . . ?
 C17C O1C C18C 116.9(5) . . ?
 C17B O2AA C18B 118.6(6) . . ?
 C17A O3B C18A 117.0(6) . . ?
 C17D O3D C18D 118.0(6) . . ?
 C17E O3E C18E 115.1(6) . . ?
 C17F O3F C18F 117.8(7) . . ?
 C1A N1A S1A 123.0(4) . . ?
 C1A N1A C14A 108.0(4) . . ?
 C14A N1A S1A 117.1(4) . . ?
 C1B N1B S1B 122.9(5) . . ?
 C1B N1B C14B 109.1(5) . . ?
 C14B N1B S1B 116.6(5) . . ?
 C1C N1C S1C 122.1(4) . . ?
 C1C N1C C14C 108.1(4) . . ?
 C14C N1C S1C 117.1(3) . . ?
 C1D N1D S1D 121.9(4) . . ?
 C1D N1D C14D 108.9(5) . . ?
 C14D N1D S1D 117.1(4) . . ?
 C1E N1E S1E 124.4(4) . . ?
 C1E N1E C14E 107.2(4) . . ?
 C14E N1E S1E 116.3(3) . . ?
 C1F N1F S1F 122.7(5) . . ?
 C1F N1F C14F 108.1(5) . . ?
 C14F N1F S1F 117.7(5) . . ?
 C11A N2A C27A 122.2(5) . . ?
 C12A N2A C11A 112.8(5) . . ?
 C12A N2A C27A 124.6(5) . . ?
 C11B N2B C12B 113.4(7) . . ?
 C11B N2B C27B 123.8(7) . . ?
 C12B N2B C27B 122.6(7) . . ?
 C11C N2C C27C 122.3(5) . . ?
 C12C N2C C11C 113.3(5) . . ?
 C12C N2C C27C 124.1(5) . . ?
 C11D N2D C12D 114.8(7) . . ?
 C11D N2D C27D 122.6(7) . . ?
 C12D N2D C27D 122.5(7) . . ?
 C11E N2E C27E 122.1(5) . . ?
 C12E N2E C11E 114.2(5) . . ?
 C12E N2E C27E 123.5(4) . . ?
 C11F N2F C12F 114.8(7) . . ?
 C11F N2F C27F 123.1(7) . . ?
 C12F N2F C27F 122.1(7) . . ?
 C2A C1A N1A 127.9(6) . . ?
 C2A C1A C6A 121.0(6) . . ?
 C6A C1A N1A 111.1(5) . . ?
 C2B C1B N1B 129.9(7) . . ?
 C2B C1B C6B 121.2(7) . . ?
 C6B C1B N1B 108.8(7) . . ?
 C2C C1C N1C 128.4(5) . . ?
 C2C C1C C6C 120.8(5) . . ?
 C6C C1C N1C 110.9(4) . . ?
 C2D C1D N1D 129.6(6) . . ?
 C2D C1D C6D 121.4(6) . . ?
 C6D C1D N1D 109.0(6) . . ?
 C2E C1E N1E 127.8(5) . . ?
 C2E C1E C6E 121.3(6) . . ?
 C6E C1E N1E 110.8(5) . . ?
 C2F C1F N1F 129.1(6) . . ?
 C2F C1F C6F 121.7(7) . . ?
 C6F C1F N1F 109.1(6) . . ?
 C1A C2A H2A 121.7 . . ?
 C3A C2A C1A 116.6(7) . . ?
 C3A C2A H2A 121.7 . . ?
 C1B C2B H2B 120.4 . . ?
 C1B C2B C3B 119.2(7) . . ?
 C3B C2B H2B 120.4 . . ?
 C1C C2C H2C 121.7 . . ?
 C3C C2C C1C 116.6(5) . . ?
 C3C C2C H2C 121.7 . . ?
 C1D C2D H2D 121.0 . . ?
 C1D C2D C3D 117.9(6) . . ?
 C3D C2D H2D 121.0 . . ?
 C1E C2E H2E 121.6 . . ?
 C3E C2E C1E 116.8(6) . . ?
 C3E C2E H2E 121.6 . . ?
 C1F C2F H2F 120.8 . . ?
 C1F C2F C3F 118.4(7) . . ?
 C3F C2F H2F 120.8 . . ?
 C2A C3A H3A 118.2 . . ?
 C4A C3A C2A 123.7(7) . . ?
 C4A C3A H3A 118.2 . . ?
 C2B C3B H3B 120.1 . . ?
 C4B C3B C2B 119.8(8) . . ?
 C4B C3B H3B 120.1 . . ?
 C2C C3C H3C 118.2 . . ?
 C4C C3C C2C 123.7(6) . . ?
 C4C C3C H3C 118.2 . . ?
 C2D C3D H3D 119.4 . . ?
 C4D C3D C2D 121.2(7) . . ?
 C4D C3D H3D 119.4 . . ?
 C2E C3E H3E 118.4 . . ?
 C2E C3E C4E 123.1(6) . . ?
 C4E C3E H3E 118.4 . . ?
 C2F C3F H3F 119.7 . . ?
 C2F C3F C4F 120.7(7) . . ?
 C4F C3F H3F 119.7 . . ?
 C3A C4A H4A 120.9 . . ?
 C3A C4A C5A 118.2(7) . . ?
 C5A C4A H4A 120.9 . . ?
 C3B C4B H4B 119.2 . . ?
 C3B C4B C5B 121.7(7) . . ?
 C5B C4B H4B 119.2 . . ?
 C3C C4C H4C 120.8 . . ?
 C3C C4C C5C 118.3(6) . . ?
 C5C C4C H4C 120.8 . . ?
 C3D C4D H4D 119.0 . . ?
 C3D C4D C5D 122.0(6) . . ?
 C5D C4D H4D 119.0 . . ?
 C3E C4E H4E 120.9 . . ?
 C5E C4E C3E 118.2(7) . . ?
 C5E C4E H4E 120.9 . . ?
 C3F C4F H4F 119.5 . . ?
 C5F C4F C3F 121.1(7) . . ?
 C5F C4F H4F 119.5 . . ?
 C4A C5A H5A 119.7 . . ?
 C6A C5A C4A 120.5(7) . . ?
 C6A C5A H5A 119.7 . . ?
 C4B C5B H5B 120.3 . . ?
 C4B C5B C6B 119.4(7) . . ?
 C6B C5B H5B 120.3 . . ?
 C4C C5C H5C 119.7 . . ?
 C6C C5C C4C 120.6(6) . . ?
 C6C C5C H5C 119.7 . . ?
 C4D C5D H5D 121.2 . . ?
 C4D C5D C6D 117.6(6) . . ?
 C6D C5D H5D 121.2 . . ?
 C4E C5E H5E 119.6 . . ?
 C4E C5E C6E 120.8(6) . . ?
 C6E C5E H5E 119.6 . . ?
 C4F C5F H5F 120.7 . . ?
 C4F C5F C6F 118.6(6) . . ?
 C6F C5F H5F 120.7 . . ?
 C1A C6A C7A 107.4(6) . . ?
 C5A C6A C1A 120.0(6) . . ?
 C5A C6A C7A 132.6(6) . . ?
 C1B C6B C7B 110.0(6) . . ?
 C5B C6B C1B 118.6(7) . . ?
 C5B C6B C7B 131.4(7) . . ?
 C1C C6C C7C 107.4(5) . . ?
 C5C C6C C1C 120.0(5) . . ?
 C5C C6C C7C 132.5(5) . . ?
 C1D C6D C7D 110.2(5) . . ?
 C5D C6D C1D 119.8(7) . . ?
 C5D C6D C7D 129.9(6) . . ?
 C1E C6E C7E 108.2(5) . . ?
 C5E C6E C1E 119.5(5) . . ?
 C5E C6E C7E 132.2(6) . . ?
 C1F C6F C7F 110.4(6) . . ?
 C5F C6F C1F 119.5(7) . . ?
 C5F C6F C7F 130.1(6) . . ?
 C6A C7A C14A 108.8(5) . . ?
 C8A C7A C6A 131.5(6) . . ?
 C8A C7A C14A 119.6(6) . . ?
 C6B C7B C14B 106.7(6) . . ?
 C8B C7B C6B 134.4(7) . . ?
 C8B C7B C14B 118.8(7) . . ?
 C6C C7C C14C 108.2(4) . . ?
 C8C C7C C6C 131.4(5) . . ?
 C8C C7C C14C 120.4(5) . . ?
 C6D C7D C14D 105.8(6) . . ?
 C8D C7D C6D 134.9(6) . . ?
 C8D C7D C14D 119.1(6) . . ?
 C6E C7E C14E 108.4(5) . . ?
 C8E C7E C6E 132.3(6) . . ?
 C8E C7E C14E 119.2(5) . . ?
 C6F C7F C14F 106.3(6) . . ?
 C8F C7F C6F 134.4(6) . . ?
 C8F C7F C14F 119.2(7) . . ?
 C7A C8A H8A 120.3 . . ?
 C7A C8A C9A 119.5(6) . . ?
 C9A C8A H8A 120.3 . . ?
 C7B C8B H8B 119.6 . . ?
 C7B C8B C9B 120.8(7) . . ?
 C9B C8B H8B 119.6 . . ?
 C7C C8C H8C 120.4 . . ?
 C7C C8C C9C 119.2(5) . . ?
 C9C C8C H8C 120.4 . . ?
 C7D C8D H8D 119.3 . . ?
 C7D C8D C9D 121.4(6) . . ?
 C9D C8D H8D 119.3 . . ?
 C7E C8E H8E 120.0 . . ?
 C7E C8E C9E 119.9(6) . . ?
 C9E C8E H8E 120.1 . . ?
 C7F C8F H8F 119.6 . . ?
 C7F C8F C9F 120.9(6) . . ?
 C9F C8F H8F 119.6 . . ?
 C8A C9A H9A 108.2 . . ?
 C8A C9A C10A 111.5(5) . . ?
 C8A C9A C15A 109.5(5) . . ?
 C10A C9A H9A 108.2 . . ?
 C10A C9A C15A 111.2(5) . . ?
 C15A C9A H9A 108.2 . . ?
 C8B C9B H9B 107.0 . . ?
 C8B C9B C10B 111.0(6) . . ?
 C8B C9B C15B 112.0(6) . . ?
 C10B C9B H9B 107.0 . . ?
 C15B C9B H9B 107.0 . . ?
 C15B C9B C10B 112.6(5) . . ?
 C8C C9C H9C 108.1 . . ?
 C8C C9C C10C 112.5(4) . . ?
 C8C C9C C15C 109.3(5) . . ?
 C10C C9C H9C 108.1 . . ?
 C10C C9C C15C 110.7(4) . . ?
 C15C C9C H9C 108.1 . . ?
 C8D C9D H9D 107.3 . . ?
 C8D C9D C10D 110.4(6) . . ?
 C8D C9D C15D 111.9(6) . . ?
 C10D C9D H9D 107.3 . . ?
 C15D C9D H9D 107.3 . . ?
 C15D C9D C10D 112.3(5) . . ?
 C8E C9E H9E 108.2 . . ?
 C8E C9E C10E 112.0(4) . . ?
 C8E C9E C15E 109.1(5) . . ?
 C10E C9E H9E 108.2 . . ?
 C10E C9E C15E 111.0(5) . . ?
 C15E C9E H9E 108.2 . . ?
 C8F C9F H9F 107.5 . . ?
 C8F C9F C10F 111.7(6) . . ?
 C8F C9F C15F 111.6(6) . . ?
 C10F C9F H9F 107.5 . . ?
 C15F C9F H9F 107.5 . . ?
 C15F C9F C10F 110.9(6) . . ?
 C9A C10A H10A 108.7 . . ?
 C11A C10A C9A 109.9(5) . . ?
 C11A C10A H10A 108.7 . . ?
 C11A C10A C13A 104.4(4) . . ?
 C13A C10A C9A 116.3(5) . . ?
 C13A C10A H10A 108.7 . . ?
 C9B C10B H10B 109.0 . . ?
 C11B C10B C9B 111.1(6) . . ?
 C11B C10B H10B 109.0 . . ?
 C11B C10B C13B 103.1(6) . . ?
 C13B C10B C9B 115.2(6) . . ?
 C13B C10B H10B 109.0 . . ?
 C9C C10C H10C 108.8 . . ?
 C9C C10C C13C 115.7(5) . . ?
 C11C C10C C9C 110.7(4) . . ?
 C11C C10C H10C 108.8 . . ?
 C11C C10C C13C 103.8(4) . . ?
 C13C C10C H10C 108.8 . . ?
 C9D C10D H10D 108.9 . . ?
 C11D C10D C9D 111.3(5) . . ?
 C11D C10D H10D 108.9 . . ?
 C11D C10D C13D 103.3(6) . . ?
 C13D C10D C9D 115.4(6) . . ?
 C13D C10D H10D 108.9 . . ?
 C9E C10E H10E 108.4 . . ?
 C9E C10E C13E 115.8(5) . . ?
 C11E C10E C9E 111.4(5) . . ?
 C11E C10E H10E 108.4 . . ?
 C11E C10E C13E 104.2(4) . . ?
 C13E C10E H10E 108.4 . . ?
 C9F C10F H10F 109.1 . . ?
 C11F C10F C9F 111.1(6) . . ?
 C11F C10F H10F 109.1 . . ?
 C11F C10F C13F 103.2(6) . . ?
 C13F C10F C9F 115.0(6) . . ?
 C13F C10F H10F 109.1 . . ?
 O1A C11A N2A 123.3(6) . . ?
 O1A C11A C10A 128.0(5) . . ?
 N2A C11A C10A 108.6(5) . . ?
 O1B C11B N2B 124.1(7) . . ?
 O1B C11B C10B 126.9(7) . . ?
 N2B C11B C10B 109.0(7) . . ?
 O8AA C11C N2C 123.2(6) . . ?
 O8AA C11C C10C 128.0(5) . . ?
 N2C C11C C10C 108.7(5) . . ?
 O1D C11D N2D 124.9(8) . . ?
 O1D C11D C10D 127.1(8) . . ?
 N2D C11D C10D 108.0(7) . . ?
 O1E C11E N2E 124.7(6) . . ?
 O1E C11E C10E 127.5(5) . . ?
 N2E C11E C10E 107.8(5) . . ?
 O1F C11F N2F 125.9(8) . . ?
 O1F C11F C10F 126.1(7) . . ?
 N2F C11F C10F 108.0(6) . . ?
 O2A C12A N2A 124.9(6) . . ?
 O2A C12A C13A 125.9(6) . . ?
 N2A C12A C13A 109.2(5) . . ?
 O2B C12B N2B 122.9(8) . . ?
 O2B C12B C13B 129.0(8) . . ?
 N2B C12B C13B 108.0(7) . . ?
 O9AA C12C N2C 125.3(5) . . ?
 O9AA C12C C13C 126.2(5) . . ?
 N2C C12C C13C 108.5(4) . . ?
 O2D C12D N2D 124.1(7) . . ?
 O2D C12D C13D 128.8(7) . . ?
 N2D C12D C13D 107.0(7) . . ?
 O2E C12E N2E 125.0(5) . . ?
 O2E C12E C13E 126.2(5) . . ?
 N2E C12E C13E 108.8(4) . . ?
 O2F C12F N2F 124.1(8) . . ?
 O2F C12F C13F 129.1(7) . . ?
 N2F C12F C13F 106.7(7) . . ?
 C10A C13A H13A 109.8 . . ?
 C12A C13A C10A 102.6(4) . . ?
 C12A C13A H13A 109.8 . . ?
 C14A C13A C10A 110.7(4) . . ?
 C14A C13A C12A 114.0(5) . . ?
 C14A C13A H13A 109.8 . . ?
 C10B C13B H13B 108.8 . . ?
 C10B C13B C14B 112.0(6) . . ?
 C12B C13B C10B 104.6(6) . . ?
 C12B C13B H13B 108.8 . . ?
 C12B C13B C14B 113.7(7) . . ?
 C14B C13B H13B 108.8 . . ?
 C10C C13C H13C 109.2 . . ?
 C12C C13C C10C 103.2(4) . . ?
 C12C C13C H13C 109.2 . . ?
 C14C C13C C10C 111.3(4) . . ?
 C14C C13C C12C 114.7(4) . . ?
 C14C C13C H13C 109.2 . . ?
 C10D C13D H13D 108.8 . . ?
 C12D C13D C10D 104.8(5) . . ?
 C12D C13D H13D 108.8 . . ?
 C12D C13D C14D 112.9(6) . . ?
 C14D C13D C10D 112.5(5) . . ?
 C14D C13D H13D 108.8 . . ?
 C10E C13E H13E 109.4 . . ?
 C12E C13E C10E 102.4(4) . . ?
 C12E C13E H13E 109.4 . . ?
 C14E C13E C10E 111.5(4) . . ?
 C14E C13E C12E 114.5(4) . . ?
 C14E C13E H13E 109.4 . . ?
 C10F C13F H13F 108.6 . . ?
 C10F C13F C14F 112.2(6) . . ?
 C12F C13F C10F 104.4(6) . . ?
 C12F C13F H13F 108.6 . . ?
 C12F C13F C14F 114.3(6) . . ?
 C14F C13F H13F 108.6 . . ?
 N1A C14A C13A 114.4(4) . . ?
 N1A C14A H14A 109.0 . . ?
 C7A C14A N1A 104.0(5) . . ?
 C7A C14A C13A 111.1(5) . . ?
 C7A C14A H14A 109.0 . . ?
 C13A C14A H14A 109.0 . . ?
 N1B C14B C7B 104.7(6) . . ?
 N1B C14B C13B 115.6(6) . . ?
 N1B C14B H14B 109.0 . . ?
 C7B C14B C13B 109.3(6) . . ?
 C7B C14B H14B 109.0 . . ?
 C13B C14B H14B 109.0 . . ?
 N1C C14C C13C 114.6(4) . . ?
 N1C C14C H14C 109.1 . . ?
 C7C C14C N1C 104.4(4) . . ?
 C7C C14C C13C 110.4(4) . . ?
 C7C C14C H14C 109.1 . . ?
 C13C C14C H14C 109.1 . . ?
 N1D C14D C7D 105.3(5) . . ?
 N1D C14D C13D 116.1(5) . . ?
 N1D C14D H14D 108.7 . . ?
 C7D C14D C13D 109.1(5) . . ?
 C7D C14D H14D 108.7 . . ?
 C13D C14D H14D 108.7 . . ?
 N1E C14E C13E 115.2(4) . . ?
 N1E C14E H14E 108.5 . . ?
 C7E C14E N1E 104.3(4) . . ?
 C7E C14E C13E 111.6(5) . . ?
 C7E C14E H14E 108.5 . . ?
 C13E C14E H14E 108.5 . . ?
 N1F C14F C7F 105.3(6) . . ?
 N1F C14F C13F 115.6(6) . . ?
 N1F C14F H14F 109.0 . . ?
 C7F C14F C13F 108.6(6) . . ?
 C7F C14F H14F 109.0 . . ?
 C13F C14F H14F 109.0 . . ?
 C9A C15A H15A 109.3 . . ?
 C9A C15A H15B 109.3 . . ?
 H15A C15A H15B 108.0 . . ?
 C16A C15A C9A 111.4(5) . . ?
 C16A C15A H15A 109.3 . . ?
 C16A C15A H15B 109.3 . . ?
 C9B C15B H15C 108.9 . . ?
 C9B C15B H15D 108.9 . . ?
 H15C C15B H15D 107.8 . . ?
 C16B C15B C9B 113.2(6) . . ?
 C16B C15B H15C 108.9 . . ?
 C16B C15B H15D 108.9 . . ?
 C9C C15C H15E 109.4 . . ?
 C9C C15C H15F 109.4 . . ?
 H15E C15C H15F 108.0 . . ?
 C16C C15C C9C 111.1(5) . . ?
 C16C C15C H15E 109.4 . . ?
 C16C C15C H15F 109.4 . . ?
 C9D C15D H15G 108.9 . . ?
 C9D C15D H15H 108.9 . . ?
 H15G C15D H15H 107.7 . . ?
 C16D C15D C9D 113.2(6) . . ?
 C16D C15D H15G 108.9 . . ?
 C16D C15D H15H 108.9 . . ?
 C9E C15E H15I 109.6 . . ?
 C9E C15E H15J 109.6 . . ?
 H15I C15E H15J 108.1 . . ?
 C16E C15E C9E 110.3(5) . . ?
 C16E C15E H15I 109.6 . . ?
 C16E C15E H15J 109.6 . . ?
 C9F C15F H15K 108.7 . . ?
 C9F C15F H15L 108.7 . . ?
 H15K C15F H15L 107.6 . . ?
 C16F C15F C9F 114.0(6) . . ?
 C16F C15F H15K 108.7 . . ?
 C16F C15F H15L 108.7 . . ?
 C15A C16A H16A 108.6 . . ?
 C15A C16A H16B 108.6 . . ?
 H16A C16A H16B 107.5 . . ?
 C17A C16A C15A 114.8(6) . . ?
 C17A C16A H16A 108.6 . . ?
 C17A C16A H16B 108.6 . . ?
 C15B C16B H16C 108.4 . . ?
 C15B C16B H16D 108.4 . . ?
 H16C C16B H16D 107.5 . . ?
 C17B C16B C15B 115.5(6) . . ?
 C17B C16B H16C 108.4 . . ?
 C17B C16B H16D 108.4 . . ?
 C15C C16C H16E 108.8 . . ?
 C15C C16C H16F 108.8 . . ?
 H16E C16C H16F 107.7 . . ?
 C17C C16C C15C 113.6(5) . . ?
 C17C C16C H16E 108.8 . . ?
 C17C C16C H16F 108.8 . . ?
 C15D C16D H16G 108.6 . . ?
 C15D C16D H16H 108.6 . . ?
 H16G C16D H16H 107.6 . . ?
 C17D C16D C15D 114.6(6) . . ?
 C17D C16D H16G 108.6 . . ?
 C17D C16D H16H 108.6 . . ?
 C15E C16E H16I 108.9 . . ?
 C15E C16E H16J 108.9 . . ?
 H16I C16E H16J 107.7 . . ?
 C17E C16E C15E 113.5(6) . . ?
 C17E C16E H16I 108.9 . . ?
 C17E C16E H16J 108.9 . . ?
 C15F C16F H16K 108.4 . . ?
 C15F C16F H16L 108.4 . . ?
 H16K C16F H16L 107.4 . . ?
 C17F C16F C15F 115.7(6) . . ?
 C17F C16F H16K 108.4 . . ?
 C17F C16F H16L 108.4 . . ?
 O3B C17A C16A 110.8(7) . . ?
 O4B C17A O3B 123.6(7) . . ?
 O4B C17A C16A 125.6(6) . . ?
 O2AA C17B C16B 110.3(6) . . ?
 O3AA C17B O2AA 123.3(6) . . ?
 O3AA C17B C16B 126.3(7) . . ?
 O1C C17C C16C 109.0(5) . . ?
 O2C C17C O1C 123.7(6) . . ?
 O2C C17C C16C 127.2(5) . . ?
 O3D C17D C16D 110.3(6) . . ?
 O4D C17D O3D 123.6(6) . . ?
 O4D C17D C16D 126.2(7) . . ?
 O3E C17E C16E 108.4(6) . . ?
 O4E C17E O3E 125.1(6) . . ?
 O4E C17E C16E 126.5(6) . . ?
 O3F C17F C16F 109.6(7) . . ?
 O4F C17F O3F 124.9(8) . . ?
 O4F C17F C16F 125.4(7) . . ?
 O3B C18A H18A 109.4 . . ?
 O3B C18A H18B 109.4 . . ?
 H18A C18A H18B 108.0 . . ?
 C19A C18A O3B 111.1(7) . . ?
 C19A C18A H18A 109.4 . . ?
 C19A C18A H18B 109.4 . . ?
 O2AA C18B H18C 109.6 . . ?
 O2AA C18B H18D 109.6 . . ?
 O2AA C18B C19B 110.2(7) . . ?
 H18C C18B H18D 108.1 . . ?
 C19B C18B H18C 109.6 . . ?
 C19B C18B H18D 109.6 . . ?
 O1C C18C H18E 109.3 . . ?
 O1C C18C H18F 109.3 . . ?
 H18E C18C H18F 108.0 . . ?
 C19C C18C O1C 111.5(6) . . ?
 C19C C18C H18E 109.3 . . ?
 C19C C18C H18F 109.3 . . ?
 O3D C18D H18G 109.5 . . ?
 O3D C18D H18H 109.5 . . ?
 O3D C18D C19D 110.7(8) . . ?
 H18G C18D H18H 108.1 . . ?
 C19D C18D H18G 109.5 . . ?
 C19D C18D H18H 109.5 . . ?
 O3E C18E H18I 109.9 . . ?
 O3E C18E H18J 109.9 . . ?
 H18I C18E H18J 108.3 . . ?
 C19E C18E O3E 109.1(5) . . ?
 C19E C18E H18I 109.9 . . ?
 C19E C18E H18J 109.9 . . ?
 O3F C18F H18K 109.6 . . ?
 O3F C18F H18L 109.6 . . ?
 H18K C18F H18L 108.1 . . ?
 C19F C18F O3F 110.3(7) . . ?
 C19F C18F H18K 109.6 . . ?
 C19F C18F H18L 109.6 . . ?
 C18A C19A H19A 109.5 . . ?
 C18A C19A H19B 109.5 . . ?
 C18A C19A H19C 109.5 . . ?
 H19A C19A H19B 109.5 . . ?
 H19A C19A H19C 109.5 . . ?
 H19B C19A H19C 109.5 . . ?
 C18B C19B H19D 109.5 . . ?
 C18B C19B H19E 109.5 . . ?
 C18B C19B H19F 109.5 . . ?
 H19D C19B H19E 109.5 . . ?
 H19D C19B H19F 109.5 . . ?
 H19E C19B H19F 109.5 . . ?
 C18C C19C H19G 109.5 . . ?
 C18C C19C H19H 109.5 . . ?
 C18C C19C H19I 109.5 . . ?
 H19G C19C H19H 109.5 . . ?
 H19G C19C H19I 109.5 . . ?
 H19H C19C H19I 109.5 . . ?
 C18D C19D H19J 109.5 . . ?
 C18D C19D H19K 109.5 . . ?
 C18D C19D H19L 109.5 . . ?
 H19J C19D H19K 109.5 . . ?
 H19J C19D H19L 109.5 . . ?
 H19K C19D H19L 109.5 . . ?
 C18E C19E H19M 109.5 . . ?
 C18E C19E H19N 109.5 . . ?
 C18E C19E H19O 109.5 . . ?
 H19M C19E H19N 109.5 . . ?
 H19M C19E H19O 109.5 . . ?
 H19N C19E H19O 109.5 . . ?
 C18F C19F H19P 109.5 . . ?
 C18F C19F H19Q 109.5 . . ?
 C18F C19F H19R 109.5 . . ?
 H19P C19F H19Q 109.5 . . ?
 H19P C19F H19R 109.5 . . ?
 H19Q C19F H19R 109.5 . . ?
 C21A C20A S1A 120.2(5) . . ?
 C21A C20A C25A 121.4(6) . . ?
 C25A C20A S1A 118.3(5) . . ?
 C21B C20B S1B 118.7(6) . . ?
 C21B C20B C25B 118.1(7) . . ?
 C25B C20B S1B 123.3(6) . . ?
 C21C C20C S1C 119.6(5) . . ?
 C21C C20C C25C 120.9(6) . . ?
 C25C C20C S1C 119.5(5) . . ?
 C21D C20D S1D 119.4(5) . . ?
 C21D C20D C25D 119.7(6) . . ?
 C25D C20D S1D 120.8(5) . . ?
 C21E C20E S1E 120.3(5) . . ?
 C21E C20E C25E 121.8(6) . . ?
 C25E C20E S1E 117.8(5) . . ?
 C21F C20F S1F 119.4(6) . . ?
 C21F C20F C25F 118.3(8) . . ?
 C25F C20F S1F 122.3(7) . . ?
 C20A C21A H21A 120.4 . . ?
 C20A C21A C22A 119.3(6) . . ?
 C22A C21A H21A 120.4 . . ?
 C20B C21B H21B 120.6 . . ?
 C22B C21B C20B 118.9(7) . . ?
 C22B C21B H21B 120.6 . . ?
 C20C C21C H21C 120.2 . . ?
 C20C C21C C22C 119.6(6) . . ?
 C22C C21C H21C 120.2 . . ?
 C20D C21D H21D 120.2 . . ?
 C22D C21D C20D 119.6(7) . . ?
 C22D C21D H21D 120.2 . . ?
 C20E C21E H21E 121.1 . . ?
 C20E C21E C22E 117.8(7) . . ?
 C22E C21E H21E 121.1 . . ?
 C20F C21F H21F 120.5 . . ?
 C22F C21F C20F 118.9(7) . . ?
 C22F C21F H21F 120.5 . . ?
 C21A C22A H22A 119.0 . . ?
 C23A C22A C21A 122.1(7) . . ?
 C23A C22A H22A 119.0 . . ?
 C21B C22B H22B 118.8 . . ?
 C21B C22B C23B 122.5(8) . . ?
 C23B C22B H22B 118.8 . . ?
 C21C C22C H22C 119.1 . . ?
 C23C C22C C21C 121.7(7) . . ?
 C23C C22C H22C 119.1 . . ?
 C21D C22D H22D 119.3 . . ?
 C21D C22D C23D 121.3(7) . . ?
 C23D C22D H22D 119.3 . . ?
 C21E C22E H22E 119.2 . . ?
 C23E C22E C21E 121.6(8) . . ?
 C23E C22E H22E 119.2 . . ?
 C21F C22F H22F 118.6 . . ?
 C21F C22F C23F 122.8(8) . . ?
 C23F C22F H22F 118.6 . . ?
 C22A C23A C24A 117.9(6) . . ?
 C22A C23A C26A 121.5(6) . . ?
 C24A C23A C26A 120.6(6) . . ?
 C22B C23B C26B 121.7(7) . . ?
 C24B C23B C22B 117.3(7) . . ?
 C24B C23B C26B 121.0(7) . . ?
 C22C C23C C24C 118.0(6) . . ?
 C22C C23C C26C 120.9(6) . . ?
 C24C C23C C26C 121.1(6) . . ?
 C22D C23D C26D 120.2(6) . . ?
 C24D C23D C22D 118.4(6) . . ?
 C24D C23D C26D 121.3(6) . . ?
 C22E C23E C24E 120.1(6) . . ?
 C22E C23E C26E 120.7(7) . . ?
 C24E C23E C26E 119.2(7) . . ?
 C22F C23F C26F 122.0(9) . . ?
 C24F C23F C22F 118.4(9) . . ?
 C24F C23F C26F 119.6(7) . . ?
 C23A C24A H24A 119.2 . . ?
 C25A C24A C23A 121.7(6) . . ?
 C25A C24A H24A 119.2 . . ?
 C23B C24B H24B 118.6 . . ?
 C25B C24B C23B 122.8(7) . . ?
 C25B C24B H24B 118.6 . . ?
 C23C C24C H24C 119.0 . . ?
 C23C C24C C25C 121.9(5) . . ?
 C25C C24C H24C 119.0 . . ?
 C23D C24D H24D 119.4 . . ?
 C23D C24D C25D 121.2(6) . . ?
 C25D C24D H24D 119.4 . . ?
 C23E C24E H24E 119.8 . . ?
 C23E C24E C25E 120.5(6) . . ?
 C25E C24E H24E 119.8 . . ?
 C23F C24F H24F 119.2 . . ?
 C23F C24F C25F 121.7(9) . . ?
 C25F C24F H24F 119.2 . . ?
 C20A C25A H25A 121.2 . . ?
 C24A C25A C20A 117.6(6) . . ?
 C24A C25A H25A 121.2 . . ?
 C20B C25B H25B 119.8 . . ?
 C24B C25B C20B 120.3(7) . . ?
 C24B C25B H25B 119.8 . . ?
 C20C C25C H25C 121.1 . . ?
 C24C C25C C20C 117.8(6) . . ?
 C24C C25C H25C 121.1 . . ?
 C20D C25D H25D 120.2 . . ?
 C24D C25D C20D 119.5(6) . . ?
 C24D C25D H25D 120.2 . . ?
 C20E C25E H25E 120.9 . . ?
 C24E C25E C20E 118.2(6) . . ?
 C24E C25E H25E 120.9 . . ?
 C20F C25F H25F 120.1 . . ?
 C24F C25F C20F 119.8(8) . . ?
 C24F C25F H25F 120.1 . . ?
 C23A C26A H26A 109.5 . . ?
 C23A C26A H26B 109.5 . . ?
 C23A C26A H26C 109.5 . . ?
 H26A C26A H26B 109.5 . . ?
 H26A C26A H26C 109.5 . . ?
 H26B C26A H26C 109.5 . . ?
 C23B C26B H26D 109.5 . . ?
 C23B C26B H26E 109.5 . . ?
 C23B C26B H26F 109.5 . . ?
 H26D C26B H26E 109.5 . . ?
 H26D C26B H26F 109.5 . . ?
 H26E C26B H26F 109.5 . . ?
 C23C C26C H26G 109.5 . . ?
 C23C C26C H26H 109.5 . . ?
 C23C C26C H26I 109.5 . . ?
 H26G C26C H26H 109.5 . . ?
 H26G C26C H26I 109.5 . . ?
 H26H C26C H26I 109.5 . . ?
 C23D C26D H26J 109.5 . . ?
 C23D C26D H26K 109.5 . . ?
 C23D C26D H26L 109.5 . . ?
 H26J C26D H26K 109.5 . . ?
 H26J C26D H26L 109.5 . . ?
 H26K C26D H26L 109.5 . . ?
 C23E C26E H26M 109.5 . . ?
 C23E C26E H26N 109.5 . . ?
 C23E C26E H26O 109.5 . . ?
 H26M C26E H26N 109.5 . . ?
 H26M C26E H26O 109.5 . . ?
 H26N C26E H26O 109.5 . . ?
 C23F C26F H26P 109.5 . . ?
 C23F C26F H26Q 109.5 . . ?
 C23F C26F H26R 109.5 . . ?
 H26P C26F H26Q 109.5 . . ?
 H26P C26F H26R 109.5 . . ?
 H26Q C26F H26R 109.5 . . ?
 N2A C27A H27A 109.5 . . ?
 N2A C27A H27B 109.5 . . ?
 N2A C27A H27C 109.5 . . ?
 H27A C27A H27B 109.5 . . ?
 H27A C27A H27C 109.5 . . ?
 H27B C27A H27C 109.5 . . ?
 N2B C27B H27D 109.5 . . ?
 N2B C27B H27E 109.5 . . ?
 N2B C27B H27F 109.5 . . ?
 H27D C27B H27E 109.5 . . ?
 H27D C27B H27F 109.5 . . ?
 H27E C27B H27F 109.5 . . ?
 N2C C27C H27G 109.5 . . ?
 N2C C27C H27H 109.5 . . ?
 N2C C27C H27I 109.5 . . ?
 H27G C27C H27H 109.5 . . ?
 H27G C27C H27I 109.5 . . ?
 H27H C27C H27I 109.5 . . ?
 N2D C27D H27J 109.5 . . ?
 N2D C27D H27K 109.5 . . ?
 N2D C27D H27L 109.5 . . ?
 H27J C27D H27K 109.5 . . ?
 H27J C27D H27L 109.5 . . ?
 H27K C27D H27L 109.5 . . ?
 N2E C27E H27M 109.5 . . ?
 N2E C27E H27N 109.5 . . ?
 N2E C27E H27O 109.5 . . ?
 H27M C27E H27N 109.5 . . ?
 H27M C27E H27O 109.5 . . ?
 H27N C27E H27O 109.5 . . ?
 N2F C27F H27P 109.5 . . ?
 N2F C27F H27Q 109.5 . . ?
 N2F C27F H27R 109.5 . . ?
 H27P C27F H27Q 109.5 . . ?
 H27P C27F H27R 109.5 . . ?
 H27Q C27F H27R 109.5 . . ?

loop_
  _geom_torsion_atom_site_label_1
  _geom_torsion_atom_site_label_2
  _geom_torsion_atom_site_label_3
  _geom_torsion_atom_site_label_4
  _geom_torsion
  _geom_torsion_site_symmetry_1
  _geom_torsion_site_symmetry_2
  _geom_torsion_site_symmetry_3
  _geom_torsion_site_symmetry_4
  _geom_torsion_publ_flag
 S1A N1A C1A C2A 33.7(8) . . . . ?
 S1A N1A C1A C6A -147.5(4) . . . . ?
 S1A N1A C14A C7A 152.0(4) . . . . ?
 S1A N1A C14A C13A -86.6(5) . . . . ?
 S1A C20A C21A C22A 177.4(6) . . . . ?
 S1A C20A C25A C24A -176.2(5) . . . . ?
 S1B N1B C1B C2B 31.1(11) . . . . ?
 S1B N1B C1B C6B -147.7(5) . . . . ?
 S1B N1B C14B C7B 152.7(5) . . . . ?
 S1B N1B C14B C13B -87.0(6) . . . . ?
 S1B C20B C21B C22B 178.5(6) . . . . ?
 S1B C20B C25B C24B -175.2(6) . . . . ?
 S1C N1C C1C C2C 33.9(8) . . . . ?
 S1C N1C C1C C6C -147.5(4) . . . . ?
 S1C N1C C14C C7C 152.2(4) . . . . ?
 S1C N1C C14C C13C -86.9(5) . . . . ?
 S1C C20C C21C C22C 178.5(5) . . . . ?
 S1C C20C C25C C24C -176.4(4) . . . . ?
 S1D N1D C1D C2D 33.2(10) . . . . ?
 S1D N1D C1D C6D -148.0(5) . . . . ?
 S1D N1D C14D C7D 152.2(4) . . . . ?
 S1D N1D C14D C13D -87.1(6) . . . . ?
 S1D C20D C21D C22D 177.4(5) . . . . ?
 S1D C20D C25D C24D -175.3(5) . . . . ?
 S1E N1E C1E C2E 32.1(8) . . . . ?
 S1E N1E C1E C6E -148.0(4) . . . . ?
 S1E N1E C14E C7E 154.5(4) . . . . ?
 S1E N1E C14E C13E -82.8(5) . . . . ?
 S1E C20E C21E C22E 176.7(5) . . . . ?
 S1E C20E C25E C24E -175.9(5) . . . . ?
 S1F N1F C1F C2F 30.8(11) . . . . ?
 S1F N1F C1F C6F -148.6(5) . . . . ?
 S1F N1F C14F C7F 153.5(5) . . . . ?
 S1F N1F C14F C13F -86.7(7) . . . . ?
 S1F C20F C21F C22F 178.7(5) . . . . ?
 S1F C20F C25F C24F -176.7(6) . . . . ?
 O2A C12A C13A C10A 169.3(6) . . . . ?
 O2A C12A C13A C14A 49.6(9) . . . . ?
 O2B C12B C13B C10B 171.5(8) . . . . ?
 O2B C12B C13B C14B 49.0(11) . . . . ?
 O2D C12D C13D C10D 170.3(7) . . . . ?
 O2D C12D C13D C14D 47.5(10) . . . . ?
 O2E C12E C13E C10E 167.2(6) . . . . ?
 O2E C12E C13E C14E 46.3(8) . . . . ?
 O2F C12F C13F C10F 168.6(8) . . . . ?
 O2F C12F C13F C14F 45.6(10) . . . . ?
 O5A S1A N1A C1A 179.3(4) . . . . ?
 O5A S1A N1A C14A 41.0(4) . . . . ?
 O5A S1A C20A C21A 151.7(6) . . . . ?
 O5A S1A C20A C25A -29.7(6) . . . . ?
 O5B S1B N1B C1B -178.6(6) . . . . ?
 O5B S1B N1B C14B 41.9(6) . . . . ?
 O5B S1B C20B C21B 152.9(6) . . . . ?
 O5B S1B C20B C25B -27.5(7) . . . . ?
 O5C S1C N1C C1C 177.5(4) . . . . ?
 O5C S1C N1C C14C 40.2(4) . . . . ?
 O5C S1C C20C C21C 150.7(5) . . . . ?
 O5C S1C C20C C25C -31.1(5) . . . . ?
 O5D S1D N1D C1D -179.2(5) . . . . ?
 O5D S1D N1D C14D 42.5(5) . . . . ?
 O5D S1D C20D C21D 152.2(5) . . . . ?
 O5D S1D C20D C25D -30.0(6) . . . . ?
 O5E S1E N1E C1E -175.6(4) . . . . ?
 O5E S1E N1E C14E 46.8(4) . . . . ?
 O5E S1E C20E C21E 154.9(5) . . . . ?
 O5E S1E C20E C25E -28.9(5) . . . . ?
 O5F S1F N1F C1F -178.2(6) . . . . ?
 O5F S1F N1F C14F 42.8(6) . . . . ?
 O5F S1F C20F C21F 150.3(5) . . . . ?
 O5F S1F C20F C25F -30.6(6) . . . . ?
 O6A S1A N1A C1A -50.7(5) . . . . ?
 O6A S1A N1A C14A 171.0(4) . . . . ?
 O6A S1A C20A C21A 20.0(6) . . . . ?
 O6A S1A C20A C25A -161.4(5) . . . . ?
 O6B S1B N1B C1B -49.5(7) . . . . ?
 O6B S1B N1B C14B 171.1(5) . . . . ?
 O6B S1B C20B C21B 20.5(7) . . . . ?
 O6B S1B C20B C25B -159.9(6) . . . . ?
 O6C S1C N1C C1C -52.9(5) . . . . ?
 O6C S1C N1C C14C 169.8(4) . . . . ?
 O6C S1C C20C C21C 18.6(6) . . . . ?
 O6C S1C C20C C25C -163.2(4) . . . . ?
 O6D S1D N1D C1D -50.3(6) . . . . ?
 O6D S1D N1D C14D 171.3(4) . . . . ?
 O6D S1D C20D C21D 19.6(6) . . . . ?
 O6D S1D C20D C25D -162.6(5) . . . . ?
 O6E S1E N1E C1E -47.0(4) . . . . ?
 O6E S1E N1E C14E 175.4(4) . . . . ?
 O6E S1E C20E C21E 22.9(6) . . . . ?
 O6E S1E C20E C25E -160.9(4) . . . . ?
 O6F S1F N1F C1F -49.7(6) . . . . ?
 O6F S1F N1F C14F 171.3(5) . . . . ?
 O6F S1F C20F C21F 18.0(6) . . . . ?
 O6F S1F C20F C25F -162.8(5) . . . . ?
 O9AA C12C C13C C10C 169.6(6) . . . . ?
 O9AA C12C C13C C14C 48.4(8) . . . . ?
 N1A S1A C20A C21A -95.2(6) . . . . ?
 N1A S1A C20A C25A 83.4(5) . . . . ?
 N1A C1A C2A C3A 179.0(6) . . . . ?
 N1A C1A C6A C5A -178.5(5) . . . . ?
 N1A C1A C6A C7A 1.5(6) . . . . ?
 N1B S1B C20B C21B -94.1(7) . . . . ?
 N1B S1B C20B C25B 85.5(7) . . . . ?
 N1B C1B C2B C3B -178.6(7) . . . . ?
 N1B C1B C6B C5B -179.7(6) . . . . ?
 N1B C1B C6B C7B 0.8(7) . . . . ?
 N1C S1C C20C C21C -96.7(5) . . . . ?
 N1C S1C C20C C25C 81.6(5) . . . . ?
 N1C C1C C2C C3C -179.6(5) . . . . ?
 N1C C1C C6C C5C -179.7(5) . . . . ?
 N1C C1C C6C C7C 1.4(6) . . . . ?
 N1D S1D C20D C21D -94.9(6) . . . . ?
 N1D S1D C20D C25D 82.9(5) . . . . ?
 N1D C1D C2D C3D -179.7(6) . . . . ?
 N1D C1D C6D C5D -179.0(6) . . . . ?
 N1D C1D C6D C7D 1.7(7) . . . . ?
 N1E S1E C20E C21E -91.0(5) . . . . ?
 N1E S1E C20E C25E 85.1(5) . . . . ?
 N1E C1E C2E C3E 179.3(5) . . . . ?
 N1E C1E C6E C5E -178.4(5) . . . . ?
 N1E C1E C6E C7E 1.2(6) . . . . ?
 N1F S1F C20F C21F -97.6(6) . . . . ?
 N1F S1F C20F C25F 81.6(6) . . . . ?
 N1F C1F C2F C3F -178.7(7) . . . . ?
 N1F C1F C6F C5F 179.6(6) . . . . ?
 N1F C1F C6F C7F 0.8(8) . . . . ?
 N2A C12A C13A C10A -12.3(6) . . . . ?
 N2A C12A C13A C14A -132.0(5) . . . . ?
 N2B C12B C13B C10B -11.2(8) . . . . ?
 N2B C12B C13B C14B -133.7(6) . . . . ?
 N2C C12C C13C C10C -12.2(6) . . . . ?
 N2C C12C C13C C14C -133.4(5) . . . . ?
 N2D C12D C13D C10D -12.1(7) . . . . ?
 N2D C12D C13D C14D -134.9(6) . . . . ?
 N2E C12E C13E C10E -13.7(6) . . . . ?
 N2E C12E C13E C14E -134.5(5) . . . . ?
 N2F C12F C13F C10F -15.2(7) . . . . ?
 N2F C12F C13F C14F -138.2(6) . . . . ?
 C1A N1A C14A C7A 8.0(5) . . . . ?
 C1A N1A C14A C13A 129.4(5) . . . . ?
 C1A C2A C3A C4A -0.3(10) . . . . ?
 C1A C6A C7A C8A -173.2(6) . . . . ?
 C1A C6A C7A C14A 3.8(6) . . . . ?
 C1B N1B C14B C7B 8.0(7) . . . . ?
 C1B N1B C14B C13B 128.3(6) . . . . ?
 C1B C2B C3B C4B -1.3(11) . . . . ?
 C1B C6B C7B C8B -171.8(8) . . . . ?
 C1B C6B C7B C14B 4.2(7) . . . . ?
 C1C N1C C14C C7C 9.4(5) . . . . ?
 C1C N1C C14C C13C 130.3(5) . . . . ?
 C1C C2C C3C C4C -0.6(10) . . . . ?
 C1C C6C C7C C8C -173.3(6) . . . . ?
 C1C C6C C7C C14C 4.8(6) . . . . ?
 C1D N1D C14D C7D 8.8(7) . . . . ?
 C1D N1D C14D C13D 129.5(6) . . . . ?
 C1D C2D C3D C4D -2.2(11) . . . . ?
 C1D C6D C7D C8D -171.4(8) . . . . ?
 C1D C6D C7D C14D 3.8(7) . . . . ?
 C1E N1E C14E C7E 10.1(5) . . . . ?
 C1E N1E C14E C13E 132.8(5) . . . . ?
 C1E C2E C3E C4E 1.6(9) . . . . ?
 C1E C6E C7E C8E -173.7(6) . . . . ?
 C1E C6E C7E C14E 5.5(6) . . . . ?
 C1F N1F C14F C7F 9.0(8) . . . . ?
 C1F N1F C14F C13F 128.8(6) . . . . ?
 C1F C2F C3F C4F -0.8(11) . . . . ?
 C1F C6F C7F C8F -171.0(8) . . . . ?
 C1F C6F C7F C14F 4.8(8) . . . . ?
 C2A C1A C6A C5A 0.3(9) . . . . ?
 C2A C1A C6A C7A -179.7(5) . . . . ?
 C2A C3A C4A C5A -0.6(11) . . . . ?
 C2B C1B C6B C5B 1.4(10) . . . . ?
 C2B C1B C6B C7B -178.1(6) . . . . ?
 C2B C3B C4B C5B 1.1(11) . . . . ?
 C2C C1C C6C C5C -1.0(8) . . . . ?
 C2C C1C C6C C7C -179.9(5) . . . . ?
 C2C C3C C4C C5C -1.6(10) . . . . ?
 C2D C1D C6D C5D -0.1(10) . . . . ?
 C2D C1D C6D C7D -179.3(6) . . . . ?
 C2D C3D C4D C5D 1.3(11) . . . . ?
 C2E C1E C6E C5E 1.4(9) . . . . ?
 C2E C1E C6E C7E -178.9(5) . . . . ?
 C2E C3E C4E C5E -3.6(10) . . . . ?
 C2F C1F C6F C5F 0.1(11) . . . . ?
 C2F C1F C6F C7F -178.7(7) . . . . ?
 C2F C3F C4F C5F 0.1(11) . . . . ?
 C3A C4A C5A C6A 1.3(10) . . . . ?
 C3B C4B C5B C6B 0.4(10) . . . . ?
 C3C C4C C5C C6C 2.5(9) . . . . ?
 C3D C4D C5D C6D 0.2(10) . . . . ?
 C3E C4E C5E C6E 4.5(9) . . . . ?
 C3F C4F C5F C6F 0.7(11) . . . . ?
 C4A C5A C6A C1A -1.2(9) . . . . ?
 C4A C5A C6A C7A 178.8(6) . . . . ?
 C4B C5B C6B C1B -1.6(10) . . . . ?
 C4B C5B C6B C7B 177.8(7) . . . . ?
 C4C C5C C6C C1C -1.3(9) . . . . ?
 C4C C5C C6C C7C 177.3(6) . . . . ?
 C4D C5D C6D C1D -0.8(9) . . . . ?
 C4D C5D C6D C7D 178.3(7) . . . . ?
 C4E C5E C6E C1E -3.5(9) . . . . ?
 C4E C5E C6E C7E 177.0(6) . . . . ?
 C4F C5F C6F C1F -0.8(10) . . . . ?
 C4F C5F C6F C7F 177.7(7) . . . . ?
 C5A C6A C7A C8A 6.8(11) . . . . ?
 C5A C6A C7A C14A -176.2(6) . . . . ?
 C5B C6B C7B C8B 8.8(13) . . . . ?
 C5B C6B C7B C14B -175.2(7) . . . . ?
 C5C C6C C7C C8C 8.0(10) . . . . ?
 C5C C6C C7C C14C -173.9(6) . . . . ?
 C5D C6D C7D C8D 9.5(13) . . . . ?
 C5D C6D C7D C14D -175.4(7) . . . . ?
 C5E C6E C7E C8E 5.8(11) . . . . ?
 C5E C6E C7E C14E -175.0(6) . . . . ?
 C5F C6F C7F C8F 10.3(14) . . . . ?
 C5F C6F C7F C14F -173.8(7) . . . . ?
 C6A C1A C2A C3A 0.4(9) . . . . ?
 C6A C7A C8A C9A 178.3(6) . . . . ?
 C6A C7A C14A N1A -7.1(6) . . . . ?
 C6A C7A C14A C13A -130.7(5) . . . . ?
 C6B C1B C2B C3B 0.0(10) . . . . ?
 C6B C7B C8B C9B 180.0(7) . . . . ?
 C6B C7B C14B N1B -7.3(7) . . . . ?
 C6B C7B C14B C13B -131.8(6) . . . . ?
 C6C C1C C2C C3C 1.9(8) . . . . ?
 C6C C7C C8C C9C 179.4(5) . . . . ?
 C6C C7C C14C N1C -8.6(5) . . . . ?
 C6C C7C C14C C13C -132.2(4) . . . . ?
 C6D C1D C2D C3D 1.6(10) . . . . ?
 C6D C7D C8D C9D -179.5(7) . . . . ?
 C6D C7D C14D N1D -7.5(6) . . . . ?
 C6D C7D C14D C13D -132.8(6) . . . . ?
 C6E C1E C2E C3E -0.5(9) . . . . ?
 C6E C7E C8E C9E -178.0(5) . . . . ?
 C6E C7E C14E N1E -9.5(5) . . . . ?
 C6E C7E C14E C13E -134.5(4) . . . . ?
 C6F C1F C2F C3F 0.7(11) . . . . ?
 C6F C7F C8F C9F -179.4(7) . . . . ?
 C6F C7F C14F N1F -8.4(7) . . . . ?
 C6F C7F C14F C13F -132.8(6) . . . . ?
 C7A C8A C9A C10A -39.0(8) . . . . ?
 C7A C8A C9A C15A 84.5(6) . . . . ?
 C7B C8B C9B C10B -42.9(9) . . . . ?
 C7B C8B C9B C15B 83.9(9) . . . . ?
 C7C C8C C9C C10C -38.3(7) . . . . ?
 C7C C8C C9C C15C 85.0(6) . . . . ?
 C7D C8D C9D C10D -43.4(9) . . . . ?
 C7D C8D C9D C15D 82.4(8) . . . . ?
 C7E C8E C9E C10E -39.2(8) . . . . ?
 C7E C8E C9E C15E 84.0(6) . . . . ?
 C7F C8F C9F C10F -41.5(10) . . . . ?
 C7F C8F C9F C15F 83.3(8) . . . . ?
 C8A C7A C14A N1A 170.3(5) . . . . ?
 C8A C7A C14A C13A 46.7(7) . . . . ?
 C8A C9A C10A C11A -90.3(6) . . . . ?
 C8A C9A C10A C13A 28.0(7) . . . . ?
 C8A C9A C15A C16A 161.1(5) . . . . ?
 C8B C7B C14B N1B 169.4(6) . . . . ?
 C8B C7B C14B C13B 45.0(9) . . . . ?
 C8B C9B C10B C11B -87.0(8) . . . . ?
 C8B C9B C10B C13B 29.8(8) . . . . ?
 C8B C9B C15B C16B 159.2(6) . . . . ?
 C8C C7C C14C N1C 169.7(5) . . . . ?
 C8C C7C C14C C13C 46.1(6) . . . . ?
 C8C C9C C10C C11C -91.0(6) . . . . ?
 C8C C9C C10C C13C 26.7(6) . . . . ?
 C8C C9C C15C C16C 161.6(5) . . . . ?
 C8D C7D C14D N1D 168.5(6) . . . . ?
 C8D C7D C14D C13D 43.3(8) . . . . ?
 C8D C9D C10D C11D -87.7(7) . . . . ?
 C8D C9D C10D C13D 29.5(8) . . . . ?
 C8D C9D C15D C16D 157.9(6) . . . . ?
 C8E C7E C14E N1E 169.8(5) . . . . ?
 C8E C7E C14E C13E 44.8(6) . . . . ?
 C8E C9E C10E C11E -91.3(6) . . . . ?
 C8E C9E C10E C13E 27.5(7) . . . . ?
 C8E C9E C15E C16E 158.1(5) . . . . ?
 C8F C7F C14F N1F 168.3(6) . . . . ?
 C8F C7F C14F C13F 43.8(9) . . . . ?
 C8F C9F C10F C11F -91.0(8) . . . . ?
 C8F C9F C10F C13F 25.7(9) . . . . ?
 C8F C9F C15F C16F 160.3(5) . . . . ?
 C9A C10A C11A O1A -66.1(9) . . . . ?
 C9A C10A C11A N2A 111.9(6) . . . . ?
 C9A C10A C13A C12A -106.3(6) . . . . ?
 C9A C10A C13A C14A 15.7(7) . . . . ?
 C9A C15A C16A C17A 172.2(6) . . . . ?
 C9B C10B C11B O1B -64.9(11) . . . . ?
 C9B C10B C11B N2B 112.5(7) . . . . ?
 C9B C10B C13B C12B -107.9(7) . . . . ?
 C9B C10B C13B C14B 15.7(8) . . . . ?
 C9B C15B C16B C17B 172.8(6) . . . . ?
 C9C C10C C11C O8AA -66.1(8) . . . . ?
 C9C C10C C11C N2C 111.2(5) . . . . ?
 C9C C10C C13C C12C -106.4(5) . . . . ?
 C9C C10C C13C C14C 17.1(6) . . . . ?
 C9C C15C C16C C17C 172.1(5) . . . . ?
 C9D C10D C11D O1D -66.1(10) . . . . ?
 C9D C10D C11D N2D 112.3(7) . . . . ?
 C9D C10D C13D C12D -107.4(6) . . . . ?
 C9D C10D C13D C14D 15.7(8) . . . . ?
 C9D C15D C16D C17D 170.4(5) . . . . ?
 C9E C10E C11E O1E -65.1(9) . . . . ?
 C9E C10E C11E N2E 112.6(5) . . . . ?
 C9E C10E C13E C12E -107.1(5) . . . . ?
 C9E C10E C13E C14E 15.8(7) . . . . ?
 C9E C15E C16E C17E 171.6(5) . . . . ?
 C9F C10F C11F O1F -67.5(10) . . . . ?
 C9F C10F C11F N2F 110.6(7) . . . . ?
 C9F C10F C13F C12F -104.3(7) . . . . ?
 C9F C10F C13F C14F 20.0(9) . . . . ?
 C9F C15F C16F C17F 170.0(6) . . . . ?
 C10A C9A C15A C16A -75.2(7) . . . . ?
 C10A C13A C14A N1A -169.9(4) . . . . ?
 C10A C13A C14A C7A -52.5(6) . . . . ?
 C10B C9B C15B C16B -74.9(8) . . . . ?
 C10B C13B C14B N1B -170.3(5) . . . . ?
 C10B C13B C14B C7B -52.5(8) . . . . ?
 C10C C9C C15C C16C -73.9(6) . . . . ?
 C10C C13C C14C N1C -170.0(4) . . . . ?
 C10C C13C C14C C7C -52.4(5) . . . . ?
 C10D C9D C15D C16D -77.4(7) . . . . ?
 C10D C13D C14D N1D -170.2(5) . . . . ?
 C10D C13D C14D C7D -51.5(7) . . . . ?
 C10E C9E C15E C16E -78.0(6) . . . . ?
 C10E C13E C14E N1E -170.2(4) . . . . ?
 C10E C13E C14E C7E -51.5(6) . . . . ?
 C10F C9F C15F C16F -74.5(7) . . . . ?
 C10F C13F C14F N1F -172.4(6) . . . . ?
 C10F C13F C14F C7F -54.3(8) . . . . ?
 C11A N2A C12A O2A -177.3(6) . . . . ?
 C11A N2A C12A C13A 4.3(7) . . . . ?
 C11A C10A C13A C12A 15.0(6) . . . . ?
 C11A C10A C13A C14A 137.0(5) . . . . ?
 C11B N2B C12B O2B -178.3(8) . . . . ?
 C11B N2B C12B C13B 4.2(8) . . . . ?
 C11B C10B C13B C12B 13.3(7) . . . . ?
 C11B C10B C13B C14B 136.9(6) . . . . ?
 C11C N2C C12C O9AA -177.7(6) . . . . ?
 C11C N2C C12C C13C 4.1(6) . . . . ?
 C11C C10C C13C C12C 15.1(5) . . . . ?
 C11C C10C C13C C14C 138.6(4) . . . . ?
 C11D N2D C12D O2D -177.5(7) . . . . ?
 C11D N2D C12D C13D 4.7(8) . . . . ?
 C11D C10D C13D C12D 14.3(7) . . . . ?
 C11D C10D C13D C14D 137.4(6) . . . . ?
 C11E N2E C12E O2E -174.6(6) . . . . ?
 C11E N2E C12E C13E 6.2(7) . . . . ?
 C11E C10E C13E C12E 15.6(6) . . . . ?
 C11E C10E C13E C14E 138.5(5) . . . . ?
 C11F N2F C12F O2F -176.1(8) . . . . ?
 C11F N2F C12F C13F 7.4(9) . . . . ?
 C11F C10F C13F C12F 16.8(7) . . . . ?
 C11F C10F C13F C14F 141.2(6) . . . . ?
 C12A N2A C11A O1A -175.8(6) . . . . ?
 C12A N2A C11A C10A 6.1(7) . . . . ?
 C12A C13A C14A N1A -54.8(6) . . . . ?
 C12A C13A C14A C7A 62.6(6) . . . . ?
 C12B N2B C11B O1B -177.5(8) . . . . ?
 C12B N2B C11B C10B 4.9(9) . . . . ?
 C12B C13B C14B N1B -52.0(8) . . . . ?
 C12B C13B C14B C7B 65.8(8) . . . . ?
 C12C N2C C11C O8AA -176.1(6) . . . . ?
 C12C N2C C11C C10C 6.4(7) . . . . ?
 C12C C13C C14C N1C -53.3(6) . . . . ?
 C12C C13C C14C C7C 64.2(5) . . . . ?
 C12D N2D C11D O1D -176.6(7) . . . . ?
 C12D N2D C11D C10D 5.0(8) . . . . ?
 C12D C13D C14D N1D -51.8(7) . . . . ?
 C12D C13D C14D C7D 66.9(7) . . . . ?
 C12E N2E C11E O1E -177.6(6) . . . . ?
 C12E N2E C11E C10E 4.7(7) . . . . ?
 C12E C13E C14E N1E -54.5(6) . . . . ?
 C12E C13E C14E C7E 64.2(5) . . . . ?
 C12F N2F C11F O1F -177.8(8) . . . . ?
 C12F N2F C11F C10F 4.0(9) . . . . ?
 C12F C13F C14F N1F -53.7(8) . . . . ?
 C12F C13F C14F C7F 64.3(8) . . . . ?
 C13A C10A C11A O1A 168.5(7) . . . . ?
 C13A C10A C11A N2A -13.5(7) . . . . ?
 C13B C10B C11B O1B 171.1(8) . . . . ?
 C13B C10B C11B N2B -11.5(8) . . . . ?
 C13C C10C C11C O8AA 169.1(6) . . . . ?
 C13C C10C C11C N2C -13.7(6) . . . . ?
 C13D C10D C11D O1D 169.5(7) . . . . ?
 C13D C10D C11D N2D -12.1(7) . . . . ?
 C13E C10E C11E O1E 169.3(7) . . . . ?
 C13E C10E C11E N2E -13.0(6) . . . . ?
 C13F C10F C11F O1F 168.7(8) . . . . ?
 C13F C10F C11F N2F -13.2(8) . . . . ?
 C14A N1A C1A C2A 175.2(6) . . . . ?
 C14A N1A C1A C6A -6.1(6) . . . . ?
 C14A C7A C8A C9A 1.6(8) . . . . ?
 C14B N1B C1B C2B 173.1(7) . . . . ?
 C14B N1B C1B C6B -5.7(7) . . . . ?
 C14B C7B C8B C9B 4.3(10) . . . . ?
 C14C N1C C1C C2C 174.5(5) . . . . ?
 C14C N1C C1C C6C -6.9(6) . . . . ?
 C14C C7C C8C C9C 1.5(8) . . . . ?
 C14D N1D C1D C2D 174.5(7) . . . . ?
 C14D N1D C1D C6D -6.7(7) . . . . ?
 C14D C7D C8D C9D 5.9(10) . . . . ?
 C14E N1E C1E C2E 172.9(5) . . . . ?
 C14E N1E C1E C6E -7.3(6) . . . . ?
 C14E C7E C8E C9E 2.9(8) . . . . ?
 C14F N1F C1F C2F 173.2(8) . . . . ?
 C14F N1F C1F C6F -6.3(8) . . . . ?
 C14F C7F C8F C9F 5.2(11) . . . . ?
 C15A C9A C10A C11A 147.2(5) . . . . ?
 C15A C9A C10A C13A -94.5(6) . . . . ?
 C15A C16A C17A O3B 174.0(6) . . . . ?
 C15A C16A C17A O4B -7.8(12) . . . . ?
 C15B C9B C10B C11B 146.6(7) . . . . ?
 C15B C9B C10B C13B -96.6(7) . . . . ?
 C15B C16B C17B O2AA 171.9(6) . . . . ?
 C15B C16B C17B O3AA -11.5(10) . . . . ?
 C15C C9C C10C C11C 146.4(5) . . . . ?
 C15C C9C C10C C13C -95.8(5) . . . . ?
 C15C C16C C17C O1C 174.4(5) . . . . ?
 C15C C16C C17C O2C -6.6(9) . . . . ?
 C15D C9D C10D C11D 146.7(6) . . . . ?
 C15D C9D C10D C13D -96.1(7) . . . . ?
 C15D C16D C17D O3D 169.6(6) . . . . ?
 C15D C16D C17D O4D -11.3(9) . . . . ?
 C15E C9E C10E C11E 146.5(5) . . . . ?
 C15E C9E C10E C13E -94.7(6) . . . . ?
 C15E C16E C17E O3E 171.3(6) . . . . ?
 C15E C16E C17E O4E -9.0(11) . . . . ?
 C15F C9F C10F C11F 143.9(6) . . . . ?
 C15F C9F C10F C13F -99.4(7) . . . . ?
 C15F C16F C17F O3F -173.5(6) . . . . ?
 C15F C16F C17F O4F 9.5(11) . . . . ?
 C17A O3B C18A C19A -105.1(8) . . . . ?
 C17B O2AA C18B C19B -96.6(8) . . . . ?
 C17C O1C C18C C19C -99.8(7) . . . . ?
 C17D O3D C18D C19D -95.2(9) . . . . ?
 C17E O3E C18E C19E -91.0(7) . . . . ?
 C17F O3F C18F C19F -94.4(9) . . . . ?
 C18A O3B C17A O4B -0.6(12) . . . . ?
 C18A O3B C17A C16A 177.7(6) . . . . ?
 C18B O2AA C17B O3AA 2.6(10) . . . . ?
 C18B O2AA C17B C16B 179.4(6) . . . . ?
 C18C O1C C17C O2C -1.1(10) . . . . ?
 C18C O1C C17C C16C 178.0(5) . . . . ?
 C18D O3D C17D O4D -0.2(10) . . . . ?
 C18D O3D C17D C16D 178.9(6) . . . . ?
 C18E O3E C17E O4E -0.9(11) . . . . ?
 C18E O3E C17E C16E 178.8(5) . . . . ?
 C18F O3F C17F O4F -2.6(11) . . . . ?
 C18F O3F C17F C16F -179.5(6) . . . . ?
 C20A S1A N1A C1A 64.2(5) . . . . ?
 C20A S1A N1A C14A -74.1(5) . . . . ?
 C20A C21A C22A C23A -0.6(12) . . . . ?
 C20B S1B N1B C1B 67.2(7) . . . . ?
 C20B S1B N1B C14B -72.2(6) . . . . ?
 C20B C21B C22B C23B -2.2(12) . . . . ?
 C20C S1C N1C C1C 62.9(4) . . . . ?
 C20C S1C N1C C14C -74.4(4) . . . . ?
 C20C C21C C22C C23C -3.1(11) . . . . ?
 C20D S1D N1D C1D 65.7(6) . . . . ?
 C20D S1D N1D C14D -72.6(5) . . . . ?
 C20D C21D C22D C23D -2.9(10) . . . . ?
 C20E S1E N1E C1E 68.4(4) . . . . ?
 C20E S1E N1E C14E -69.2(4) . . . . ?
 C20E C21E C22E C23E -1.5(11) . . . . ?
 C20F S1F N1F C1F 67.6(7) . . . . ?
 C20F S1F N1F C14F -71.4(5) . . . . ?
 C20F C21F C22F C23F -1.4(11) . . . . ?
 C21A C20A C25A C24A 2.4(10) . . . . ?
 C21A C22A C23A C24A 1.0(11) . . . . ?
 C21A C22A C23A C26A -179.2(7) . . . . ?
 C21B C20B C25B C24B 4.4(11) . . . . ?
 C21B C22B C23B C24B 2.2(12) . . . . ?
 C21B C22B C23B C26B -178.4(7) . . . . ?
 C21C C20C C25C C24C 1.8(9) . . . . ?
 C21C C22C C23C C24C 3.4(10) . . . . ?
 C21C C22C C23C C26C -177.9(7) . . . . ?
 C21D C20D C25D C24D 2.4(9) . . . . ?
 C21D C22D C23D C24D 4.1(10) . . . . ?
 C21D C22D C23D C26D -177.6(6) . . . . ?
 C21E C20E C25E C24E 0.1(9) . . . . ?
 C21E C22E C23E C24E 1.4(11) . . . . ?
 C21E C22E C23E C26E -179.2(7) . . . . ?
 C21F C20F C25F C24F 2.5(10) . . . . ?
 C21F C22F C23F C24F 1.2(11) . . . . ?
 C21F C22F C23F C26F -179.6(7) . . . . ?
 C22A C23A C24A C25A 0.3(10) . . . . ?
 C22B C23B C24B C25B 1.3(12) . . . . ?
 C22C C23C C24C C25C -1.1(9) . . . . ?
 C22D C23D C24D C25D -2.0(9) . . . . ?
 C22E C23E C24E C25E -0.5(10) . . . . ?
 C22F C23F C24F C25F 0.9(12) . . . . ?
 C23A C24A C25A C20A -2.0(9) . . . . ?
 C23B C24B C25B C20B -4.6(12) . . . . ?
 C23C C24C C25C C20C -1.4(8) . . . . ?
 C23D C24D C25D C20D -1.2(9) . . . . ?
 C23E C24E C25E C20E -0.3(9) . . . . ?
 C23F C24F C25F C20F -2.7(12) . . . . ?
 C25A C20A C21A C22A -1.1(11) . . . . ?
 C25B C20B C21B C22B -1.1(11) . . . . ?
 C25C C20C C21C C22C 0.4(10) . . . . ?
 C25D C20D C21D C22D -0.4(10) . . . . ?
 C25E C20E C21E C22E 0.7(10) . . . . ?
 C25F C20F C21F C22F -0.5(10) . . . . ?
 C26A C23A C24A C25A -179.5(6) . . . . ?
 C26B C23B C24B C25B -178.2(7) . . . . ?
 C26C C23C C24C C25C -179.8(5) . . . . ?
 C26D C23D C24D C25D 179.8(6) . . . . ?
 C26E C23E C24E C25E -180.0(6) . . . . ?
 C26F C23F C24F C25F -178.3(7) . . . . ?
 C27A N2A C11A O1A -2.3(10) . . . . ?
 C27A N2A C11A C10A 179.6(5) . . . . ?
 C27A N2A C12A O2A 9.4(11) . . . . ?
 C27A N2A C12A C13A -169.0(6) . . . . ?
 C27B N2B C11B O1B -2.2(13) . . . . ?
 C27B N2B C11B C10B -179.7(6) . . . . ?
 C27B N2B C12B O2B 6.3(12) . . . . ?
 C27B N2B C12B C13B -171.2(6) . . . . ?
 C27C N2C C11C O8AA -1.8(9) . . . . ?
 C27C N2C C11C C10C -179.2(5) . . . . ?
 C27C N2C C12C O9AA 8.1(9) . . . . ?
 C27C N2C C12C C13C -170.1(5) . . . . ?
 C27D N2D C11D O1D 0.1(12) . . . . ?
 C27D N2D C11D C10D -178.4(6) . . . . ?
 C27D N2D C12D O2D 5.8(11) . . . . ?
 C27D N2D C12D C13D -171.9(6) . . . . ?
 C27E N2E C11E O1E -1.0(10) . . . . ?
 C27E N2E C11E C10E -178.8(5) . . . . ?
 C27E N2E C12E O2E 8.9(9) . . . . ?
 C27E N2E C12E C13E -170.3(5) . . . . ?
 C27F N2F C11F O1F 0.3(13) . . . . ?
 C27F N2F C11F C10F -177.9(7) . . . . ?
 C27F N2F C12F O2F 5.8(12) . . . . ?
 C27F N2F C12F C13F -170.7(7) . . . . ?

_shelx_res_file
;
    mjh130019.res created by SHELXL-2014/7

TITL mjh130019 Ia
CELL 0.71073 12.8199 35.1366 33.1373 90 99.333 90
ZERR 24 0.0002 0.0006 0.0007 0 0.002 0
LATT -2
SYMM 0.5+X,-Y,+Z
SFAC C H N O S
UNIT 648 672 48 144 24
RIGU

L.S. 5
PLAN  -20
BOND $H
CONF
list 4
MORE -1
fmap 2
acta 52
MERG 0
REM <olex2.extras>
REM <HklSrc "%./mjh130019.hkl">
REM </olex2.extras>

WGHT    0.066700
BASF   0.50530
FVAR       0.75064
S1A   5    0.175529    0.640341    0.835908    11.00000    0.03425    0.03747 =
         0.03589   -0.00740    0.00413    0.00449
S1B   5    0.837319    0.615189    0.969230    11.00000    0.07021    0.03556 =
         0.09299    0.01205    0.04483    0.01113
S1C   5    0.506750    0.638200    0.499013    11.00000    0.02501    0.02663 =
         0.03698    0.00383    0.00933    0.01083
S1D   5    1.164323    0.607262    0.631670    11.00000    0.04628    0.03228 =
         0.06672    0.00970    0.03056    0.01807
S1E   5    0.788281    0.633727    0.164481    11.00000    0.02968    0.05071 =
         0.02855   -0.00011    0.00950    0.01491
S1F   5    1.480830    0.613742    0.300519    11.00000    0.09683    0.04870 =
         0.07907    0.03704    0.06422    0.04420
O1A   4    0.355886    0.505576    0.704484    11.00000    0.03616    0.06692 =
         0.04475   -0.02691   -0.00044    0.01068
O1B   4    0.926435    0.745600    0.815846    11.00000    0.06216    0.08031 =
         0.06079    0.01763    0.01135   -0.01831
O1C   4    1.111688    0.573559    0.441027    11.00000    0.02571    0.07084 =
         0.06088   -0.00907    0.02426   -0.00131
O1D   4    1.259553    0.741398    0.482521    11.00000    0.07104    0.07215 =
         0.06216    0.01864    0.02342    0.00003
O1E   4    0.980141    0.504750    0.032141    11.00000    0.02216    0.08957 =
         0.04045   -0.02962    0.00380    0.01370
O1F   4    1.597631    0.746177    0.153012    11.00000    0.06520    0.09374 =
         0.06122    0.04524    0.02557    0.00801
O2A   4    0.083620    0.555620    0.758162    11.00000    0.02338    0.08286 =
         0.03766   -0.02018   -0.00588    0.01116
O2AA  4    0.515822    0.672579    0.726432    11.00000    0.05660    0.06259 =
         0.06663   -0.00496    0.01777   -0.01640
O2B   4    1.023165    0.699838    0.943778    11.00000    0.04409    0.09507 =
         0.07460    0.01944    0.02282    0.00273
O2C   4    1.046677    0.596671    0.494151    11.00000    0.03368    0.10406 =
         0.05020   -0.03822    0.02217   -0.02479
O2D   4    1.353072    0.691810    0.609679    11.00000    0.04650    0.06614 =
         0.06091    0.00247    0.02718    0.00809
O2E   4    0.704901    0.548597    0.088919    11.00000    0.01629    0.07579 =
         0.03018   -0.00774    0.00383    0.00216
O2F   4    1.679089    0.698915    0.281762    11.00000    0.06667    0.08886 =
         0.06300    0.03756    0.02893    0.02254
O3AA  4    0.482519    0.645634    0.784506    11.00000    0.08914    0.06496 =
         0.06024   -0.01554    0.02998   -0.03464
O3B   4    0.781458    0.573093    0.781626    11.00000    0.03891    0.10166 =
         0.05848    0.00084    0.02195    0.00596
O3D   4    0.834085    0.676103    0.392751    11.00000    0.07868    0.06062 =
         0.06002    0.02072    0.01054   -0.01657
O3E   4    1.403575    0.570727    0.110647    11.00000    0.02885    0.09089 =
         0.05769   -0.00123    0.02388    0.01239
O3F   4    1.196086    0.684336    0.062103    11.00000    0.05947    0.11277 =
         0.05848    0.01325    0.02088    0.01073
O4B   4    0.713135    0.598010    0.832384    11.00000    0.04577    0.21453 =
         0.06542   -0.06983    0.02455   -0.04766
O4D   4    0.812959    0.644803    0.450180    11.00000    0.06780    0.04450 =
         0.05639    0.00626    0.02104   -0.01144
O4E   4    1.330240    0.599315    0.159467    11.00000    0.03918    0.19277 =
         0.05045   -0.04938    0.02065   -0.03154
O4F   4    1.126326    0.670110    0.117948    11.00000    0.10841    0.13255 =
         0.08364   -0.00886    0.05408   -0.03827
O5A   4    0.210856    0.654466    0.800180    11.00000    0.04827    0.04365 =
         0.03646   -0.00240    0.00355    0.00563
O5B   4    0.878252    0.600115    0.934722    11.00000    0.11970    0.04067 =
         0.11569    0.01287    0.07872    0.02352
O5C   4    0.542721    0.652851    0.463794    11.00000    0.03885    0.03025 =
         0.04284    0.00760    0.00859    0.01098
O5D   4    1.204245    0.593174    0.596741    11.00000    0.07356    0.03872 =
         0.08259    0.01026    0.04997    0.03075
O5E   4    0.807082    0.646717    0.125776    11.00000    0.05299    0.06388 =
         0.03281    0.01171    0.01815    0.02474
O5F   4    1.522104    0.600553    0.265659    11.00000    0.17889    0.06052 =
         0.10466    0.04631    0.10848    0.07293
O6A   4    0.072392    0.649479    0.843987    11.00000    0.03477    0.04307 =
         0.05454   -0.01620    0.00329    0.01550
O6B   4    0.892503    0.609179    1.009863    11.00000    0.05130    0.05050 =
         0.10676    0.01325    0.02818    0.00614
O6C   4    0.402561    0.646391    0.506472    11.00000    0.01978    0.04116 =
         0.06008   -0.00156    0.01078    0.01966
O6D   4    1.219837    0.599430    0.672282    11.00000    0.03688    0.05145 =
         0.07687    0.01795    0.02141    0.02102
O6E   4    0.687699    0.640519    0.177093    11.00000    0.03533    0.05961 =
         0.04327   -0.00322    0.01211    0.01991
O6F   4    1.533140    0.604386    0.340796    11.00000    0.06560    0.06912 =
         0.08876    0.05100    0.04447    0.03784
O8AA  4    0.689741    0.507147    0.364284    11.00000    0.03068    0.07159 =
         0.04173   -0.01913    0.01383    0.00571
O9AA  4    0.416252    0.554914    0.419642    11.00000    0.00879    0.06496 =
         0.04377   -0.00097    0.00463    0.00912
N1A   3    0.184069    0.593848    0.833226    11.00000    0.02399    0.03732 =
         0.03345   -0.00901    0.00390    0.00030
N1B   3    0.831168    0.661600    0.962382    11.00000    0.05325    0.03592 =
         0.06516    0.00457    0.03090   -0.00081
N1C   3    0.517112    0.591562    0.495620    11.00000    0.01242    0.02835 =
         0.03758    0.00213    0.01021    0.00731
N1D   3    1.161009    0.653806    0.626418    11.00000    0.03906    0.03558 =
         0.04862    0.00755    0.02679    0.00933
N1E   3    0.802932    0.587493    0.164007    11.00000    0.01602    0.04935 =
         0.03014   -0.00478    0.00772    0.00601
N1F   3    1.481870    0.660378    0.296741    11.00000    0.05901    0.05179 =
         0.05507    0.02633    0.04184    0.02753
N2A   3    0.203637    0.525168    0.726156    11.00000    0.02515    0.03870 =
         0.02534   -0.00446   -0.00257    0.00054
N2B   3    0.991439    0.727778    0.880703    11.00000    0.04300    0.04118 =
         0.05657    0.00372    0.01749    0.00291
N2C   3    0.537558    0.525817    0.386770    11.00000    0.01535    0.03192 =
         0.02636    0.00156    0.00008   -0.00339
N2D   3    1.322904    0.721309    0.547297    11.00000    0.04989    0.03618 =
         0.05950   -0.00031    0.02916    0.00548
N2E   3    0.827878    0.522515    0.054554    11.00000    0.01399    0.05509 =
         0.01865   -0.00917   -0.00032    0.00321
N2F   3    1.657214    0.726379    0.218199    11.00000    0.05746    0.06311 =
         0.05570    0.02871    0.02719    0.02072
C1A   1    0.156850    0.569143    0.863697    11.00000    0.02064    0.04000 =
         0.03396   -0.00896   -0.00144   -0.00654
C1B   1    0.796075    0.687172    0.991016    11.00000    0.04388    0.03051 =
         0.06838    0.00155    0.02575   -0.00711
C1C   1    0.492080    0.566668    0.526540    11.00000    0.00716    0.02872 =
         0.03439    0.00183    0.00056   -0.00023
C1D   1    1.126367    0.678083    0.656028    11.00000    0.03532    0.03197 =
         0.05936    0.00464    0.02693    0.01205
C1E   1    0.783949    0.562525    0.196409    11.00000    0.02031    0.05058 =
         0.02883   -0.00697    0.00324   -0.00399
C1F   1    1.448497    0.685193    0.327103    11.00000    0.04971    0.04442 =
         0.06020    0.02249    0.03132    0.01441
C2A   1    0.077564    0.574115    0.887693    11.00000    0.02918    0.05234 =
         0.04373   -0.01018    0.00407   -0.00320
AFIX  43
H2A   2    0.034951    0.595681    0.885362    11.00000   -1.20000
AFIX   0

C2B   1    0.804515    0.684437    1.032702    11.00000    0.04489    0.03804 =
         0.06965    0.00548    0.01824   -0.00988
AFIX  43
H2B   2    0.838556    0.663739    1.046549    11.00000   -1.20000
AFIX   0

C2C   1    0.414355    0.571005    0.551223    11.00000    0.01765    0.03717 =
         0.04955   -0.00661    0.01360   -0.00032
AFIX  43
H2C   2    0.369771    0.592046    0.548899    11.00000   -1.20000
AFIX   0

C2D   1    1.136762    0.673846    0.697987    11.00000    0.04461    0.04428 =
         0.05253    0.00534    0.01870    0.00977
AFIX  43
H2D   2    1.170736    0.652767    0.711066    11.00000   -1.20000
AFIX   0

C2E   1    0.710045    0.566837    0.222592    11.00000    0.03027    0.05153 =
         0.03591   -0.00502    0.01112    0.00075
AFIX  43
H2E   2    0.665276    0.587806    0.220892    11.00000   -1.20000
AFIX   0

C2F   1    1.454689    0.679593    0.368291    11.00000    0.05201    0.05466 =
         0.05899    0.02471    0.02767    0.01862
AFIX  43
H2F   2    1.484801    0.657566    0.380667    11.00000   -1.20000
AFIX   0

C3A   1    0.065779    0.545237    0.915131    11.00000    0.04284    0.06791 =
         0.03865   -0.00446    0.01070   -0.01488
AFIX  43
H3A   2    0.013796    0.547947    0.931505    11.00000   -1.20000
AFIX   0

C3B   1    0.761377    0.713107    1.054126    11.00000    0.04715    0.03906 =
         0.06295   -0.00269    0.01862   -0.01324
AFIX  43
H3B   2    0.765340    0.711346    1.082336    11.00000   -1.20000
AFIX   0

C3C   1    0.407022    0.542221    0.579488    11.00000    0.02376    0.04089 =
         0.04506   -0.00065    0.01696   -0.00697
AFIX  43
H3C   2    0.356314    0.544595    0.596471    11.00000   -1.20000
AFIX   0

C3D   1    1.094646    0.702211    0.720090    11.00000    0.04345    0.04281 =
         0.06007   -0.00502    0.02549    0.00380
AFIX  43
H3D   2    1.098589    0.699531    0.748218    11.00000   -1.20000
AFIX   0

C3E   1    0.706398    0.538299    0.251390    11.00000    0.04396    0.05445 =
         0.03678   -0.01084    0.01633   -0.01923
AFIX  43
H3E   2    0.656485    0.540204    0.268765    11.00000   -1.20000
AFIX   0

C3F   1    1.415100    0.707474    0.391043    11.00000    0.04268    0.05486 =
         0.04913    0.01546    0.01764    0.00448
AFIX  43
H3F   2    1.417740    0.704045    0.419019    11.00000   -1.20000
AFIX   0

C4A   1    0.127145    0.512571    0.919505    11.00000    0.04322    0.05912 =
         0.03804   -0.01330    0.00497   -0.02098
AFIX  43
H4A   2    0.117039    0.493987    0.938479    11.00000   -1.20000
AFIX   0

C4B   1    0.712907    0.744022    1.033340    11.00000    0.04695    0.03019 =
         0.05796   -0.00985    0.02067   -0.01854
AFIX  43
H4B   2    0.685485    0.763154    1.047944    11.00000   -1.20000
AFIX   0

C4C   1    0.470598    0.510461    0.583700    11.00000    0.02286    0.03240 =
         0.04532   -0.00036    0.01106   -0.00957
AFIX  43
H4C   2    0.464167    0.492190    0.603453    11.00000   -1.20000
AFIX   0

C4D   1    1.047561    0.733955    0.701090    11.00000    0.04203    0.03880 =
         0.05914   -0.01008    0.02896   -0.00059
AFIX  43
H4D   2    1.021621    0.752549    0.716808    11.00000   -1.20000
AFIX   0

C4E   1    0.773820    0.507042    0.255455    11.00000    0.04608    0.05299 =
         0.03488   -0.00566    0.01334   -0.01671
AFIX  43
H4E   2    0.771880    0.489202    0.276053    11.00000   -1.20000
AFIX   0

C4F   1    1.371357    0.740602    0.372546    11.00000    0.04149    0.04138 =
         0.05426    0.00559    0.01517    0.00352
AFIX  43
H4F   2    1.345248    0.759068    0.388370    11.00000   -1.20000
AFIX   0

C5A   1    0.204127    0.508326    0.894806    11.00000    0.03774    0.04592 =
         0.03075   -0.00546   -0.00336   -0.00586
AFIX  43
H5A   2    0.245259    0.486395    0.896800    11.00000   -1.20000
AFIX   0

C5B   1    0.704011    0.747309    0.991234    11.00000    0.04208    0.02027 =
         0.05756   -0.00082    0.02202   -0.00965
AFIX  43
H5B   2    0.671410    0.768472    0.977822    11.00000   -1.20000
AFIX   0

C5C   1    0.544712    0.506370    0.557676    11.00000    0.01838    0.03168 =
         0.04287    0.00177    0.00367   -0.00335
AFIX  43
H5C   2    0.586571    0.484632    0.559286    11.00000   -1.20000
AFIX   0

C5D   1    1.037411    0.739192    0.658907    11.00000    0.03296    0.03784 =
         0.05873   -0.00594    0.02597    0.00140
AFIX  43
H5D   2    1.005523    0.760882    0.646394    11.00000   -1.20000
AFIX   0

C5E   1    0.843539    0.503204    0.228173    11.00000    0.02796    0.04754 =
         0.03773   -0.01009    0.00414   -0.00775
AFIX  43
H5E   2    0.885805    0.481606    0.229138    11.00000   -1.20000
AFIX   0

C5F   1    1.366039    0.746539    0.331027    11.00000    0.03550    0.03761 =
         0.05210    0.01606    0.01233    0.00405
AFIX  43
H5F   2    1.337388    0.768873    0.318875    11.00000   -1.20000
AFIX   0

C6A   1    0.220043    0.536340    0.867379    11.00000    0.02312    0.04387 =
         0.02549   -0.00862   -0.00767   -0.00688
C6B   1    0.744304    0.718659    0.969249    11.00000    0.03536    0.02855 =
         0.06325   -0.00071    0.02103   -0.00981
C6C   1    0.556631    0.534014    0.529731    11.00000    0.01146    0.02940 =
         0.02982   -0.00128    0.00282   -0.00382
C6D   1    1.077042    0.710557    0.636011    11.00000    0.03124    0.03157 =
         0.05306    0.00301    0.02128    0.01007
C6E   1    0.851483    0.531128    0.199302    11.00000    0.02069    0.04817 =
         0.02967   -0.00817   -0.00018   -0.00159
C6F   1    1.404375    0.718457    0.307852    11.00000    0.03762    0.04094 =
         0.05372    0.02015    0.02223    0.01193
C7A   1    0.294975    0.540068    0.838434    11.00000    0.02357    0.04340 =
         0.02442   -0.00972   -0.01064   -0.00043
C7B   1    0.743380    0.713909    0.925850    11.00000    0.04105    0.02607 =
         0.07009   -0.00391    0.02610   -0.00686
C7C   1    0.629744    0.538124    0.499951    11.00000    0.01196    0.02757 =
         0.02816   -0.00145   -0.00003    0.00294
C7D   1    1.075385    0.707713    0.592122    11.00000    0.03772    0.03211 =
         0.05797    0.00119    0.02425    0.00960
C7E   1    0.920053    0.535178    0.168578    11.00000    0.01156    0.05777 =
         0.02296   -0.00825   -0.00542    0.00404
C7F   1    1.405538    0.716658    0.264307    11.00000    0.04641    0.03473 =
         0.05622    0.01735    0.02895    0.01394
C8A   1    0.365034    0.515617    0.827317    11.00000    0.02954    0.04148 =
         0.02103    0.00066   -0.00941    0.00882
AFIX  43
H8A   2    0.373400    0.491581    0.839151    11.00000   -1.20000
AFIX   0

C8B   1    0.716461    0.735559    0.893828    11.00000    0.04456    0.03621 =
         0.06898   -0.00079    0.02185   -0.00983
AFIX  43
H8B   2    0.691364    0.760012    0.897109    11.00000   -1.20000
AFIX   0

C8C   1    0.699741    0.514001    0.488308    11.00000    0.01973    0.02490 =
         0.02917    0.00387    0.00079    0.00517
AFIX  43
H8C   2    0.708903    0.489854    0.499829    11.00000   -1.20000
AFIX   0

C8D   1    1.050519    0.730717    0.561181    11.00000    0.04800    0.02548 =
         0.06355    0.00581    0.02870    0.01009
AFIX  43
H8D   2    1.028298    0.755304    0.565786    11.00000   -1.20000
AFIX   0

C8E   1    0.991993    0.511862    0.156306    11.00000    0.02565    0.05730 =
         0.02881   -0.00337   -0.00030    0.01089
AFIX  43
H8E   2    1.003250    0.487740    0.167734    11.00000   -1.20000
AFIX   0

C8F   1    1.385438    0.741082    0.234134    11.00000    0.05342    0.03627 =
         0.05695    0.01732    0.02091    0.01063
AFIX  43
H8F   2    1.366023    0.765852    0.239466    11.00000   -1.20000
AFIX   0

C9A   1    0.430330    0.527321    0.795459    11.00000    0.03173    0.04920 =
         0.02960   -0.00518    0.00025    0.01323
AFIX  13
H9A   2    0.454835    0.504198    0.783360    11.00000   -1.20000
AFIX   0

C9B   1    0.725600    0.721358    0.851528    11.00000    0.04817    0.04352 =
         0.05943   -0.00635    0.02570   -0.00355
AFIX  13
H9B   2    0.727660    0.743844    0.834177    11.00000   -1.20000
AFIX   0

C9C   1    0.763496    0.526379    0.456355    11.00000    0.01899    0.02892 =
         0.02910   -0.00081    0.00550    0.00779
AFIX  13
H9C   2    0.787809    0.503505    0.443731    11.00000   -1.20000
AFIX   0

C9D   1    1.056981    0.718375    0.518287    11.00000    0.05120    0.02758 =
         0.05890    0.00382    0.03243    0.00836
AFIX  13
H9D   2    1.060093    0.741462    0.501932    11.00000   -1.20000
AFIX   0

C9E   1    1.054268    0.524869    0.124042    11.00000    0.01872    0.07642 =
         0.03188   -0.00430    0.00033    0.01745
AFIX  13
H9E   2    1.080726    0.502276    0.111605    11.00000   -1.20000
AFIX   0

C9F   1    1.393391    0.729529    0.190805    11.00000    0.05835    0.04779 =
         0.05469    0.02232    0.03037    0.01684
AFIX  13
H9F   2    1.401948    0.752831    0.175421    11.00000   -1.20000
AFIX   0

C10A  1    0.364116    0.551012    0.760596    11.00000    0.02480    0.04548 =
         0.02412   -0.00367   -0.00140    0.00404
AFIX  13
H10A  2    0.411566    0.568492    0.749326    11.00000   -1.20000
AFIX   0

C10B  1    0.831756    0.699505    0.851669    11.00000    0.05220    0.04126 =
         0.05715   -0.00660    0.02349   -0.00604
AFIX  13
H10B  2    0.822408    0.680861    0.829378    11.00000   -1.20000
AFIX   0

C10C  1    0.697885    0.550712    0.422041    11.00000    0.01532    0.03259 =
         0.03052    0.00399    0.00680   -0.00211
AFIX  13
H10C  2    0.745299    0.568730    0.411524    11.00000   -1.20000
AFIX   0

C10D  1    1.161154    0.695714    0.517208    11.00000    0.05010    0.03492 =
         0.04608   -0.00242    0.02214    0.00754
AFIX  13
H10D  2    1.149695    0.677874    0.494181    11.00000   -1.20000
AFIX   0

C10E  1    0.985127    0.548195    0.089601    11.00000    0.01319    0.06288 =
         0.03136   -0.00899    0.00560    0.00774
AFIX  13
H10E  2    1.030613    0.566738    0.078797    11.00000   -1.20000
AFIX   0

C10F  1    1.492501    0.703973    0.189069    11.00000    0.06115    0.04235 =
         0.05401    0.02185    0.02739    0.01715
AFIX  13
H10F  2    1.476663    0.686182    0.166117    11.00000   -1.20000
AFIX   0

C11A  1    0.313254    0.524841    0.726898    11.00000    0.03041    0.03857 =
         0.02626   -0.00593   -0.00166    0.00646
C11B  1    0.920273    0.726624    0.845846    11.00000    0.04681    0.04224 =
         0.06188    0.00360    0.02327    0.00119
C11C  1    0.647017    0.525794    0.387426    11.00000    0.02406    0.03224 =
         0.03024    0.00259    0.00753    0.00222
C11D  1    1.251513    0.722109    0.511994    11.00000    0.05776    0.03776 =
         0.05735    0.00625    0.03359    0.01374
C11E  1    0.935720    0.522775    0.054888    11.00000    0.01297    0.06053 =
         0.03883   -0.00695    0.00690    0.00770
C11F  1    1.587536    0.727907    0.183421    11.00000    0.05142    0.05588 =
         0.05786    0.02907    0.02844    0.02164
C12A  1    0.172848    0.551098    0.752438    11.00000    0.02347    0.04185 =
         0.02893    0.00056   -0.00405    0.00596
C12B  1    0.969516    0.702284    0.910205    11.00000    0.04237    0.04922 =
         0.06631    0.00364    0.02506    0.01066
C12C  1    0.505762    0.550740    0.413906    11.00000    0.02122    0.03013 =
         0.02324    0.00355    0.00059    0.00314
C12D  1    1.300441    0.695643    0.575970    11.00000    0.04420    0.03983 =
         0.05648    0.00033    0.03188    0.00998
C12E  1    0.795090    0.546328    0.082129    11.00000    0.00840    0.05400 =
         0.02249    0.00360   -0.00033    0.00859
C12F  1    1.628926    0.702424    0.247881    11.00000    0.05803    0.05808 =
         0.05494    0.03180    0.03616    0.03291
C13A  1    0.270361    0.574277    0.772500    11.00000    0.02854    0.03403 =
         0.02481   -0.00411    0.00021    0.00504
AFIX  13
H13A  2    0.268683    0.599671    0.760181    11.00000   -1.20000
AFIX   0

C13B  1    0.875647    0.679110    0.892054    11.00000    0.04758    0.04219 =
         0.06677    0.00560    0.03073    0.00690
AFIX  13
H13B  2    0.899760    0.653659    0.885720    11.00000   -1.20000
AFIX   0

C13C  1    0.603066    0.573261    0.434683    11.00000    0.01564    0.02197 =
         0.03180    0.00421    0.00551   -0.00111
AFIX  13
H13C  2    0.601231    0.598881    0.422899    11.00000   -1.20000
AFIX   0

C13D  1    1.204357    0.673532    0.556615    11.00000    0.04735    0.03180 =
         0.04969   -0.00176    0.03096    0.01183
AFIX  13
H13D  2    1.226822    0.648209    0.549073    11.00000   -1.20000
AFIX   0

C13E  1    0.889389    0.569901    0.102463    11.00000    0.00990    0.05173 =
         0.02721   -0.00647    0.00052    0.00870
AFIX  13
H13E  2    0.885223    0.595493    0.090552    11.00000   -1.20000
AFIX   0

C13F  1    1.532240    0.681425    0.228411    11.00000    0.06102    0.04673 =
         0.05313    0.02434    0.03634    0.02806
AFIX  13
H13F  2    1.553287    0.655948    0.220771    11.00000   -1.20000
AFIX   0

C14A  1    0.280534    0.577769    0.818577    11.00000    0.02423    0.03793 =
         0.02712   -0.00691    0.00031    0.00271
AFIX  13
H14A  2    0.341737    0.593791    0.828753    11.00000   -1.20000
AFIX   0

C14B  1    0.791579    0.675091    0.920207    11.00000    0.04642    0.03524 =
         0.06816    0.00284    0.02770    0.00088
AFIX  13
H14B  2    0.735837    0.657849    0.907352    11.00000   -1.20000
AFIX   0

C14C  1    0.613272    0.576363    0.480766    11.00000    0.01596    0.02192 =
         0.03153   -0.00037    0.00688    0.00147
AFIX  13
H14C  2    0.673941    0.592588    0.491073    11.00000   -1.20000
AFIX   0

C14D  1    1.121676    0.668983    0.585077    11.00000    0.03884    0.02668 =
         0.05481    0.00577    0.02266    0.01143
AFIX  13
H14D  2    1.064835    0.652433    0.571723    11.00000   -1.20000
AFIX   0

C14E  1    0.899527    0.572911    0.148527    11.00000    0.01194    0.05003 =
         0.02731   -0.00696    0.00291    0.00602
AFIX  13
H14E  2    0.958996    0.589788    0.158502    11.00000   -1.20000
AFIX   0

C14F  1    1.446228    0.677267    0.255961    11.00000    0.06705    0.04223 =
         0.06023    0.02975    0.04040    0.03123
AFIX  13
H14F  2    1.387671    0.662082    0.241532    11.00000   -1.20000
AFIX   0

C15A  1    0.529315    0.549946    0.816288    11.00000    0.02374    0.07929 =
         0.02636   -0.00907   -0.00406    0.00513
AFIX  23
H15A  2    0.508597    0.575746    0.821764    11.00000   -1.20000
H15B  2    0.557347    0.538099    0.842224    11.00000   -1.20000
AFIX   0

C15B  1    0.628077    0.697720    0.832583    11.00000    0.05286    0.05109 =
         0.05899   -0.01062    0.02609   -0.00592
AFIX  23
H15C  2    0.634735    0.672213    0.843905    11.00000   -1.20000
H15D  2    0.565145    0.709102    0.840212    11.00000   -1.20000
AFIX   0

C15C  1    0.862716    0.548757    0.477272    11.00000    0.00927    0.04707 =
         0.03593   -0.00218    0.00560    0.00664
AFIX  23
H15E  2    0.842069    0.574343    0.483637    11.00000   -1.20000
H15F  2    0.892020    0.536318    0.502727    11.00000   -1.20000
AFIX   0

C15D  1    0.957657    0.695888    0.498921    11.00000    0.05068    0.04388 =
         0.05386    0.00201    0.02478    0.00790
AFIX  23
H15G  2    0.964369    0.669769    0.508469    11.00000   -1.20000
H15H  2    0.896110    0.706797    0.508136    11.00000   -1.20000
AFIX   0

C15E  1    1.151576    0.548708    0.144770    11.00000    0.01462    0.10075 =
         0.04039   -0.01542    0.00427    0.00396
AFIX  23
H15I  2    1.129403    0.574550    0.149239    11.00000   -1.20000
H15J  2    1.179727    0.537701    0.171136    11.00000   -1.20000
AFIX   0

C15F  1    1.292228    0.709813    0.169898    11.00000    0.06629    0.05321 =
         0.05794    0.02250    0.03340    0.01547
AFIX  23
H15K  2    1.292397    0.683743    0.179537    11.00000   -1.20000
H15L  2    1.231788    0.722542    0.178037    11.00000   -1.20000
AFIX   0

C16A  1    0.615893    0.551053    0.789065    11.00000    0.02699    0.09065 =
         0.04075   -0.00900    0.00612    0.01100
AFIX  23
H16A  2    0.642192    0.525407    0.786641    11.00000   -1.20000
H16B  2    0.584253    0.559360    0.761913    11.00000   -1.20000
AFIX   0

C16B  1    0.614651    0.695172    0.786488    11.00000    0.05573    0.05807 =
         0.06531   -0.01011    0.03087   -0.00968
AFIX  23
H16C  2    0.599572    0.720450    0.775277    11.00000   -1.20000
H16D  2    0.681248    0.687057    0.778984    11.00000   -1.20000
AFIX   0

C16C  1    0.947451    0.550769    0.449321    11.00000    0.01477    0.05683 =
         0.03426   -0.00688    0.00557    0.00743
AFIX  23
H16E  2    0.974211    0.525330    0.446009    11.00000   -1.20000
H16F  2    0.914771    0.559732    0.422555    11.00000   -1.20000
AFIX   0

C16D  1    0.940313    0.696036    0.452589    11.00000    0.05346    0.04884 =
         0.05971    0.01320    0.02561    0.00437
AFIX  23
H16G  2    0.922094    0.721675    0.443114    11.00000   -1.20000
H16H  2    1.006237    0.689332    0.443573    11.00000   -1.20000
AFIX   0

C16E  1    1.237187    0.549214    0.117754    11.00000    0.02311    0.10860 =
         0.04002   -0.00593    0.00837    0.01850
AFIX  23
H16I  2    1.265555    0.523719    0.116564    11.00000   -1.20000
H16J  2    1.205468    0.556381    0.090220    11.00000   -1.20000
AFIX   0

C16F  1    1.278985    0.709545    0.123321    11.00000    0.06555    0.06057 =
         0.05317    0.02195    0.03466    0.01168
AFIX  23
H16K  2    1.266704    0.735462    0.113622    11.00000   -1.20000
H16L  2    1.344878    0.701105    0.115455    11.00000   -1.20000
AFIX   0

C17A  1    0.707743    0.576559    0.804221    11.00000    0.02534    0.11995 =
         0.02529   -0.00673    0.00030    0.00510
C17B  1    0.529954    0.668856    0.766967    11.00000    0.06037    0.03408 =
         0.05836   -0.00821    0.02515   -0.00447
C17C  1    1.038674    0.576407    0.465256    11.00000    0.01262    0.06768 =
         0.03320   -0.00532    0.01480    0.00494
C17D  1    0.855989    0.669503    0.432946    11.00000    0.04260    0.03480 =
         0.05808    0.00995    0.01710    0.00994
C17E  1    1.327447    0.576428    0.132674    11.00000    0.01833    0.11860 =
         0.03474   -0.00792   -0.00123    0.00698
C17F  1    1.192120    0.685179    0.102117    11.00000    0.06245    0.06761 =
         0.06364    0.01493    0.03088    0.01652
C18A  1    0.876424    0.597898    0.791958    11.00000    0.03040    0.10917 =
         0.06315   -0.00443    0.01593   -0.01074
AFIX  23
H18A  2    0.878430    0.608363    0.819161    11.00000   -1.20000
H18B  2    0.939767    0.582783    0.792024    11.00000   -1.20000
AFIX   0

C18B  1    0.436827    0.648897    0.701766    11.00000    0.05659    0.06831 =
         0.05685   -0.00878    0.01463   -0.00570
AFIX  23
H18C  2    0.401524    0.663437    0.678634    11.00000   -1.20000
H18D  2    0.384128    0.641005    0.718007    11.00000   -1.20000
AFIX   0

C18C  1    1.206825    0.597998    0.451176    11.00000    0.02317    0.07068 =
         0.06807   -0.00502    0.02613    0.00112
AFIX  23
H18E  2    1.214570    0.605640    0.479635    11.00000   -1.20000
H18F  2    1.269088    0.583532    0.447560    11.00000   -1.20000
AFIX   0

C18D  1    0.755473    0.652574    0.368534    11.00000    0.07942    0.06066 =
         0.05373    0.01459    0.00648   -0.01402
AFIX  23
H18G  2    0.715285    0.667768    0.346989    11.00000   -1.20000
H18H  2    0.706925    0.642824    0.385650    11.00000   -1.20000
AFIX   0

C18E  1    1.496926    0.595804    0.120916    11.00000    0.02493    0.08990 =
         0.05968    0.00731    0.01164    0.01206
AFIX  23
H18I  2    1.505790    0.602898    0.149559    11.00000   -1.20000
H18J  2    1.560075    0.582459    0.116190    11.00000   -1.20000
AFIX   0

C18F  1    1.115679    0.661859    0.035745    11.00000    0.05776    0.12148 =
         0.07221    0.00463    0.01678    0.01835
AFIX  23
H18K  2    1.052405    0.660116    0.048207    11.00000   -1.20000
H18L  2    1.097188    0.674386    0.009474    11.00000   -1.20000
AFIX   0

C19A  1    0.874700    0.628360    0.763079    11.00000    0.08329    0.09358 =
         0.05387   -0.01970    0.01741   -0.00177
AFIX 137
H19A  2    0.883128    0.618193    0.736911    11.00000   -1.50000
H19B  2    0.931393    0.645723    0.772289    11.00000   -1.50000
H19C  2    0.808426    0.641564    0.760697    11.00000   -1.50000
AFIX   0

C19B  1    0.488053    0.614483    0.686740    11.00000    0.07638    0.06171 =
         0.08788   -0.00682    0.04251   -0.01179
AFIX 137
H19D  2    0.539427    0.622354    0.670342    11.00000   -1.50000
H19E  2    0.435231    0.599060    0.670572    11.00000   -1.50000
H19F  2    0.522304    0.599997    0.709683    11.00000   -1.50000
AFIX   0

C19C  1    1.199476    0.631695    0.425474    11.00000    0.08179    0.07432 =
         0.04520   -0.02293    0.01655   -0.01015
AFIX 137
H19G  2    1.196013    0.624224    0.397421    11.00000   -1.50000
H19H  2    1.260594    0.647397    0.433513    11.00000   -1.50000
H19I  2    1.136965    0.645731    0.428501    11.00000   -1.50000
AFIX   0

C19D  1    0.806120    0.620210    0.350124    11.00000    0.10393    0.08123 =
         0.09494   -0.00196    0.05639   -0.02585
AFIX 137
H19J  2    0.852375    0.629869    0.332469    11.00000   -1.50000
H19K  2    0.752529    0.604648    0.334577    11.00000   -1.50000
H19L  2    0.846121    0.605239    0.371451    11.00000   -1.50000
AFIX   0

C19E  1    1.481489    0.630109    0.095190    11.00000    0.07842    0.08200 =
         0.06031   -0.01274   -0.00051    0.01024
AFIX 137
H19M  2    1.464542    0.622805    0.066971    11.00000   -1.50000
H19N  2    1.545201    0.644953    0.099206    11.00000   -1.50000
H19O  2    1.424649    0.644958    0.102604    11.00000   -1.50000
AFIX   0

C19F  1    1.155840    0.623513    0.029765    11.00000    0.05814    0.08825 =
         0.15981    0.01702    0.02833   -0.00837
AFIX 137
H19P  2    1.102611    0.609109    0.012529    11.00000   -1.50000
H19Q  2    1.173298    0.611054    0.055767    11.00000   -1.50000
H19R  2    1.217889    0.625287    0.017085    11.00000   -1.50000
AFIX   0

C20A  1    0.267038    0.654303    0.879071    11.00000    0.03152    0.03090 =
         0.03850   -0.01196    0.00742   -0.00281
C20B  1    0.708523    0.599354    0.965948    11.00000    0.07749    0.02792 =
         0.05474   -0.00252    0.02974   -0.00055
C20C  1    0.596945    0.652148    0.542257    11.00000    0.02257    0.02107 =
         0.03999    0.00230    0.00865    0.00791
C20D  1    1.033190    0.592865    0.628569    11.00000    0.05573    0.02449 =
         0.03468    0.00319    0.01875    0.01580
C20E  1    0.887857    0.651735    0.202509    11.00000    0.03992    0.03415 =
         0.03217   -0.00356    0.01065    0.00166
C20F  1    1.348339    0.599672    0.294974    11.00000    0.10107    0.03309 =
         0.03645    0.00643    0.03473    0.02804
C21A  1    0.234436    0.659564    0.916132    11.00000    0.03028    0.04748 =
         0.04357   -0.01694    0.00733   -0.00027
AFIX  43
H21A  2    0.163539    0.656809    0.918511    11.00000   -1.20000
AFIX   0

C21B  1    0.666092    0.595502    1.001765    11.00000    0.05709    0.03674 =
         0.03548   -0.00186    0.00600   -0.00738
AFIX  43
H21B  2    0.706801    0.600774    1.027010    11.00000   -1.20000
AFIX   0

C21C  1    0.562138    0.657469    0.579027    11.00000    0.02690    0.04143 =
         0.04279   -0.00347    0.01580    0.00497
AFIX  43
H21C  2    0.491046    0.654273    0.580859    11.00000   -1.20000
AFIX   0

C21D  1    0.991367    0.588001    0.663947    11.00000    0.04342    0.03553 =
         0.03131    0.00822    0.01083    0.00667
AFIX  43
H21D  2    1.033612    0.591388    0.689284    11.00000   -1.20000
AFIX   0

C21E  1    0.869108    0.656284    0.241957    11.00000    0.03979    0.03646 =
         0.04260   -0.00075    0.01299   -0.00266
AFIX  43
H21E  2    0.802965    0.651206    0.248811    11.00000   -1.20000
AFIX   0

C21F  1    1.303547    0.592514    0.329524    11.00000    0.05895    0.04125 =
         0.02189    0.00239    0.00224    0.01550
AFIX  43
H21F  2    1.343672    0.594627    0.355450    11.00000   -1.20000
AFIX   0

C22A  1    0.307974    0.668982    0.949815    11.00000    0.04360    0.04725 =
         0.04252   -0.01887    0.00751   -0.00580
AFIX  43
H22A  2    0.285409    0.672771    0.974805    11.00000   -1.20000
AFIX   0

C22B  1    0.563197    0.583796    0.999248    11.00000    0.05737    0.04771 =
         0.03482   -0.00106    0.00549   -0.01982
AFIX  43
H22B  2    0.535697    0.580393    1.023299    11.00000   -1.20000
AFIX   0

C22C  1    0.633666    0.667613    0.613274    11.00000    0.03819    0.04397 =
         0.03968   -0.00610    0.01120    0.00006
AFIX  43
H22C  2    0.609127    0.672362    0.637707    11.00000   -1.20000
AFIX   0

C22D  1    0.887187    0.578144    0.661628    11.00000    0.04745    0.03465 =
         0.03194    0.00421    0.01322    0.00214
AFIX  43
H22D  2    0.860083    0.573742    0.685594    11.00000   -1.20000
AFIX   0

C22E  1    0.951570    0.668612    0.270982    11.00000    0.06643    0.04040 =
         0.04507   -0.00533    0.00409   -0.01448
AFIX  43
H22E  2    0.940140    0.672430    0.297691    11.00000   -1.20000
AFIX   0

C22F  1    1.200095    0.582361    0.324949    11.00000    0.06336    0.03459 =
         0.03475   -0.00375   -0.00587    0.00475
AFIX  43
H22F  2    1.170803    0.577059    0.348231    11.00000   -1.20000
AFIX   0

C23A  1    0.413313    0.672931    0.947601    11.00000    0.04027    0.02835 =
         0.04245   -0.01188    0.00360   -0.00990
C23B  1    0.498267    0.576806    0.962013    11.00000    0.06908    0.04185 =
         0.03818   -0.00115   -0.00446   -0.02100
C23C  1    0.740205    0.670851    0.612086    11.00000    0.03810    0.02263 =
         0.04476   -0.00392    0.01287    0.00278
C23D  1    0.821051    0.574584    0.624094    11.00000    0.04648    0.02088 =
         0.03767   -0.00257    0.01007    0.00342
C23E  1    1.049971    0.675376    0.261426    11.00000    0.05626    0.02843 =
         0.07074   -0.00500    0.00353   -0.01241
C23F  1    1.136590    0.579572    0.287261    11.00000    0.11334    0.02634 =
         0.04086    0.00038   -0.02965   -0.00606
C24A  1    0.445184    0.667680    0.909414    11.00000    0.03176    0.05159 =
         0.04535   -0.01283    0.01383   -0.01309
AFIX  43
H24A  2    0.516356    0.670111    0.907338    11.00000   -1.20000
AFIX   0

C24B  1    0.541565    0.580755    0.927777    11.00000    0.09585    0.03998 =
         0.04721   -0.00244    0.01325   -0.02157
AFIX  43
H24B  2    0.499184    0.576715    0.902589    11.00000   -1.20000
AFIX   0

C24C  1    0.774174    0.665619    0.574671    11.00000    0.02306    0.02389 =
         0.04932   -0.00299    0.01615    0.00136
AFIX  43
H24C  2    0.845711    0.668154    0.573275    11.00000   -1.20000
AFIX   0

C24D  1    0.863987    0.578792    0.589105    11.00000    0.05750    0.02320 =
         0.03440   -0.00073    0.01457    0.00243
AFIX  43
H24D  2    0.821227    0.575713    0.563828    11.00000   -1.20000
AFIX   0

C24E  1    1.067803    0.670680    0.222031    11.00000    0.04955    0.03942 =
         0.07701   -0.00771    0.01667   -0.02586
AFIX  43
H24E  2    1.134585    0.675489    0.215652    11.00000   -1.20000
AFIX   0

C24F  1    1.179795    0.586584    0.253642    11.00000    0.16405    0.02736 =
         0.05135   -0.00182   -0.00577   -0.01803
AFIX  43
H24F  2    1.137537    0.585145    0.228076    11.00000   -1.20000
AFIX   0

C25A  1    0.372963    0.658921    0.874551    11.00000    0.03852    0.03924 =
         0.04178   -0.01296    0.01566   -0.00664
AFIX  43
H25A  2    0.394344    0.656238    0.849192    11.00000   -1.20000
AFIX   0

C25B  1    0.643530    0.590299    0.928532    11.00000    0.10245    0.04681 =
         0.03346   -0.00553    0.02825   -0.00827
AFIX  43
H25B  2    0.671367    0.590938    0.904312    11.00000   -1.20000
AFIX   0

C25C  1    0.703808    0.656647    0.539057    11.00000    0.03204    0.01971 =
         0.04144   -0.00461    0.02160    0.00519
AFIX  43
H25C  2    0.727275    0.653773    0.514107    11.00000   -1.20000
AFIX   0

C25D  1    0.969211    0.587491    0.590665    11.00000    0.05797    0.02563 =
         0.03623    0.00100    0.02740    0.00130
AFIX  43
H25D  2    0.997542    0.589777    0.566659    11.00000   -1.20000
AFIX   0

C25E  1    0.987357    0.658865    0.191764    11.00000    0.04369    0.03842 =
         0.04681    0.00297    0.02412   -0.00617
AFIX  43
H25E  2    0.998889    0.655723    0.164971    11.00000   -1.20000
AFIX   0

C25F  1    1.283946    0.595745    0.256090    11.00000    0.16831    0.02881 =
         0.02779    0.00666    0.02955    0.01449
AFIX  43
H25F  2    1.312735    0.599413    0.232367    11.00000   -1.20000
AFIX   0

C26A  1    0.493103    0.682717    0.984762    11.00000    0.05871    0.06162 =
         0.04370   -0.01779    0.00615   -0.02326
AFIX 137
H26A  2    0.501158    0.709850    0.986733    11.00000   -1.50000
H26B  2    0.559857    0.671293    0.982381    11.00000   -1.50000
H26C  2    0.469108    0.673241    1.008838    11.00000   -1.50000
AFIX   0

C26B  1    0.386119    0.565103    0.959836    11.00000    0.06677    0.06892 =
         0.05674    0.01496   -0.01531   -0.03115
AFIX 137
H26D  2    0.377908    0.539197    0.950666    11.00000   -1.50000
H26E  2    0.341808    0.581303    0.940991    11.00000   -1.50000
H26F  2    0.366182    0.567249    0.986446    11.00000   -1.50000
AFIX   0

C26C  1    0.816952    0.680571    0.649926    11.00000    0.05983    0.04377 =
         0.04692   -0.01150    0.01131   -0.00419
AFIX 137
H26G  2    0.881895    0.667017    0.649747    11.00000   -1.50000
H26H  2    0.787446    0.673458    0.673678    11.00000   -1.50000
H26I  2    0.830558    0.707449    0.650534    11.00000   -1.50000
AFIX   0

C26D  1    0.707942    0.565361    0.622496    11.00000    0.05469    0.05889 =
         0.04111   -0.00056    0.01324   -0.00886
AFIX 137
H26J  2    0.697274    0.538590    0.617714    11.00000   -1.50000
H26K  2    0.666570    0.579413    0.600721    11.00000   -1.50000
H26L  2    0.686532    0.572091    0.648014    11.00000   -1.50000
AFIX   0

C26E  1    1.139940    0.688405    0.293951    11.00000    0.07008    0.07273 =
         0.09128   -0.03198   -0.00820   -0.02422
AFIX 137
H26M  2    1.134869    0.715375    0.297844    11.00000   -1.50000
H26N  2    1.206193    0.682556    0.285414    11.00000   -1.50000
H26O  2    1.135728    0.675534    0.319190    11.00000   -1.50000
AFIX   0

C26F  1    1.022560    0.568561    0.282864    11.00000    0.12434    0.06149 =
         0.07601    0.02217   -0.05917   -0.03755
AFIX 137
H26P  2    0.997969    0.572387    0.308427    11.00000   -1.50000
H26Q  2    1.014738    0.542241    0.275195    11.00000   -1.50000
H26R  2    0.981813    0.583989    0.262150    11.00000   -1.50000
AFIX   0

C27A  1    0.131896    0.503020    0.696894    11.00000    0.03440    0.04383 =
         0.03409   -0.01252   -0.00861   -0.00729
AFIX 137
H27A  2    0.136943    0.511313    0.669674    11.00000   -1.50000
H27B  2    0.060809    0.506509    0.701876    11.00000   -1.50000
H27C  2    0.150437    0.476575    0.699758    11.00000   -1.50000
AFIX   0

C27B  1    1.087553    0.751341    0.886080    11.00000    0.05534    0.05498 =
         0.06299   -0.00571    0.02296   -0.00579
AFIX 137
H27D  2    1.130525    0.745370    0.911800    11.00000   -1.50000
H27E  2    1.068244    0.777753    0.885671    11.00000   -1.50000
H27F  2    1.126609    0.746275    0.864279    11.00000   -1.50000
AFIX   0

C27C  1    0.465785    0.504056    0.357171    11.00000    0.02718    0.05073 =
         0.02436   -0.00913    0.00397   -0.00851
AFIX 137
H27G  2    0.471241    0.512604    0.330076    11.00000   -1.50000
H27H  2    0.394652    0.507589    0.362080    11.00000   -1.50000
H27I  2    0.483921    0.477560    0.359750    11.00000   -1.50000
AFIX   0

C27D  1    1.419239    0.744431    0.553273    11.00000    0.06335    0.05313 =
         0.07144   -0.00686    0.03806   -0.00655
AFIX 137
H27J  2    1.461228    0.738234    0.579128    11.00000   -1.50000
H27K  2    1.400620    0.770907    0.552907    11.00000   -1.50000
H27L  2    1.459012    0.739306    0.531701    11.00000   -1.50000
AFIX   0

C27E  1    0.755440    0.499898    0.024928    11.00000    0.03178    0.06620 =
         0.03016   -0.01345    0.00193   -0.00098
AFIX 137
H27M  2    0.761738    0.507711   -0.002334    11.00000   -1.50000
H27N  2    0.684112    0.503795    0.029439    11.00000   -1.50000
H27O  2    0.773176    0.473421    0.028335    11.00000   -1.50000
AFIX   0

C27F  1    1.758191    0.747471    0.224352    11.00000    0.06904    0.06557 =
         0.06061    0.01660    0.03574    0.00927
AFIX 137
H27P  2    1.744165    0.774322    0.223247    11.00000   -1.50000
H27Q  2    1.798017    0.740725    0.203251    11.00000   -1.50000
H27R  2    1.798031    0.741078    0.250559    11.00000   -1.50000
AFIX   0
HKLF 5

REM  mjh130019 Ia
REM R1 =  0.0497 for   15402 Fo > 4sig(Fo)  and  0.0939 for all   26170 data
REM   1964 parameters refined using   1820 restraints

END

WGHT      0.0667      0.0000

REM Highest difference peak  0.574,  deepest hole -0.868,  1-sigma level  0.074
Q1    1   0.8843  0.6250  0.9878  11.00000  0.05    0.57
Q2    1   0.7184  0.5642  0.8349  11.00000  0.05    0.40
Q3    1   1.5210  0.6308  0.3080  11.00000  0.05    0.37
Q4    1   1.1554  0.6325  0.6294  11.00000  0.05    0.34
Q5    1   0.7569  0.5529  0.7666  11.00000  0.05    0.33
Q6    1   1.5029  0.5967  0.2510  11.00000  0.05    0.33
Q7    1   0.5646  0.5344  0.7589  11.00000  0.05    0.31
Q8    1   1.3533  0.6681  0.6011  11.00000  0.05    0.30
Q9    1   0.7797  0.5149  0.1138  11.00000  0.05    0.30
Q10   1   0.1214  0.5751  0.7797  11.00000  0.05    0.29
Q11   1   0.7212  0.5756  0.0873  11.00000  0.05    0.29
Q12   1   1.3445  0.5704  0.1662  11.00000  0.05    0.28
Q13   1   1.4644  0.6132  0.2906  11.00000  0.05    0.28
Q14   1   0.8317  0.6672  0.1291  11.00000  0.05    0.28
Q15   1   0.4820  0.3067  0.3405  11.00000  0.05    0.28
Q16   1   0.9373  0.6126  0.9537  11.00000  0.05    0.28
Q17   1   1.5850  0.6120  0.2695  11.00000  0.05    0.28
Q18   1   1.4448  0.6335  0.2897  11.00000  0.05    0.27
Q19   1   0.1810  0.6758  0.7996  11.00000  0.05    0.27
Q20   1   1.4562  0.6883  0.2793  11.00000  0.05    0.27
;
_shelx_res_checksum                52537
_shelx_hkl_file
;
  -2   0   4 49101.7 202.790  -2
   0   0  -6 49101.7 202.790   1
   0   0   8 202.420 46.6840   1
   0   0 -10 69.5359 46.5298   1
  -4   0   8 4060.12 107.457  -2
   0   0 -12 4060.12 107.457   1
   0   0  14 811.897 70.7036   1
   0   0  16 183.573 71.4509   1
   6   0 -12 15662.5 215.245  -2
   0   0  18 15662.5 215.245   1
   0   0 -20 201.800 72.4674   1
   0   0 -22 1014.42 111.829   1
   8   0 -16 25456.9 378.348  -2
   0   0  24 25456.9 378.348   1
   0   0 -26 1299.55 145.124   1
   0   0  28 2319.43 171.644   1
 -10   0  20 17030.4 332.066  -2
   0   0 -30 17030.4 332.066   1
   0   0 -32 130.454 144.055   1
   0   0  34 125.792 150.153   1
  12   0 -24 6302.96 556.136  -2
   0   0  36 6302.96 556.136   1
   0   0  38 451.903 345.823   1
   0   0 -40-4.65257 216.467   1
   0   1  -5 365.919 29.2359   1
   0   1   7 317.912 30.2246   1
   3  -1  -6 25702.7 133.007  -2
   0   1   9 25702.7 133.007   1
   0  -1 -11 23.8223 35.9326   1
   0   1  13 350.819 28.2222   1
   5  -1 -10 35237.6 140.104  -2
   0   1  15 35237.6 140.104   1
   0  -1  17 299.843 50.2134   1
   0   1 -19 97.7523 49.4004   1
   7   1 -14 8089.11 163.519  -2
   0  -1  21 8089.11 163.519   1
   0   1 -23 736.153 83.2402   1
   0  -1  25 33.0989 80.0434   1
   9   1 -18 421.737 116.791  -2
   0  -1  27 421.737 116.791   1
   0   1 -29 351.711 99.3357   1
   0  -1 -31 447.526 102.526   1
 -11  -1  22 292.169 111.241  -2
   0   1 -33 292.169 111.241   1
   0  -1 -35 93.7041 106.976   1
   0  -1  37 490.090 170.229   1
  13   1 -26 37.7051 215.020  -2
   0  -1  39 37.7051 215.020   1
   2  -2  -4 34796.6 87.2810  -2
   0   2   6 34796.6 87.2810   1
   0  -2   8 51.4484 24.2754   1
   0  -2  10 378.806 22.0355   1
   4   2  -8 11410.3 66.4720  -2
   0  -2  12 11410.3 66.4720   1
   0  -2  14 257.571 24.3730   1
   0   2  16 280.466 24.6304   1
   6   2 -12 7825.68 84.5982  -2
   0  -2  18 7825.68 84.5982   1
   0  -2  20 140.007 53.8392   1
   0  -2  22 117.984 66.4052   1
  -8  -2  16 4153.09 132.758  -2
   0   2 -24 4153.09 132.758   1
   0   2  26 380.868 85.9941   1
   0  -2 -28 71.7003 96.5315   1
 -10  -2  20 7010.95 169.376  -2
   0   2 -30 7010.95 169.376   1
   0  -2  32 32.0566 101.379   1
   0  -2 -34 352.751 103.959   1
  12   2 -24 2526.06 214.677  -2
   0  -2  36 2526.06 214.677   1
   0  -2  38 123.204 162.185   1
   0   2  40 191.039 189.627   1
   0   3  -5 184.231 21.7328   1
   0   3   7 280.499 22.4123   1
   3   3  -6 22835.2 86.3144  -2
   0  -3   9 22835.2 86.3144   1
   0  -3  11 249.781 23.8230   1
   0   3  13 63.3258 25.1427   1
   5  -3 -10 19872.2 96.8334  -2
   0   3  15 19872.2 96.8334   1
   0   3  17 71.4199 24.3722   1
   0  -3  19 15.1333 31.2931   1
  -7  -3  14 4069.46 70.6097  -2
   0   3 -21 4069.46 70.6097   1
   0  -3 -23 53.0036 72.8876   1
   0  -3  25 31.8256 80.2552   1
  -9   3  18 2604.49 142.817  -2
   0  -3 -27 2604.49 142.817   1
   0  -3 -29 881.687 100.039   1
   0   3 -31 472.380 100.880   1
 -11  -3  22 346.609 101.506  -2
   0   3 -33 346.609 101.506   1
   0  -3  35 6.98228 124.477   1
   0  -3  37-12.7249 133.413   1
  13  -3 -26 484.407 200.124  -2
   0   3  39 484.407 200.124   1
   0  -4   4 61.8499 21.9903   1
  -2  -4   4 248012. 358.244  -2
   0   4  -6 248012. 358.244   1
   0   4  -8 97.0038 34.3089   1
   0   4  10 59.1595 22.8248   1
   4   4  -8 25052.6 103.137  -2
   0  -4  12 25052.6 103.137   1
   0   4  14 42.0454 29.4727   1
   0  -4  16 141.523 31.5655   1
   6  -4 -12 8852.54 85.8588  -2
   0   4  18 8852.54 85.8588   1
   0  -4  20 23.3644 23.3061   1
   0   4  22 156.583 34.1034   1
   8   4 -16 16271.2 203.959  -2
   0  -4  24 16271.2 203.959   1
   0   4  26 221.361 86.2826   1
   0  -4 -28 72.9201 93.9889   1
  10  -4 -20 8151.12 163.489  -2
   0   4  30 8151.12 163.489   1
   0  -4 -32 335.210 89.8709   1
   0   4  34 187.255 121.453   1
 -12   4  24 904.509 164.698  -2
   0  -4 -36 904.509 164.698   1
   0  -4  38 28.0442 110.741   1
   0  -4  40 136.043 205.195   1
   0  -5   1 344.393 31.9333   1
   1   5  -2 8538.92 51.1060  -2
   0  -5   3 8538.92 51.1060   1
   0   5  -5 510.449 26.2788   1
   0  -5   7 585.923 29.0092   1
   3   5  -6 24698.9 122.353  -2
   0  -5   9 24698.9 122.353   1
   0   5  11 1615.12 31.1699   1
   0  -5  13 643.780 31.4601   1
   5   5 -10 30869.4 152.250  -2
   0  -5  15 30869.4 152.250   1
   0  -5  17 58.2126 31.7958   1
   0  -5  19 108.971 29.6094   1
  -7  -5  14 14294.9 100.132  -2
   0   5 -21 14294.9 100.132   1
   0   5  23 535.607 42.0956   1
   0  -5 -25 203.524 33.0344   1
   9  -5 -18 4799.79 138.018  -2
   0   5  27 4799.79 138.018   1
   0   5  29 421.438 89.1053   1
   0   5  31 80.7903 87.8326   1
 -11   5  22 3007.54 187.236  -2
   0  -5 -33 3007.54 187.236   1
   0  -5 -35 23.3272 114.387   1
   0  -5  37 50.6578 114.443   1
  13   5 -26 658.074 256.065  -2
   0  -5  39 658.074 256.065   1
   0  -6   0 62.9951 22.3354  -2
   0   6   0 62.9951 22.3354   1
   0   6   2 467.683 15.6149   1
   0   6  -4 373.415 26.3299   1
  -2  -6   4 135856. 201.303  -2
   0   6  -6 135856. 201.303   1
   0   6  -8 477.544 28.0501   1
   0  -6  10 138.891 34.4366   1
   4  -6  -8 23811.0 103.221  -2
   0   6  12 23811.0 103.221   1
   0  -6  14 238.103 33.9979   1
   0  -6  16 13.7373 35.2714   1
   6  -6 -12 5908.57 80.3178  -2
   0   6  18 5908.57 80.3178   1
   0  -6 -20 685.719 37.1053   1
   0  -6 -22 110.827 29.8116   1
   8  -6 -16 3850.60 61.9806  -2
   0   6  24 3850.60 61.9806   1
   0  -6  26 1302.88 49.6921   1
   0  -6 -28 96.7023 85.4112   1
 -10   6  20 1009.80 103.588  -2
   0  -6 -30 1009.80 103.588   1
   0  -6 -32 725.817 89.1934   1
   0  -6 -34 50.7553 113.456   1
  12  -6 -24 499.559 161.012  -2
   0   6  36 499.559 161.012   1
   0  -6  38-35.2815 120.549   1
   0  -6  40-27.8259 206.870   1
   0   7  -1 19.8922 11.8352   1
   1  -7  -2 20114.1 57.8781  -2
   0   7   3 20114.1 57.8781   1
   0   7   5 968.241 31.9831   1
   0   7   7 1243.57 32.6901   1
   3  -7  -6 44240.8 135.365  -2
   0   7   9 44240.8 135.365   1
   0   7  11 695.200 38.8630   1
   0  -7  13 113.280 27.9649   1
   5   7 -10 20039.4 120.448  -2
   0  -7  15 20039.4 120.448   1
   0  -7  17 291.095 35.4750   1
   0   7  19 55.1594 33.4223   1
  -7   7  14 10256.2 102.281  -2
   0  -7 -21 10256.2 102.281   1
   0   7  23 75.9065 33.1284   1
   0  -7 -25-7.95985 26.5536   1
  -9   7  18 12372.7 188.433  -2
   0  -7 -27 12372.7 188.433   1
   0  -7 -29 562.597 83.6234   1
   0  -7 -31 26.1773 79.3474   1
  11  -7 -22 386.360 133.070  -2
   0   7  33 386.360 133.070   1
   0  -7 -35 42.2595 112.390   1
   0  -7 -37 4.20054 114.625   1
 -13  -7  26-27.5099 178.939  -2
   0   7 -39-27.5099 178.939   1
   0  -8   0 73560.1 111.050  -2
   0   8   0 73560.1 111.050   1
   0  -8   2 739.705 16.8187   1
   0   8   4 950.054 23.3586   1
   2   8  -4 259789. 292.663  -2
   0  -8   6 259789. 292.663   1
   0   8   8 203.675 30.0201   1
   0  -8  10 730.355 35.3048   1
  -4  -8   8 11496.9 101.137  -2
   0   8 -12 11496.9 101.137   1
   0  -8 -14 56.0886 26.3196   1
   0  -8  16 226.661 31.3406   1
   6   8 -12 414.878 43.1715  -2
   0  -8  18 414.878 43.1715   1
   0   8 -20 342.147 36.4762   1
   0  -8 -22 270.757 36.5178   1
  -8  -8  16 1187.78 57.8623  -2
   0   8 -24 1187.78 57.8623   1
   0  -8  26 103.460 35.0663   1
   0  -8  28 457.703 76.2372   1
  10  -8 -20 3758.30 135.461  -2
   0   8  30 3758.30 135.461   1
   0  -8 -32 5.25136 106.794   1
   0  -8  34 14.9757 111.979   1
 -12   8  24 221.221 146.233  -2
   0  -8 -36 221.221 146.233   1
   0  -8 -38 94.2452 117.764   1
   0  -8 -40 120.045 146.591   1
   0  -9  -1 4327.46 21.5461   1
   1  -9  -2 69660.9 102.927  -2
   0   9   3 69660.9 102.927   1
   0   9   5 1609.14 27.5059   1
   0  -9   7 834.800 33.3087   1
  -3   9   6 33143.2 121.385  -2
   0  -9  -9 33143.2 121.385   1
   0   9  11 146.813 37.7828   1
   0   9  13 229.652 48.4861   1
  -5   9  10 7747.39 107.740  -2
   0  -9 -15 7747.39 107.740   1
   0   9 -17 16.2971 26.0223   1
   0  -9  19-6.48790 29.5593   1
  -7   9  14 11726.1 109.317  -2
   0  -9 -21 11726.1 109.317   1
   0  -9 -23 55.2474 37.4126   1
   0   9 -25 10.8648 37.4880   1
  -9   9  18 8991.62 146.608  -2
   0  -9 -27 8991.62 146.608   1
   0  -9  29 171.367 71.1159   1
   0  -9  31 90.1788 102.002   1
  11   9 -22 195.269 141.741  -2
   0  -9  33 195.269 141.741   1
   0  -9 -35 44.7843 111.439   1
   0   9  37 94.2875 113.891   1
 -13   9  26 403.947 226.097  -2
   0  -9 -39 403.947 226.097   1
   0  10   0 58.7091 20.7813  -2
   0 -10   0 58.7091 20.7813   1
   0  10   2 314.567 16.2784   1
   0  10  -4 1340.82 23.8053   1
   2  10  -4 22711.9 81.4094  -2
   0 -10   6 22711.9 81.4094   1
   0  10   8 257.741 32.2822   1
   0 -10  10 468.393 38.1074   1
   4 -10  -8 1042.46 53.3634  -2
   0  10  12 1042.46 53.3634   1
   0  10 -14 402.137 59.3957   1
   0  10  16 1.06186 51.2359   1
   6  10 -12 1772.06 70.4095  -2
   0 -10  18 1772.06 70.4095   1
   0 -10 -20 108.094 28.1916   1
   0 -10  22 350.039 35.9863   1
  -8  10  16 2875.96 75.4086  -2
   0 -10 -24 2875.96 75.4086   1
   0  10 -26 2518.74 62.4092   1
   0  10 -28 420.015 103.662   1
 -10  10  20 2537.61 180.631  -2
   0 -10 -30 2537.61 180.631   1
   0 -10 -32 64.3959 105.493   1
   0 -10 -34-18.6836 110.271   1
 -12  10  24 1203.58 163.320  -2
   0 -10 -36 1203.58 163.320   1
   0  10  38 92.4953 124.089   1
   0  11   1 296.437 14.4847   1
   1 -11  -2 277523. 222.507  -2
   0  11   3 277523. 222.507   1
   0  11   5 941.595 23.6428   1
   0 -11  -7 21.8348 23.0177   1
  -3  11   6 74324.1 177.525  -2
   0 -11  -9 74324.1 177.525   1
   0 -11 -11 61.7300 40.0422   1
   0 -11  13 195.141 45.1300   1
   5 -11 -10 2508.18 79.5288  -2
   0  11  15 2508.18 79.5288   1
   0 -11  17 74.8933 45.6885   1
   0  11  19 95.1050 49.8018   1
   7  11 -14 2958.94 93.8147  -2
   0 -11  21 2958.94 93.8147   1
   0  11  23 76.2501 27.9996   1
   0 -11 -25 264.112 53.8146   1
  -9  11  18 8689.51 139.457  -2
   0 -11 -27 8689.51 139.457   1
   0 -11  29-48.5151 105.361   1
   0  11  31 80.2071 113.595   1
 -11  11  22 435.774 136.647  -2
   0 -11 -33 435.774 136.647   1
   0  11  35 238.342 111.432   1
   0 -11 -37 38.9893 125.739   1
 -13  11  26 1617.41 220.705  -2
   0 -11 -39 1617.41 220.705   1
   0 -12   0 218292. 247.075  -2
   0  12   0 218292. 247.075   1
   0  12   2 281.024 16.5491   1
   0  12   4 461.518 20.5443   1
   2  12  -4 2125.28 34.8107  -2
   0 -12   6 2125.28 34.8107   1
   0 -12   8 425.537 27.2111   1
   0  12  10 587.926 40.7214   1
   4  12  -8 11670.3 93.1614  -2
   0 -12  12 11670.3 93.1614   1
   0 -12  14 93.0511 48.2866   1
   0  12  16 86.1101 49.0029   1
  -6 -12  12 10985.2 135.838  -2
   0  12 -18 10985.2 135.838   1
   0 -12  20 113.911 52.5268   1
   0 -12  22 133.493 54.9699   1
  -8 -12  16 6930.51 136.055  -2
   0  12 -24 6930.51 136.055   1
   0 -12 -26 105.802 69.3375   1
   0 -12 -28 92.2141 100.377   1
 -10 -12  20 1577.92 152.828  -2
   0  12 -30 1577.92 152.828   1
   0  12 -32 22.4347 111.521   1
   0 -12 -34-129.870 113.039   1
 -12  12  24 217.756 142.046  -2
   0 -12 -36 217.756 142.046   1
   0 -12 -38 154.078 131.944   1
   0 -13   1 5859.07 28.3989   1
   1 -13  -2 73532.9 112.687  -2
   0  13   3 73532.9 112.687   1
   0 -13   5 102.689 20.9391   1
   0  13   7 82.4043 25.5289   1
   3  13  -6 36074.2 122.040  -2
   0 -13   9 36074.2 122.040   1
   0 -13  11 130.834 38.5565   1
   0 -13 -13 161.313 41.2386   1
   5  13 -10 1593.51 77.7439  -2
   0 -13  15 1593.51 77.7439   1
   0  13  17 1204.64 59.6687   1
   0  13 -19 220.763 53.0264   1
   7  13 -14 2617.80 97.1999  -2
   0 -13  21 2617.80 97.1999   1
   0 -13 -23 1186.80 66.7710   1
   0 -13 -25 318.576 74.0037   1
   9 -13 -18 13322.3 232.434  -2
   0  13  27 13322.3 232.434   1
   0 -13  29 43.4103 102.249   1
   0 -13  31 58.4481 110.950   1
  11  13 -22 692.656 163.439  -2
   0 -13  33 692.656 163.439   1
   0 -13 -35 3.95041 113.144   1
   0  13 -37 102.282 123.787   1
 -13 -13  26 580.786 208.934  -2
   0  13 -39 580.786 208.934   1
   0 -14   0 61.1722 28.5902  -2
   0  14   0 61.1722 28.5902   1
   0 -14  -2 191.252 18.3939   1
   0  14  -4 109.799 21.2258   1
  -2 -14   4 2770.45 36.4531  -2
   0  14  -6 2770.45 36.4531   1
   0  14   8 1216.69 33.0967   1
   0 -14  10 112.901 38.4436   1
   4  14  -8 10908.8 90.9053  -2
   0 -14  12 10908.8 90.9053   1
   0  14 -14 571.515 51.3474   1
   0 -14  16 53.3280 54.3614   1
   6  14 -12 182.749 63.8150  -2
   0 -14  18 182.749 63.8150   1
   0  14 -20 77.7409 58.3232   1
   0 -14  22 64.6987 57.3203   1
   8  14 -16 925.911 93.3567  -2
   0 -14  24 925.911 93.3567   1
   0  14  26 1722.70 86.8321   1
   0 -14 -28 428.581 110.590   1
  10 -14 -20 203.911 134.847  -2
   0  14  30 203.911 134.847   1
   0 -14 -32 332.867 116.122   1
   0  14  34 97.5097 114.012   1
 -12  14  24-10.0360 174.809  -2
   0 -14 -36-10.0360 174.809   1
   0 -14 -38 32.0066 128.781   1
   0  15   1 451.011 20.4745   1
   1  15  -2 48777.2 95.2333  -2
   0 -15   3 48777.2 95.2333   1
   0  15   5 315.524 25.8166   1
   0  15   7 699.441 30.5555   1
   3  15  -6 950.813 41.7411  -2
   0 -15   9 950.813 41.7411   1
   0 -15 -11 633.168 45.1233   1
   0 -15  13 207.377 45.0614   1
   5 -15 -10 12372.1 126.749  -2
   0  15  15 12372.1 126.749   1
   0 -15 -17 459.009 57.9792   1
   0 -15  19 93.4601 56.7420   1
   7 -15 -14 3788.29 111.830  -2
   0  15  21 3788.29 111.830   1
   0  15  23 396.918 67.8205   1
   0 -15  25 89.4733 78.6559   1
  -9 -15  18 372.931 127.286  -2
   0  15 -27 372.931 127.286   1
   0 -15 -29 177.633 103.035   1
   0 -15 -31-52.5420 114.537   1
  11  15 -22 1186.05 162.236  -2
   0 -15  33 1186.05 162.236   1
   0  15  35 27.8456 123.282   1
   0  15  37-3.81757 128.425   1
   0  16   0 16179.2 82.9413  -2
   0 -16   0 16179.2 82.9413   1
   0  16   2-1.71462 21.5656   1
   0 -16   4 359.620 25.6052   1
  -2 -16   4 1192.11 36.6449  -2
   0  16  -6 1192.11 36.6449   1
   0 -16   8 328.101 32.4595   1
   0 -16  10 14.3418 30.7436   1
   4 -16  -8 1047.69 61.7512  -2
   0  16  12 1047.69 61.7512   1
   0  16  14 151.390 46.1530   1
   0 -16  16 1670.87 63.2790   1
  -6  16  12 4437.67 103.581  -2
   0 -16 -18 4437.67 103.581   1
   0 -16 -20 345.089 74.0395   1
   0 -16 -22 86.5863 71.0595   1
   8  16 -16 14923.4 216.052  -2
   0 -16  24 14923.4 216.052   1
   0 -16  26 196.518 83.2930   1
   0 -16 -28 108.963 102.664   1
  10 -16 -20 230.970 149.725  -2
   0  16  30 230.970 149.725   1
   0 -16  32 32.0776 118.191   1
   0 -16 -34-20.6406 122.379   1
 -12  16  24 86.8162 158.384  -2
   0 -16 -36 86.8162 158.384   1
   0  16  38 106.517 129.144   1
   0  17  -1 2253.08 28.5694   1
   1 -17  -2 54933.6 113.756  -2
   0  17   3 54933.6 113.756   1
   0  17   5 599.312 28.3776   1
   0 -17   7 176.454 32.5019   1
  -3 -17   6 16670.9 109.707  -2
   0  17  -9 16670.9 109.707   1
   0  17 -11 108.662 28.5623   1
   0 -17  13 48.8285 50.9573   1
   5  17 -10 38844.9 216.745  -2
   0 -17  15 38844.9 216.745   1
   0 -17 -17 149.364 62.9179   1
   0 -17 -19 94.9038 67.4024   1
  -7 -17  14 6719.50 161.442  -2
   0  17 -21 6719.50 161.442   1
   0  17  23 779.475 83.3679   1
   0 -17  25 913.992 92.9240   1
   9  17 -18 2929.67 151.758  -2
   0 -17  27 2929.67 151.758   1
   0  17  29 601.449 115.664   1
   0 -17  31 51.4953 114.911   1
 -11 -17  22 993.444 164.493  -2
   0  17 -33 993.444 164.493   1
   0 -17  35-58.5635 121.949   1
   0 -17  37-70.1077 124.085   1
   0 -18   0 40.7247 40.0874  -2
   0  18   0 40.7247 40.0874   1
   0  18  -2 96.1309 24.5749   1
   0 -18   4 272.254 27.6164   1
   2  18  -4 24034.3 109.324  -2
   0 -18   6 24034.3 109.324   1
   0 -18  -8 392.443 34.0131   1
   0 -18 -10 125.389 33.7393   1
   4  18  -8 13307.2 117.783  -2
   0 -18  12 13307.2 117.783   1
   0  18 -14 1358.88 64.4507   1
   0 -18  16 311.931 68.5357   1
  -6  18  12 31925.7 248.534  -2
   0 -18 -18 31925.7 248.534   1
   0  18 -20 1753.78 82.0544   1
   0  18  22 101.225 79.3752   1
  -8  18  16 3688.66 147.129  -2
   0 -18 -24 3688.66 147.129   1
   0  18 -26 204.460 90.0185   1
   0 -18  28 344.887 104.758   1
 -10  18  20 1392.86 168.192  -2
   0 -18 -30 1392.86 168.192   1
   0 -18  32 285.478 122.792   1
   0  18 -34 94.0071 123.383   1
 -12  18  24 163.810 156.725  -2
   0 -18 -36 163.810 156.725   1
   0  19   1 402.470 27.7258   1
  -1 -19   2 7679.18 59.5017  -2
   0  19  -3 7679.18 59.5017   1
   0  19  -5 10.2691 24.8766   1
   0 -19   7 122.047 28.3797   1
  -3  19   6 1172.29 52.4645  -2
   0 -19  -9 1172.29 52.4645   1
   0  19  11 127.349 34.0437   1
   0 -19 -13 104.748 47.3696   1
   5  19 -10 4401.61 111.963  -2
   0 -19  15 4401.61 111.963   1
   0  19 -17 347.950 71.1075   1
   0 -19  19 386.142 72.8550   1
   7  19 -14 605.451 102.788  -2
   0 -19  21 605.451 102.788   1
   0 -19  23 105.940 77.8832   1
   0  19 -25 343.617 86.8361   1
  -9  19  18 1589.48 139.857  -2
   0 -19 -27 1589.48 139.857   1
   0 -19  29 153.304 108.477   1
   0  19 -31 51.5863 103.502   1
  11 -19 -22 1974.27 157.134  -2
   0  19  33 1974.27 157.134   1
   0  19  35-5.14884 108.527   1
   0 -20   0 7744.21 85.3845  -2
   0  20   0 7744.21 85.3845   1
   0  20  -2 239.307 23.1930   1
   0  20  -4 492.862 26.0025   1
   2  20  -4 3130.03 47.0978  -2
   0 -20   6 3130.03 47.0978   1
   0 -20   8 479.626 34.6708   1
   0  20 -10 716.389 38.7847   1
   4  20  -8 7395.74 84.2204  -2
   0 -20  12 7395.74 84.2204   1
   0  20 -14 954.947 55.6625   1
   0 -20 -16 526.136 64.1125   1
  -6  20  12 3025.98 104.600  -2
   0 -20 -18 3025.98 104.600   1
   0 -20 -20 873.051 80.5140   1
   0  20  22 56.9441 83.2835   1
  -8  20  16 12784.3 205.558  -2
   0 -20 -24 12784.3 205.558   1
   0 -20  26 366.962 79.4540   1
   0 -20 -28 14.6575 99.8377   1
  10  20 -20 242.209 131.128  -2
   0 -20  30 242.209 131.128   1
   0  20  32 50.0623 115.229   1
   0  20  34 103.600 112.071   1
 -12  20  24 218.899 163.447  -2
   0 -20 -36 218.899 163.447   1
   0 -21   1 552.303 24.0083   1
   1 -21  -2 5987.15 54.0046  -2
   0  21   3 5987.15 54.0046   1
   0 -21  -5 2811.06 37.3304   1
   0  21   7 528.086 29.7444   1
   3 -21  -6 7023.53 80.5872  -2
   0  21   9 7023.53 80.5872   1
   0  21  11 22.4987 34.5474   1
   0  21 -13 543.504 33.1339   1
   5  21 -10 3201.79 100.129  -2
   0 -21  15 3201.79 100.129   1
   0 -21 -17 100.898 68.8328   1
   0 -21 -19 377.683 74.8871   1
  -7  21  14 12696.1 210.102  -2
   0 -21 -21 12696.1 210.102   1
   0 -21 -23 1969.87 104.206   1
   0  21  25 150.287 81.5066   1
   9 -21 -18 205.360 121.868  -2
   0  21  27 205.360 121.868   1
   0 -21 -29 148.423 101.859   1
   0  21  31 98.4538 109.285   1
  11 -21 -22 178.099 128.148  -2
   0  21  33 178.099 128.148   1
   0  21  35 52.7312 120.478   1
   0 -22   0 24.5409 36.9874  -2
   0  22   0 24.5409 36.9874   1
   0  22  -2 280.414 24.0430   1
   0  22   4 7.99618 25.6852   1
   2 -22  -4 4549.32 57.3545  -2
   0  22   6 4549.32 57.3545   1
   0  22   8 118.294 30.3942   1
   0 -22 -10 33.8686 36.6100   1
  -4  22   8 43337.9 196.027  -2
   0 -22 -12 43337.9 196.027   1
   0  22  14 306.815 56.9259   1
   0 -22  16 76.0889 64.6565   1
   6  22 -12 5809.69 137.821  -2
   0 -22  18 5809.69 137.821   1
   0 -22 -20 525.082 78.7968   1
   0  22  22 482.297 88.7324   1
  -8  22  16 864.231 122.007  -2
   0 -22 -24 864.231 122.007   1
   0 -22  26 159.954 86.0990   1
   0 -22  28 23.5266 109.590   1
 -10 -22  20 961.377 150.360  -2
   0  22 -30 961.377 150.360   1
   0 -22 -32 41.2999 115.790   1
   0  22  34-12.3125 111.340   1
   0 -23  -1 573.845 26.7188   1
   1  23  -2 732.889 37.9727  -2
   0 -23   3 732.889 37.9727   1
   0  23  -5 551.579 29.2289   1
   0 -23   7 68.4806 29.3149   1
   3 -23  -6 2449.47 58.6577  -2
   0  23   9 2449.47 58.6577   1
   0 -23  11 766.859 41.9440   1
   0  23  13 540.392 39.5273   1
   5 -23 -10 636.402 76.7805  -2
   0  23  15 636.402 76.7805   1
   0 -23 -17 108.089 75.1677   1
   0 -23 -19 141.226 78.6855   1
  -7  23  14 4950.54 143.065  -2
   0 -23 -21 4950.54 143.065   1
   0 -23 -23 538.080 88.7575   1
   0  23  25 59.5966 86.1448   1
  -9 -23  18 401.274 126.466  -2
   0  23 -27 401.274 126.466   1
   0 -23 -29 106.469 107.685   1
   0 -23 -31-7.92875 105.938   1
 -11 -23  22 463.465 166.574  -2
   0  23 -33 463.465 166.574   1
   0  24   0 118.569 35.8900  -2
   0 -24   0 118.569 35.8900   1
   0  24   2 237.439 25.3612   1
   0 -24   4 97.9180 27.5975   1
  -2 -24   4 5372.01 61.3344  -2
   0  24  -6 5372.01 61.3344   1
   0  24   8 270.076 32.0935   1
   0  24 -10 331.679 37.7340   1
   4 -24  -8 5027.65 78.5110  -2
   0  24  12 5027.65 78.5110   1
   0 -24 -14 948.741 37.3122   1
   0  24 -16 411.915 68.9531   1
   6  24 -12 4693.88 132.763  -2
   0 -24  18 4693.88 132.763   1
   0  24 -20 563.954 85.2217   1
   0 -24  22 568.284 86.2267   1
  -8  24  16 409.682 106.457  -2
   0 -24 -24 409.682 106.457   1
   0 -24 -26 346.701 90.6697   1
   0 -24  28-15.2123 108.126   1
 -10 -24  20 47.2671 133.147  -2
   0  24 -30 47.2671 133.147   1
   0 -24  32 103.690 115.032   1
   0 -24 -34 70.9332 120.217   1
   0 -25   1 67.0924 26.0604   1
  -1 -25   2 2885.10 50.9600  -2
   0  25  -3 2885.10 50.9600   1
   0  25   5 316.386 30.0331   1
   0 -25   7 609.183 35.0341   1
   3 -25  -6 7878.06 79.0241  -2
   0  25   9 7878.06 79.0241   1
   0 -25  11 119.663 41.6991   1
   0 -25 -13 35.0182 40.4665   1
  -5 -25  10 221.139 79.6169  -2
   0  25 -15 221.139 79.6169   1
   0 -25  17 254.038 79.6052   1
   0  25  19 282.408 88.0920   1
   7  25 -14 2422.44 137.282  -2
   0 -25  21 2422.44 137.282   1
   0  25  23 24.1076 82.2745   1
   0 -25  25 22.5224 85.7415   1
   9 -25 -18 1301.42 154.125  -2
   0  25  27 1301.42 154.125   1
   0 -25  29 84.7050 105.843   1
   0  25 -31 56.5153 108.260   1
  11 -25 -22-17.2533 160.830  -2
   0  25  33-17.2533 160.830   1
   0 -26   0-2.93205 45.7251  -2
   0  26   0-2.93205 45.7251   1
   0 -26  -2 213.100 29.6152   1
   0 -26   4 909.863 34.1636   1
   2 -26  -4 1595.77 49.4020  -2
   0  26   6 1595.77 49.4020   1
   0  26  -8 692.813 37.6582   1
   0  26  10 815.230 42.8022   1
   4  26  -8 16747.5 133.424  -2
   0 -26  12 16747.5 133.424   1
   0 -26  14 190.093 40.7913   1
   0  26 -16 244.469 67.3036   1
   6  26 -12 7592.76 165.176  -2
   0 -26  18 7592.76 165.176   1
   0  26  20 164.509 82.4257   1
   0 -26 -22 344.661 88.6678   1
  -8 -26  16 574.854 118.529  -2
   0  26 -24 574.854 118.529   1
   0  26  26 238.942 101.388   1
   0  26  28 101.219 110.811   1
 -10  26  20 1296.97 157.705  -2
   0 -26 -30 1296.97 157.705   1
   0 -26  32 72.2024 113.202   1
   0  27   1 5.29183 27.1783   1
  -1 -27   2 555.187 41.8344  -2
   0  27  -3 555.187 41.8344   1
   0 -27   5 686.522 38.4492   1
   2  27  -3 971.447 140.736  -2
   0 -27   5 971.447 140.736   1
   0 -27  -7 522.767 36.4992   1
  -3  27   6 5525.51 77.1783  -2
   0 -27  -9 5525.51 77.1783   1
   0 -27 -11 544.312 47.9677   1
   0 -27  13 194.755 47.2537   1
   5  27 -10 1305.59 99.6769  -2
   0 -27  15 1305.59 99.6769   1
   0  27 -17 46.8333 76.7427   1
   0  27 -19 252.528 84.8442   1
   7  27 -14 1023.99 117.847  -2
   0 -27  21 1023.99 117.847   1
   0 -27  23 161.169 93.5481   1
   0  27  25 92.2604 93.5093   1
   9 -27 -18 1704.40 146.269  -2
   0  27  27 1704.40 146.269   1
   0  27 -29 106.490 114.836   1
   0 -27 -31 82.6948 115.161   1
   0 -28   0 6219.32 93.0392  -2
   0  28   0 6219.32 93.0392   1
   0 -28   2-10.8700 32.6391   1
   0  28  -4 18.9403 34.5308   1
   1  28  -3 487.429 265.748  -2
   0 -28   4 487.429 265.748   1
   2 -28  -4 4929.98 74.6155  -2
   0  28   6 4929.98 74.6155   1
   0 -28   8 944.023 46.1433   1
   0 -28 -10 575.366 49.7363   1
   4  28  -8 1783.75 76.0898  -2
   0 -28  12 1783.75 76.0898   1
   0  28  14 135.026 56.4793   1
   0 -28 -16 18.2708 68.8033   1
   6  28 -12 1067.67 113.069  -2
   0 -28  18 1067.67 113.069   1
   0  28 -20 53.8477 81.9561   1
   0 -28  22 33.5941 86.0665   1
  -8  28  16 298.397 110.529  -2
   0 -28 -24 298.397 110.529   1
   0  28 -26 132.000 109.520   1
   0 -28 -28 2.41673 109.128   1
 -10  28  20 1115.47 196.184  -2
   0 -28 -30 1115.47 196.184   1
   0 -29   1 64.3532 31.4667   1
   1  29  -2 887.748 51.1175  -2
   0 -29   3 887.748 51.1175   1
   0 -29   5 187.564 46.3831   1
   2  29  -3 382.046 137.938  -2
   0 -29   5 382.046 137.938   1
   0  29   7 245.319 43.1237   1
   3  29  -6 3726.78 78.8045  -2
   0 -29   9 3726.78 78.8045   1
   0 -29  11 63.1424 50.5062   1
   0  29  13 348.801 58.0692   1
   5  29 -10 2988.37 99.1653  -2
   0 -29  15 2988.37 99.1653   1
   0  29  17 215.586 73.4425   1
   0 -29  19 86.4328 75.9544   1
  -7 -29  14 159.630 101.406  -2
   0  29 -21 159.630 101.406   1
   0 -29 -23 288.147 88.1064   1
   0 -29  25 67.6877 107.109   1
   9  29 -18-23.1146 157.314  -2
   0 -29  27-23.1146 157.314   1
   0 -29  29 258.361 128.817   1
   0 -30   0 11.1749 54.7814  -2
   0  30   0 11.1749 54.7814   1
   0 -30   2 789.197 38.4827   1
   0  30   4 471.156 42.6755   1
   2  30  -4 1737.84 61.2121  -2
   0 -30   6 1737.84 61.2121   1
   0  30  -8 80.5294 43.4366   1
   0 -30  10 0.60790 50.1454   1
   4  30  -8 3057.55 104.970  -2
   0 -30  12 3057.55 104.970   1
   0 -30  14 159.914 56.5333   1
   0 -30  16 71.1463 64.4406   1
   6  30 -12 4051.74 141.748  -2
   0 -30  18 4051.74 141.748   1
   0  30 -20-57.8599 85.6598   1
   0  30  22 91.8052 92.7654   1
  -8  30  16 666.793 137.606  -2
   0 -30 -24 666.793 137.606   1
   0 -30 -26 71.3398 123.886   1
   0  30  28-46.0986 131.170   1
   0  31   1 13.9803 45.3259   1
   1  31  -2 3255.99 83.2903  -2
   0 -31   3 3255.99 83.2903   1
   0 -31   5 212.016 52.9496   1
   0 -31   7 141.926 54.2042   1
   3  31  -6 293.564 70.8077  -2
   0 -31   9 293.564 70.8077   1
   0 -31  11 431.451 71.4101   1
   0  31  13 178.258 64.8874   1
  -5  31  10 661.457 85.3871  -2
   0 -31 -15 661.457 85.3871   1
   0 -31  17 460.431 79.1957   1
   0 -31 -19 21.5821 79.3536   1
   7  31 -14 65.4743 100.161  -2
   0 -31  21 65.4743 100.161   1
   0 -31  23 35.7571 96.9265   1
   0  31  25 51.0323 113.091   1
  -9  31  18 245.493 147.734  -2
   0 -31 -27 245.493 147.734   1
   0 -32   0 2092.38 139.079  -2
   0  32   0 2092.38 139.079   1
   0  32  -2 1.56315 61.0563   1
   1 -32  -1 58.4428 291.461  -2
   0  32   2 58.4428 291.461   1
   0 -32   4 573.138 59.7333   1
   1 -32  -3 643.649 203.891  -2
   0  32   4 643.649 203.891   1
   2 -32  -4 3211.65 92.0063  -2
   0  32   6 3211.65 92.0063   1
   0  32   8 123.330 55.3715   1
   0  32  10 102.289 69.2409   1
  -4  32   8 1345.83 105.005  -2
   0 -32 -12 1345.83 105.005   1
   0 -32  14 704.234 69.2324   1
   0  32  16 197.293 71.1091   1
   6 -32 -12 880.953 100.216  -2
   0  32  18 880.953 100.216   1
   0 -32  20 55.8512 77.2839   1
   0  32 -22 73.8886 91.7981   1
  -8  32  16 90.8501 118.506  -2
   0 -32 -24 90.8501 118.506   1
   0 -32 -26 22.4551 117.375   1
   0 -32 -28-73.6581 196.321   1
   0  33  -1 497.512 71.2926   1
   0 -33   1 1215.56 182.280  -2
   0  33  -1 1215.56 182.280   1
   1  33  -2 4106.72 105.640  -2
   0 -33   3 4106.72 105.640   1
   0 -33  -5 64.0984 66.3411   1
   0 -33   7 392.791 67.3452   1
  -3 -33   6 2432.31 115.173  -2
   0  33  -9 2432.31 115.173   1
   0 -33  11 54.5177 72.7690   1
   0  33 -13 75.9976 66.3237   1
   5  33 -10 4859.67 125.465  -2
   0 -33  15 4859.67 125.465   1
   0 -33 -17-9.31453 74.0289   1
   0 -33  19 34.6944 77.0291   1
  -7  33  14 1102.67 125.770  -2
   0 -33 -21 1102.67 125.770   1
   0 -33  23 91.0091 88.8629   1
   0 -33  25-28.4789 108.778   1
   0  34   0 57.8831 124.631  -2
   0 -34   0 57.8831 124.631   1
   0 -34   2 562.762 90.7819   1
  -1 -34   1 649.159 282.079  -2
   0  34  -2 649.159 282.079   1
   0  34   4 602.084 113.364   1
  -1  34   3 893.270 169.926  -2
   0 -34  -4 893.270 169.926   1
  -2  34   4 1903.79 107.184  -2
   0 -34  -6 1903.79 107.184   1
   0 -34   8 7.15007 75.7475   1
   0  34  10 100.703 75.6498   1
   4  34  -8 475.678 93.0808  -2
   0 -34  12 475.678 93.0808   1
   0 -34 -14 271.532 77.3576   1
   0  34  16 98.8181 76.8184   1
   6 -34 -12 120.883 101.608  -2
   0  34  18 120.883 101.608   1
   0  34  20 452.310 95.1143   1
   0  34  22 16.6376 91.9497   1
  -8  34  16 187.280 121.780  -2
   0 -34 -24 187.280 121.780   1
   0 -35  -1 243.199 89.3913   1
   0  35  -1 503.495 239.858  -2
   0 -35   1 503.495 239.858   1
  -1 -35   2 134.561 107.472  -2
   0  35  -3 134.561 107.472   1
   0  35  -5 74.8612 77.9604   1
   0  35  -7 149.941 79.8812   1
   3 -35  -6 870.518 149.823  -2
   0  35   9 870.518 149.823   1
   0  35  11 263.868 90.2802   1
   0  35  13 168.405 83.8077   1
   5 -35 -10 445.180 110.602  -2
   0  35  15 445.180 110.602   1
   0  35 -17 247.920 87.1719   1
   0  35  19 107.998 94.5055   1
  -7 -35  14 729.959 133.963  -2
   0  35 -21 729.959 133.963   1
   0  35  23 49.8154 101.705   1
   0 -36   0 401.717 169.797  -2
   0  36   0 401.717 169.797   1
   0  36  -2 178.186 89.6072   1
   1 -36  -1 251.478 250.030  -2
   0  36   2 251.478 250.030   1
   0 -36   4 401.430 84.4370   1
   2 -36  -4 904.139 114.525  -2
   0  36   6 904.139 114.525   1
   0  36   8 110.803 107.886   1
   0  36  10 89.0273 110.840   1
   4  36  -8 29.1986 102.756  -2
   0 -36  12 29.1986 102.756   1
   0 -36  14 146.774 86.3477   1
   0 -36  16-54.4950 93.5359   1
   6  36 -12 1321.19 132.255  -2
   0 -36  18 1321.19 132.255   1
   0 -36  20 75.0716 96.2033   1
   0 -36  22-7.08064 94.0039   1
   0  37   1 171.479 107.279   1
   0 -37  -1 590.558 283.556  -2
   0  37   1 590.558 283.556   1
  -1  37   2 1954.10 130.707  -2
   0 -37  -3 1954.10 130.707   1
   0  37   5 226.691 87.0765   1
   0  37  -7 151.701 106.442   1
   3 -37  -6 545.631 146.248  -2
   0  37   9 545.631 146.248   1
   0  37  11 5.54179 105.481   1
   0 -37 -13-48.5417 92.5016   1
   5 -37 -10 544.913 135.768  -2
   0  37  15 544.913 135.768   1
   0 -37 -17 244.887 92.9588   1
   0 -37 -19 120.286 103.258   1
   7  37 -14 309.572 130.665  -2
   0 -37  21 309.572 130.665   1
   0  38   0 48.3411 200.459  -2
   0 -38   0 48.3411 200.459   1
   0  38   2 246.311 105.978   1
  -1  38   1 1254.16 228.325  -2
   0 -38  -2 1254.16 228.325   1
   0 -38  -4 560.888 95.0404   1
   2 -38  -4 398.283 133.568  -2
   0  38   6 398.283 133.568   1
   0 -38   8 855.420 117.586   1
   0  38 -10 20.6060 112.689   1
  -4  38   8 2064.82 155.286  -2
   0 -38 -12 2064.82 155.286   1
   0 -38  14 35.4427 97.3016   1
   0 -38  16 60.3473 103.583   1
   6 -38 -12 380.829 121.066  -2
   0  38  18 380.829 121.066   1
   0  38  20 46.2519 99.9371   1
   0  39  -1-91.9608 121.412   1
   0 -39  -1 124.298 185.659  -2
   0  39   1 124.298 185.659   1
   1 -39  -2 1831.35 144.739  -2
   0  39   3 1831.35 144.739   1
   0  39  -5 149.371 105.307   1
   0 -39   7 145.290 106.252   1
   3 -39  -6 1036.72 170.162  -2
   0  39   9 1036.72 170.162   1
   0 -39  11 934.287 123.345   1
   0  39  13 440.241 125.784   1
   5 -39 -10 930.022 136.481  -2
   0  39  15 930.022 136.481   1
   0 -39  17 246.241 102.874   1
   0  40   0 647.255 181.074  -2
   0 -40   0 647.255 181.074   1
   0  40  -2 329.439 137.022   1
  -1  40   1 752.269 278.965  -2
   0 -40  -2 752.269 278.965   1
   0 -40  -4 197.984 107.122   1
   2  40  -4 1475.79 155.857  -2
   0 -40   6 1475.79 155.857   1
   0 -40   8 112.757 117.637   1
   0  40 -10 227.317 127.709   1
   4 -40  -8 873.555 180.838  -2
   0  40  12 873.555 180.838   1
   0  40  14 114.791 113.234   1
   0 -40  16 92.9357 106.395   1
   0  41  -1 199.243 124.730   1
   1 -41  -2 737.473 150.971  -2
   0  41   3 737.473 150.971   1
   0  41  -5-48.9954 106.960   1
   0 -41   7 122.518 120.045   1
  -3  41   6 196.015 157.355  -2
   0 -41  -9 196.015 157.355   1
   0  41  11 95.3485 122.645   1
   0  41  13 93.9706 127.355   1
   0  42   0-112.772 285.077  -2
   0 -42   0-112.772 285.077   1
   0  42   2 184.454 130.766   1
   0  42   4 60.0493 117.917   1
   2 -42  -4 563.864 138.874  -2
   0  42   6 563.864 138.874   1
   0  42   8 173.453 118.469   1
   0 -42  10 21.7008 117.279   1
   4 -42  -8 38.2844 438.945  -2
   0  42  12 38.2844 438.945   1
   0  43  -1 102.997 159.714   1
  -1 -43   2 460.849 188.222  -2
   0  43  -3 460.849 188.222   1
   0 -43   5-9.37208 113.686   1
   0  43   7 76.5502 127.809   1
  -1  -1  40 207.682 172.404   1
  12   1 -27 436.930 220.162  -2
  -1  -1  38 436.930 220.162   1
  -1  -1  36 72.5578 122.920   1
  -1   1  34 149.595 102.275   1
  10  -1 -23 1115.98 122.157  -2
  -1   1  32 1115.98 122.157   1
   1   1 -30 99.4062 100.954   1
   1   1 -28 374.541 90.7224   1
  -8   1  19 14377.9 210.024  -2
   1  -1 -26 14377.9 210.024   1
   1   1 -24-2.79417 76.4463   1
   1   1 -22 202.026 64.3485   1
   6   1 -15 208.522 66.8205  -2
  -1  -1  20 208.522 66.8205   1
   1   1 -18 43.4502 57.4367   1
   1   1 -16 159.101 68.0239   1
  -4  -1  11 1844.43 95.5115  -2
   1   1 -14 1844.43 95.5115   1
  -1   1  12 456.135 53.6890   1
   1   1 -10 142.071 46.2099   1
   2  -1  -7 87.5133 65.5683  -2
  -1   1   8 87.5133 65.5683   1
  -1   1   6 345.419 73.9442   1
   2   1  -1 136658. 228.272  -2
   1  -1   4 136658. 228.272   1
  -1  -1  -6 565.239 35.6836   1
  -1  -1  -8 35.0496 35.2876   1
   4  -1  -5 31600.2 146.512  -2
   1   1  10 31600.2 146.512   1
  -1   1 -12 235.585 42.9030   1
  -1  -1 -14 602.457 48.2280   1
   6  -1  -9 46092.1 261.566  -2
   1   1  16 46092.1 261.566   1
  -1   1 -18 79.8901 50.8282   1
  -1  -1 -20-8.01890 50.7070   1
   8   1 -13 5422.05 112.329  -2
   1  -1  22 5422.05 112.329   1
   1  -1  24 809.896 37.4018   1
  -1  -1 -26 223.954 28.3848   1
 -10  -1  17 10496.1 233.693  -2
  -1   1 -28 10496.1 233.693   1
  -1  -1 -30 64.9776 100.856   1
  -1  -1 -32 14.2911 100.627   1
  12  -1 -21 217.986 119.621  -2
   1   1  34 217.986 119.621   1
   1   1  36 1.40662 141.068   1
   1  -1  38 37.3881 194.827   1
 -14   1  25 341.094 242.854  -2
  -1  -1 -40 341.094 242.854   1
 -13  -2  29 716.273 238.884  -2
   1   2 -41 716.273 238.884   1
   1  -2 -39 159.488 172.549   1
   1  -2 -37 165.368 108.088   1
  11   2 -25 5142.89 206.696  -2
  -1  -2  35 5142.89 206.696   1
  -1   2  33 92.9689 92.1522   1
   1  -2 -31 114.088 101.219   1
  -9   2  21 9464.14 201.522  -2
   1  -2 -29 9464.14 201.522   1
   1  -2 -27 1089.37 97.4910   1
  -1  -2  25 387.298 81.9216   1
  -7  -2  17 9311.67 194.852  -2
   1   2 -23 9311.67 194.852   1
  -1   2  21 152.896 66.3649   1
   1   2 -19 2.22703 63.4072   1
  -5  -2  13 5447.65 132.633  -2
   1   2 -17 5447.65 132.633   1
  -1   2  15 76.5929 59.9906   1
  -1   2  13 795.769 57.4414   1
  -3   2   9 25938.1 152.681  -2
   1  -2 -11 25938.1 152.681   1
   1  -2  -9 101.061 43.7014   1
   1  -2  -7 63.4548 45.9836   1
   1  -2  -5 250359. 444.735  -2
  -1   2   5 250359. 444.735   1
   1   2   3 189.130 35.4349   1
  -1   2  -5 150.939 31.4014   1
   3  -2  -3 54693.2 133.042  -2
   1   2   7 54693.2 133.042   1
   1  -2   9 438.493 39.2505   1
  -1  -2 -11 435.267 37.7192   1
  -5   2   7 10086.4 91.5414  -2
  -1  -2 -13 10086.4 91.5414   1
   1  -2  15 707.533 56.0125   1
  -1  -2 -17 522.408 51.9530   1
   7   2 -11 3160.44 79.0616  -2
   1  -2  19 3160.44 79.0616   1
   1  -2  21 49.6904 39.7331   1
  -1  -2 -23 125.785 33.1692   1
   9  -2 -15 18735.0 127.121  -2
   1   2  25 18735.0 127.121   1
   1   2  27 1497.14 110.616   1
  -1  -2 -29 390.206 103.609   1
  11   2 -19 98.9393 119.784  -2
   1  -2  31 98.9393 119.784   1
   1   2  33 1.35054 104.914   1
   1   2  35 6.02156 141.069   1
  13   2 -23 555.076 226.761  -2
   1  -2  37 555.076 226.761   1
   1   2  39-9.86281 188.091   1
   1  -3 -40-68.8622 172.815   1
  12  -3 -27 891.992 229.035  -2
  -1   3  38 891.992 229.035   1
  -1   3  36 108.157 106.853   1
  -1  -3  34 231.446 92.2824   1
 -10   3  23 296.565 100.482  -2
   1  -3 -32 296.565 100.482   1
   1  -3 -30 73.4414 87.9576   1
   1  -3 -28 488.503 86.3955   1
  -8  -3  19 13740.8 220.514  -2
   1   3 -26 13740.8 220.514   1
   1  -3 -24 70.7947 70.9001   1
   1  -3 -22 166.838 65.8986   1
  -6  -3  15 3640.22 129.642  -2
   1   3 -20 3640.22 129.642   1
   1  -3 -18 3.76203 56.9719   1
   1  -3 -16 199.931 65.5402   1
   4  -3 -11 10262.6 144.137  -2
  -1   3  14 10262.6 144.137   1
   1   3 -12 21.6613 27.9604   1
   1  -3 -10 133.012 23.9644   1
  -2  -3   7 7378.71 49.4671  -2
   1   3  -8 7378.71 49.4671   1
  -1   3   6 206.277 22.7901   1
   1   3  -4 259.118 20.9576   1
   1  -3   2 398.424 45.6035   1
   2  -3  -1 39964.2 101.858  -2
   1   3   4 39964.2 101.858   1
   1   3   6 1233.74 37.1621   1
   1  -3   8 697.589 34.4373   1
  -4   3   5 108528. 254.106  -2
  -1  -3 -10 108528. 254.106   1
   1   3  12 83.3894 38.3450   1
  -1   3 -14 230.865 44.6330   1
   6   3  -9 6964.03 105.624  -2
   1  -3  16 6964.03 105.624   1
   1  -3  18 6.92460 49.0281   1
   1  -3  20 324.999 35.5714   1
  -8   3  13 953.732 55.5107  -2
  -1  -3 -22 953.732 55.5107   1
  -1   3 -24 133.925 35.2739   1
   1  -3  26 112.954 35.0175   1
  10  -3 -17 4481.04 188.911  -2
   1   3  28 4481.04 188.911   1
   1   3  30 9.18826 100.241   1
   1   3  32 59.9247 104.094   1
 -12  -3  21 741.061 197.650  -2
  -1   3 -34 741.061 197.650   1
   1  -3  36 22.5053 137.423   1
  -1  -3 -38 164.442 171.022   1
 -14   3  25 191.148 272.810  -2
  -1  -3 -40 191.148 272.810   1
  13   4 -29 559.365 335.168  -2
  -1  -4  41 559.365 335.168   1
  -1  -4  39 50.9152 189.714   1
  -1   4  37 120.831 115.103   1
 -11   4  25 2112.48 170.062  -2
   1  -4 -35 2112.48 170.062   1
   1   4 -33 47.5741 79.9897   1
   1  -4 -31 1328.20 102.868   1
  -9   4  21 2011.23 127.113  -2
   1  -4 -29 2011.23 127.113   1
   1  -4 -27 595.936 86.0964   1
   1   4 -25 454.660 76.1550   1
  -7   4  17 4943.19 119.032  -2
   1  -4 -23 4943.19 119.032   1
   1  -4 -21 487.510 63.0682   1
   1  -4 -19 263.334 58.9865   1
   5  -4 -13 3805.07 72.7936  -2
  -1   4  17 3805.07 72.7936   1
  -1   4  15 304.529 38.0860   1
  -1   4  13 114.395 34.5797   1
   3  -4  -9 9140.95 62.6563  -2
  -1   4  11 9140.95 62.6563   1
  -1  -4   9 446.617 24.0704   1
   1   4  -7 978.449 24.6971   1
   1  -4  -5 21.9124 24.5363  -2
  -1   4   5 21.9124 24.5363   1
  -1   4   3 581.766 16.0526   1
   1   4  -1 729.298 46.0294   1
   1   4   1 11847.0 71.8559  -2
   1  -4   1 11847.0 71.8559   1
   1   4   3 578.705 25.0428   1
  -1   4  -5 261.880 27.7714   1
  -3   4   3 162128. 279.720  -2
  -1  -4  -7 162128. 279.720   1
   1   4   9 2532.08 51.5164   1
   1  -4  11 882.491 40.0180   1
  -5   4   7 42648.4 172.152  -2
  -1  -4 -13 42648.4 172.152   1
  -1  -4 -15 829.711 53.2976   1
   1   4  17 287.007 35.6911   1
   7  -4 -11 16167.4 114.641  -2
   1   4  19 16167.4 114.641   1
  -1  -4 -21 64.1122 35.4354   1
  -1   4 -23 114.604 35.7971   1
   9  -4 -15 3606.26 78.0600  -2
   1   4  25 3606.26 78.0600   1
   1   4  27 1006.49 101.201   1
  -1   4 -29 97.9004 95.2879   1
  11  -4 -19 1439.16 140.838  -2
   1   4  31 1439.16 140.838   1
  -1  -4 -33 179.859 94.5617   1
   1  -4  35-27.5997 131.905   1
  13   4 -23 16.0063 170.520  -2
   1  -4  37 16.0063 170.520   1
   1   4  39 47.3420 150.395   1
  -1   5  40 102.798 195.197   1
 -12   5  27 409.555 173.611  -2
   1  -5 -38 409.555 173.611   1
   1  -5 -36 216.874 112.371   1
   1  -5 -34-17.9833 105.228   1
  10  -5 -23 3648.56 132.062  -2
  -1   5  32 3648.56 132.062   1
  -1   5  30 32.4867 78.7587   1
  -1   5  28 433.057 79.1621   1
   8   5 -19 225.559 73.1127  -2
  -1  -5  26 225.559 73.1127   1
  -1  -5  24 64.9847 66.4571   1
   1  -5 -22 606.793 64.9824   1
   6  -5 -15 15863.4 186.518  -2
  -1   5  20 15863.4 186.518   1
   1  -5 -18 622.064 38.4742   1
   1   5 -16 631.483 43.1489   1
   4   5 -11 45525.3 161.947  -2
  -1  -5  14 45525.3 161.947   1
   1  -5 -12 63.8304 21.9973   1
  -1  -5  10 19.3248 20.7103   1
   2  -5  -7 14296.7 65.4422  -2
  -1   5   8 14296.7 65.4422   1
   1   5  -6 1889.96 31.9421   1
   1   5  -4 1389.82 21.0248   1
   0  -5  -3 8747.51 36.4986  -2
  -1   5   2 8747.51 36.4986   1
  -1   5   0 81.3274 15.7011   1
   1   5   2 95.7249 22.3143   1
   2  -5  -1 3211.64 45.9481  -2
   1   5   4 3211.64 45.9481   1
  -1   5  -6 1684.26 32.7981   1
   1  -5   8 2596.19 39.9537   1
   4   5  -5 71455.5 192.072  -2
   1  -5  10 71455.5 192.072   1
  -1  -5 -12 470.012 34.1348   1
  -1   5 -14 1065.08 39.5075   1
  -6  -5   9 528.454 47.2751  -2
  -1   5 -16 528.454 47.2751   1
   1  -5  18 209.169 35.1863   1
  -1   5 -20 177.658 37.9771   1
   8  -5 -13 3989.43 83.2966  -2
   1   5  22 3989.43 83.2966   1
   1   5  24 1372.73 47.6904   1
   1  -5  26 648.610 50.7887   1
  10   5 -17 1138.24 129.603  -2
   1  -5  28 1138.24 129.603   1
  -1  -5 -30 517.582 101.179   1
   1   5  32 38.5541 91.5947   1
  12   5 -21 371.502 157.039  -2
   1  -5  34 371.502 157.039   1
   1  -5  36-25.7458 135.072   1
  -1  -5 -38 32.2902 123.835   1
  14   5 -25 483.033 210.717  -2
   1  -5  40 483.033 210.717   1
  -1   6  39 28.3584 138.517   1
   1   6 -37 117.603 117.470   1
  11  -6 -25 1109.12 167.338  -2
  -1   6  35 1109.12 167.338   1
  -1   6  33 479.770 111.023   1
   1   6 -31 340.003 81.9196   1
   9  -6 -21 12333.6 173.022  -2
  -1   6  29 12333.6 173.022   1
   1  -6 -27 86.4664 69.2126   1
   1   6 -25 26.1348 61.4999   1
  -7   6  17 2128.43 94.5656  -2
   1  -6 -23 2128.43 94.5656   1
  -1  -6  21 806.368 41.2636   1
  -1   6  19 625.663 39.7632   1
   5   6 -13 24048.6 150.270  -2
  -1  -6  17 24048.6 150.270   1
   1  -6 -15 764.173 36.4055   1
   1  -6 -13 307.951 26.8804   1
  -3   6   9 1007.57 31.1253  -2
   1  -6 -11 1007.57 31.1253   1
  -1   6   9 78.9854 24.7622   1
   1   6  -7-3.39219 23.8295   1
   1   6  -5 717029. 1248.15  -2
  -1  -6   5 717029. 1248.15   1
  -1   6   3 678.546 19.7548   1
   1  -6  -1 34.9008 18.4702   1
   1  -6   1 1803.58 25.9129  -2
   1   6   1 1803.58 25.9129   1
   1   6   3 486.939 25.0093   1
   1   6   5 111.275 26.4680   1
  -3   6   3 82346.1 181.628  -2
  -1  -6  -7 82346.1 181.628   1
  -1   6  -9 1811.12 33.5674   1
   1   6  11 180.488 29.4191   1
   5  -6  -7 9612.36 84.8164  -2
   1   6  13 9612.36 84.8164   1
   1  -6  15 28.0237 35.3085   1
   1   6  17 364.011 37.0711   1
  -7   6  11 18333.3 138.321  -2
  -1  -6 -19 18333.3 138.321   1
   1   6  21 566.759 41.8680   1
   1   6  23 638.860 43.7828   1
  -9   6  15 1118.88 67.5431  -2
  -1  -6 -25 1118.88 67.5431   1
  -1   6 -27 348.979 84.5632   1
   1   6  29 141.109 88.7142   1
 -11  -6  19 647.194 133.126  -2
  -1   6 -31 647.194 133.126   1
   1  -6  33-53.9347 125.160   1
   1  -6  35 18.8290 116.021   1
 -13   6  23 41.4435 146.604  -2
  -1  -6 -37 41.4435 146.604   1
  -1  -6 -39 49.0227 162.417   1
  -1   7  40-20.3853 180.570   1
  12   7 -27 72.6095 161.196  -2
  -1  -7  38 72.6095 161.196   1
  -1  -7  36-18.7584 119.564   1
   1  -7 -34 72.3124 110.694   1
  10  -7 -23 3310.57 189.072  -2
  -1   7  32 3310.57 189.072   1
  -1   7  30 339.588 77.7151   1
  -1   7  28 566.562 76.1538   1
   8   7 -19 909.790 92.0940  -2
  -1  -7  26 909.790 92.0940   1
  -1  -7  24 475.385 61.2313   1
   1  -7 -22-6.21917 37.8405   1
   6  -7 -15 23939.8 167.204  -2
  -1   7  20 23939.8 167.204   1
  -1   7  18 419.469 33.3255   1
  -1  -7  16 193.531 32.8452   1
   4   7 -11 12164.3 69.3295  -2
  -1  -7  14 12164.3 69.3295   1
   1   7 -12 609.588 33.4084   1
  -1  -7  10 52.7619 27.0955   1
  -2   7   7 17532.1 74.1262  -2
   1  -7  -8 17532.1 74.1262   1
   1  -7  -6 532.605 26.8613   1
  -1   7   4 2236.18 24.5998   1
   0   7  -3 19959.2 57.8295  -2
  -1  -7   2 19959.2 57.8295   1
  -1   7   0 615.180 19.1334   1
  -1   7  -2 3472.64 30.3739   1
  -2  -7   1 4372.50 44.9827  -2
  -1   7  -4 4372.50 44.9827   1
  -1  -7  -6 71.0959 27.2639   1
  -1   7  -8 220.087 25.1100   1
  -4   7   5 5993.44 54.3348  -2
  -1  -7 -10 5993.44 54.3348   1
  -1  -7 -12 682.104 33.1686   1
  -1  -7 -14 15.4030 36.8839   1
   6  -7  -9 5285.36 79.3188  -2
   1   7  16 5285.36 79.3188   1
  -1   7 -18 18.4865 34.0283   1
   1   7  20 72.0771 35.5057   1
  -8  -7  13 63.3916 49.2414  -2
  -1   7 -22 63.3916 49.2414   1
   1   7  24 320.367 46.2614   1
  -1   7 -26 741.617 57.5236   1
 -10   7  17 1429.61 98.7176  -2
  -1  -7 -28 1429.61 98.7176   1
  -1  -7 -30 62.8406 81.3753   1
   1   7  32-47.7829 109.268   1
 -12   7  21 191.029 156.310  -2
  -1  -7 -34 191.029 156.310   1
  -1   7 -36-44.3410 120.564   1
  -1  -7 -38-42.4764 122.543   1
  -1  -8  39 14.9100 139.396   1
   1  -8 -37 209.665 117.486   1
  11  -8 -25 1234.48 173.749  -2
  -1   8  35 1234.48 173.749   1
  -1  -8  33 85.8861 106.139   1
   1  -8 -31 279.138 100.986   1
   9  -8 -21 10363.2 157.088  -2
  -1   8  29 10363.2 157.088   1
   1  -8 -27 113.348 65.4919   1
  -1  -8  25 215.417 59.7364   1
   7  -8 -17 11271.7 122.233  -2
  -1   8  23 11271.7 122.233   1
   1  -8 -21 414.600 41.4434   1
   1   8 -19 34.5868 30.8373   1
  -5  -8  13 1206.65 51.8086  -2
   1   8 -17 1206.65 51.8086   1
   1   8 -15 1198.36 31.5727   1
   1  -8 -13 76.5841 34.5627   1
  -3  -8   9 32014.3 113.298  -2
   1   8 -11 32014.3 113.298   1
   1   8  -9 821.033 31.3393   1
   1   8  -7 951.199 30.6493   1
  -1  -8   5 33.5235 21.5817  -2
   1   8  -5 33.5235 21.5817   1
   1   8  -3 698.824 22.8126   1
  -1   8   1 2480.01 26.0576   1
  -1  -8  -1 878312. 1406.75  -2
  -1   8  -1 878312. 1406.75   1
   1   8   3 292.652 24.9877   1
   1   8   5 467.633 29.1730   1
  -3  -8   3 17256.9 85.1762  -2
  -1   8  -7 17256.9 85.1762   1
   1   8   9 347.313 30.5356   1
  -1  -8 -11 35.1808 27.3149   1
   5  -8  -7 5811.20 64.9637  -2
   1   8  13 5811.20 64.9637   1
  -1   8 -15 77.3874 30.5339   1
   1   8  17 70.1597 31.3531   1
   7  -8 -11 3298.52 65.3436  -2
   1   8  19 3298.52 65.3436   1
   1   8  21 183.117 36.6902   1
  -1   8 -23 123.017 44.0834   1
   9  -8 -15 11288.6 135.419  -2
   1   8  25 11288.6 135.419   1
  -1  -8 -27 1717.46 65.1370   1
  -1  -8 -29 358.243 77.9052   1
  11  -8 -19 1552.40 152.406  -2
   1   8  31 1552.40 152.406   1
  -1  -8 -33 66.1027 116.895   1
  -1  -8 -35 27.8952 121.473   1
  13  -8 -23 1188.71 179.766  -2
   1   8  37 1188.71 179.766   1
  -1  -8 -39 164.276 126.241   1
  -1   9  40 17.2448 149.928   1
  12  -9 -27 365.084 180.526  -2
  -1   9  38 365.084 180.526   1
   1  -9 -36 240.172 119.665   1
  -1   9  34 29.6035 108.937   1
 -10   9  23 2806.63 181.914  -2
   1  -9 -32 2806.63 181.914   1
   1  -9 -30 123.914 102.893   1
   1  -9 -28 141.747 65.6398   1
   8  -9 -19 2737.14 109.127  -2
  -1   9  26 2737.14 109.127   1
  -1  -9  24 16.4261 40.8235   1
   1  -9 -22 503.459 43.0388   1
   6  -9 -15 22353.1 139.969  -2
  -1   9  20 22353.1 139.969   1
  -1  -9  18 40.4663 26.0565   1
   1  -9 -16 310.588 38.2184   1
  -4  -9  11 87925.2 227.662  -2
   1   9 -14 87925.2 227.662   1
  -1   9  12 232.217 37.3054   1
   1   9 -10 90.1950 30.6072   1
   2   9  -7 5931.40 53.7534  -2
  -1  -9   8 5931.40 53.7534   1
   1   9  -6 438.244 20.7160   1
   1  -9  -4 185.563 18.7676   1
   0  -9   3 69069.4 102.347  -2
   1   9  -2 69069.4 102.347   1
  -1   9   0 10845.0 41.3192   1
   1  -9   2 6026.66 34.9977   1
  -2  -9   1 3512.01 38.8845  -2
  -1   9  -4 3512.01 38.8845   1
   1  -9   6 431.099 30.7104   1
  -1   9  -8 452.788 30.3716   1
  -4   9   5 59877.7 184.678  -2
  -1  -9 -10 59877.7 184.678   1
  -1  -9 -12 554.151 29.0226   1
   1  -9  14 148.412 28.2955   1
  -6   9   9 10160.5 87.6077  -2
  -1  -9 -16 10160.5 87.6077   1
  -1  -9 -18 349.688 32.5132   1
  -1  -9 -20 267.943 34.4703   1
  -8  -9  13 10855.7 120.911  -2
  -1   9 -22 10855.7 120.911   1
  -1   9 -24 946.531 51.9318   1
  -1  -9 -26 797.394 59.5497   1
  10   9 -17 3345.62 138.043  -2
   1  -9  28 3345.62 138.043   1
   1  -9  30 406.199 113.049   1
  -1   9 -32 28.6213 109.107   1
 -12  -9  21 1310.11 174.071  -2
  -1   9 -34 1310.11 174.071   1
  -1  -9 -36 309.043 112.701   1
  -1  -9 -38 6.17327 125.794   1
  -1  10  39-2.97559 150.219   1
   1  10 -37 122.254 113.555   1
  11  10 -25 1669.95 180.540  -2
  -1 -10  35 1669.95 180.540   1
  -1 -10  33 109.426 105.114   1
   1 -10 -31 35.0448 107.512   1
  -9  10  21 1127.94 87.3987  -2
   1 -10 -29 1127.94 87.3987   1
   1 -10 -27 123.439 54.6236   1
  -1  10  25 406.780 43.4698   1
  -7  10  17 2643.60 75.1566  -2
   1 -10 -23 2643.60 75.1566   1
   1 -10 -21 156.084 28.3987   1
   1 -10 -19 622.793 47.8040   1
  -5  10  13 4163.15 73.7609  -2
   1 -10 -17 4163.15 73.7609   1
  -1 -10  15 113.139 39.2074   1
   1 -10 -13 2229.87 52.2829   1
  -3  10   9 17155.3 93.6763  -2
   1 -10 -11 17155.3 93.6763   1
   1  10  -9 67.6736 30.6222   1
   1 -10  -7 25.1932 19.1956   1
  -1  10   5 33502.3 82.0810  -2
   1 -10  -5 33502.3 82.0810   1
  -1  10   3 232.463 16.9834   1
  -1 -10   1 120.598 20.5533   1
   1  10   1 204689. 184.008  -2
   1 -10   1 204689. 184.008   1
   1  10   3 829.018 22.9651   1
   1  10   5 453.425 28.0953   1
   3 -10  -3 1053.23 31.9045  -2
   1  10   7 1053.23 31.9045   1
   1  10   9 461.834 33.6191   1
   1  10  11 460.177 34.2216   1
   5 -10  -7 716.884 44.5108  -2
   1  10  13 716.884 44.5108   1
   1 -10  15 423.410 26.4157   1
   1 -10  17 103.531 26.3350   1
   7 -10 -11 6335.90 77.1846  -2
   1  10  19 6335.90 77.1846   1
   1 -10  21 558.502 42.7702   1
   1 -10  23 355.129 46.2273   1
   9  10 -15 17053.1 158.943  -2
   1 -10  25 17053.1 158.943   1
  -1 -10 -27 67.9511 52.5343   1
   1 -10  29 2.43935 100.869   1
 -11 -10  19 1148.67 161.322  -2
  -1  10 -31 1148.67 161.322   1
  -1 -10 -33 179.785 121.296   1
   1 -10  35 92.0155 111.833   1
 -13  10  23 1300.79 164.367  -2
  -1 -10 -37 1300.79 164.367   1
   1 -10  39 11.3546 135.444   1
  12  11 -27 118.733 180.149  -2
  -1 -11  38 118.733 180.149   1
   1 -11 -36 135.283 117.419   1
   1 -11 -34-44.7682 113.091   1
 -10  11  23 229.829 136.468  -2
   1 -11 -32 229.829 136.468   1
  -1  11  30-28.3786 105.240   1
   1  11 -28 11.8718 103.593   1
  -8  11  19 973.547 62.6874  -2
   1 -11 -26 973.547 62.6874   1
   1 -11 -24 81.1585 63.7670   1
   1 -11 -22 43.9703 49.0953   1
   6 -11 -15 10652.7 130.360  -2
  -1  11  20 10652.7 130.360   1
   1 -11 -18 376.237 46.8054   1
  -1  11  16 403.846 41.0340   1
   4  11 -11 10664.6 99.6331  -2
  -1 -11  14 10664.6 99.6331   1
   1 -11 -12 560.525 39.6751   1
  -1  11  10 887.248 36.4081   1
  -2 -11   7 5805.76 41.5657  -2
   1  11  -8 5805.76 41.5657   1
  -1  11   6 883.786 25.0523   1
  -1  11   4 1039.79 23.6668   1
   0  11  -3 282953. 230.018  -2
  -1 -11   2 282953. 230.018   1
  -1  11   0 39.0713 19.6399   1
   1  11   2 177.902 20.1282   1
   2 -11  -1 49375.9 111.871  -2
   1  11   4 49375.9 111.871   1
   1  11   6 1107.18 30.6994   1
   1 -11   8 29.5912 27.3559   1
  -4 -11   5 51340.1 169.391  -2
  -1  11 -10 51340.1 169.391   1
   1  11  12 179.138 53.9213   1
   1 -11  14 211.252 51.6604   1
  -6 -11   9 2652.50 56.6715  -2
  -1  11 -16 2652.50 56.6715   1
  -1  11 -18 172.836 29.9020   1
  -1  11 -20 9.83028 50.3044   1
  -8  11  13 12327.2 132.863  -2
  -1 -11 -22 12327.2 132.863   1
   1  11  24 465.955 46.2871   1
  -1  11 -26 201.783 75.1640   1
  10 -11 -17 491.405 145.505  -2
   1  11  28 491.405 145.505   1
  -1  11 -30 198.849 109.264   1
   1  11  32-44.0398 110.169   1
 -12  11  21 2226.48 191.391  -2
  -1 -11 -34 2226.48 191.391   1
  -1 -11 -36 231.861 121.711   1
  -1 -11 -38 29.8664 128.451   1
   1 -12 -39 11.4718 163.246   1
  -1  12  37-22.4261 123.120   1
 -11  12  25 110.308 139.737  -2
   1 -12 -35 110.308 139.737   1
   1 -12 -33 9.86516 107.532   1
   1 -12 -31 75.6971 107.458   1
   9  12 -21 454.476 113.430  -2
  -1 -12  29 454.476 113.430   1
   1  12 -27 66.6819 99.5781   1
   1 -12 -25 395.347 97.3503   1
  -7  12  17 5398.63 111.702  -2
   1 -12 -23 5398.63 111.702   1
   1  12 -21 37.2358 49.9893   1
  -1  12  19 82.8708 51.0504   1
   5 -12 -13 110.579 47.7629  -2
  -1  12  17 110.579 47.7629   1
   1 -12 -15 60.5453 41.3838   1
   1 -12 -13 1270.90 45.4037   1
   3  12  -9 9626.53 73.8538  -2
  -1 -12  11 9626.53 73.8538   1
  -1 -12   9 649.219 22.6417   1
  -1 -12   7 549.330 25.8089   1
  -1 -12   5 33.4021 24.0324  -2
   1  12  -5 33.4021 24.0324   1
  -1  12   3 4159.79 28.3756   1
  -1 -12   1 2253.47 26.4182   1
  -1 -12  -1 14285.0 60.0485  -2
  -1  12  -1 14285.0 60.0485   1
   1  12   3 326.230 20.8683   1
  -1 -12  -5 989.156 29.6139   1
  -3  12   3 31601.4 113.775  -2
  -1 -12  -7 31601.4 113.775   1
   1 -12   9 60.2633 31.2616   1
   1  12  11 91.3937 28.0467   1
  -5 -12   7 8635.23 113.139  -2
  -1  12 -13 8635.23 113.139   1
   1  12  15 190.032 52.1478   1
   1  12  17-7.08502 52.5350   1
  -7  12  11 3882.23 104.417  -2
  -1 -12 -19 3882.23 104.417   1
   1 -12  21 1849.53 70.9034   1
  -1  12 -23 222.513 34.6507   1
   9 -12 -15 5141.82 99.7771  -2
   1  12  25 5141.82 99.7771   1
  -1  12 -27 441.944 77.1042   1
  -1 -12 -29 127.371 99.4930   1
  11 -12 -19 566.684 148.764  -2
   1  12  31 566.684 148.764   1
   1  12  33-80.2314 115.567   1
  -1  12 -35-23.9069 122.275   1
 -13  12  23 162.313 150.361  -2
  -1 -12 -37 162.313 150.361   1
 -12  13  27 522.670 206.631  -2
   1 -13 -38 522.670 206.631   1
  -1 -13  36-47.8367 112.001   1
   1 -13 -34-11.2854 113.001   1
  10 -13 -23 4838.65 213.005  -2
  -1  13  32 4838.65 213.005   1
  -1  13  30 277.550 109.813   1
   1  13 -28 93.3185 109.158   1
  -8  13  19 8674.39 233.909  -2
   1 -13 -26 8674.39 233.909   1
  -1  13  24 272.096 71.1304   1
   1 -13 -22 229.680 56.3529   1
   6 -13 -15 1235.52 76.9955  -2
  -1  13  20 1235.52 76.9955   1
  -1  13  18 112.527 40.8619   1
   1 -13 -16 29.1753 38.1575   1
  -4  13  11 985.011 56.0009  -2
   1 -13 -14 985.011 56.0009   1
  -1  13  12 57.0089 38.9881   1
   1 -13 -10 1348.84 41.0233   1
   2  13  -7 39618.4 106.221  -2
  -1 -13   8 39618.4 106.221   1
  -1  13   6 361.545 23.2513   1
  -1 -13   4 657.439 22.2604   1
   0 -13  -3 74275.8 123.701  -2
  -1  13   2 74275.8 123.701   1
  -1  13   0 2166.74 25.0312   1
  -1 -13  -2 761.910 19.3413   1
   2  13  -1 3740.98 38.0400  -2
   1 -13   4 3740.98 38.0400   1
   1  13   6 1010.24 31.5115   1
   1 -13   8 200.180 35.4946   1
   4  13  -5 16047.7 98.0716  -2
   1 -13  10 16047.7 98.0716   1
   1 -13  12 114.506 47.7724   1
   1  13  14 476.776 51.1859   1
   6 -13  -9 5692.33 110.098  -2
   1  13  16 5692.33 110.098   1
  -1  13 -18 187.931 54.9854   1
   1 -13  20-13.8971 57.8626   1
   8 -13 -13 1771.11 88.6628  -2
   1  13  22 1771.11 88.6628   1
  -1 -13 -24 798.896 69.8050   1
  -1 -13 -26 7.40467 76.0934   1
  10  13 -17 5234.25 213.203  -2
   1 -13  28 5234.25 213.203   1
   1  13  30 279.471 114.489   1
  -1 -13 -32 62.3936 107.083   1
  12  13 -21 114.766 163.077  -2
   1 -13  34 114.766 163.077   1
  -1 -13 -36-3.80598 125.728   1
   1  13  38-10.6560 138.822   1
   1 -14 -39 56.6711 142.074   1
  -1  14  37-64.1882 151.491   1
 -11  14  25 482.934 144.840  -2
   1 -14 -35 482.934 144.840   1
   1  14 -33 217.532 109.485   1
   1 -14 -31 281.512 112.779   1
   9  14 -21 195.149 120.424  -2
  -1 -14  29 195.149 120.424   1
  -1 -14  27 40.7187 102.000   1
  -1  14  25 182.767 99.3066   1
   7 -14 -17 2919.19 91.5177  -2
  -1  14  23 2919.19 91.5177   1
  -1 -14  21 104.847 55.6327   1
   1  14 -19-0.07777 46.2598   1
  -5 -14  13 1621.66 61.6441  -2
   1  14 -17 1621.66 61.6441   1
   1 -14 -15 71.2123 41.4152   1
   1  14 -13 290.317 44.6054   1
  -3 -14   9 25113.7 128.329  -2
   1  14 -11 25113.7 128.329   1
  -1 -14   9 308.795 31.0157   1
  -1 -14   7 1092.62 29.3536   1
  -1 -14   5 54662.6 106.827  -2
   1  14  -5 54662.6 106.827   1
   1  14  -3 212.155 18.7967   1
  -1  14   1 751.771 24.4128   1
   1 -14   1 203.363 18.7619  -2
   1  14   1 203.363 18.7619   1
  -1  14  -3 485.429 23.0655   1
   1  14   5 1105.54 28.1444   1
   3  14  -3 4899.24 55.2368  -2
   1 -14   7 4899.24 55.2368   1
   1  14   9 185.553 29.5094   1
   1  14  11 47.3417 24.3396   1
   5  14  -7 18418.7 137.724  -2
   1 -14  13 18418.7 137.724   1
   1  14  15 307.583 53.2893   1
   1  14  17 63.8528 52.9402   1
   7  14 -11 3960.38 120.395  -2
   1 -14  19 3960.38 120.395   1
   1 -14  21 920.318 70.0341   1
   1  14  23 655.992 69.9709   1
   9 -14 -15 141.204 97.7586  -2
   1  14  25 141.204 97.7586   1
  -1 -14 -27 154.277 79.8460   1
  -1 -14 -29 113.716 112.362   1
 -11  14  19 475.836 132.803  -2
  -1 -14 -31 475.836 132.803   1
  -1 -14 -33 346.322 116.927   1
   1  14  35 19.9556 122.145   1
 -13  14  23 80.1090 158.899  -2
  -1 -14 -37 80.1090 158.899   1
  12 -15 -27 88.1984 179.021  -2
  -1  15  38 88.1984 179.021   1
  -1 -15  36-103.652 125.275   1
   1  15 -34-99.7853 121.718   1
 -10  15  23 451.918 160.071  -2
   1 -15 -32 451.918 160.071   1
   1 -15 -30 35.6447 105.442   1
   1  15 -28 995.081 112.175   1
  -8 -15  19 1576.44 142.496  -2
   1  15 -26 1576.44 142.496   1
  -1 -15  24 116.198 62.9535   1
  -1 -15  22-25.1431 58.7237   1
  -6  15  15 1608.00 86.5548  -2
   1 -15 -20 1608.00 86.5548   1
  -1 -15  18 201.467 49.8405   1
   1  15 -16 154.987 49.6384   1
   4 -15 -11 1770.63 60.9454  -2
  -1  15  14 1770.63 60.9454   1
  -1  15  12 557.858 42.6557   1
  -1 -15  10 478.818 31.7054   1
  -2  15   7 2126.87 40.7383  -2
   1 -15  -8 2126.87 40.7383   1
  -1  15   6 1433.75 29.3957   1
  -1  15   4 1655.20 26.9788   1
   0 -15   3 47661.9 99.3396  -2
   1  15  -2 47661.9 99.3396   1
   1  15   0 409.973 20.2658   1
   1  15   2 222.201 19.8344   1
  -2 -15   1 26957.9 85.1552  -2
  -1  15  -4 26957.9 85.1552   1
  -1  15  -6 1156.04 33.1539   1
   1 -15   8 665.466 35.2350   1
   4 -15  -5 30426.0 127.119  -2
   1  15  10 30426.0 127.119   1
   1 -15  12 1463.78 29.6334   1
   1  15  14 72.4123 51.9063   1
   6 -15  -9 13429.6 156.425  -2
   1  15  16 13429.6 156.425   1
   1  15  18 533.701 59.7348   1
   1 -15  20 1040.47 69.7418   1
   8 -15 -13 1597.41 118.990  -2
   1  15  22 1597.41 118.990   1
  -1 -15 -24 6.20106 75.0437   1
  -1 -15 -26 155.424 79.9243   1
 -10  15  17 3360.18 199.996  -2
  -1 -15 -28 3360.18 199.996   1
  -1  15 -30 39.8425 111.940   1
  -1  15 -32 14.5696 113.878   1
  12 -15 -21 276.911 158.986  -2
   1  15  34 276.911 158.986   1
  -1 -15 -36-17.1168 117.086   1
  -1 -16  37-37.6756 146.950   1
  11 -16 -25 154.754 151.268  -2
  -1  16  35 154.754 151.268   1
  -1 -16  33 84.9605 113.470   1
  -1  16  31 131.249 116.228   1
  -9  16  21 355.135 127.525  -2
   1 -16 -29 355.135 127.525   1
  -1 -16  27 141.220 99.8451   1
  -1  16  25 10.1571 76.4940   1
  -7 -16  17 8657.50 134.861  -2
   1  16 -23 8657.50 134.861   1
  -1 -16  21 6.94382 62.0369   1
  -1 -16  19 125.702 51.3598   1
   5 -16 -13 12532.8 131.193  -2
  -1  16  17 12532.8 131.193   1
   1  16 -15 337.567 48.0446   1
   1  16 -13 362.469 46.6686   1
   3  16  -9 4369.68 57.9311  -2
  -1 -16  11 4369.68 57.9311   1
  -1 -16   9 2016.84 38.9671   1
   1  16  -7 491.270 27.8359   1
  -1  16   5 64.0573 29.6241  -2
   1 -16  -5 64.0573 29.6241   1
  -1  16   3 2259.92 27.7926   1
  -1  16   1 1603.74 26.4174   1
   1 -16   1 14685.8 57.9794  -2
   1  16   1 14685.8 57.9794   1
   1  16   3 1048.48 27.3545   1
  -1  16  -5 416.225 29.2338   1
  -3 -16   3 37859.7 135.689  -2
  -1  16  -7 37859.7 135.689   1
   1  16   9 803.068 39.3794   1
   1 -16  11 174.199 27.1280   1
  -5  16   7 18439.1 156.117  -2
  -1 -16 -13 18439.1 156.117   1
   1 -16  15 5.43317 58.1696   1
  -1 -16 -17 94.9785 63.3362   1
   7  16 -11 13690.7 176.371  -2
   1 -16  19 13690.7 176.371   1
   1  16  21 1194.65 79.3860   1
  -1 -16 -23 781.292 77.9972   1
   9  16 -15 596.476 112.540  -2
   1 -16  25 596.476 112.540   1
   1  16  27 226.798 100.214   1
  -1  16 -29 58.7033 97.4264   1
 -11  16  19 1209.54 160.810  -2
  -1 -16 -31 1209.54 160.810   1
  -1 -16 -33 40.9275 109.574   1
   1 -16  35 5.90230 107.622   1
  13  16 -23 335.071 155.079  -2
   1 -16  37 335.071 155.079   1
 -12  17  27 225.216 465.043  -2
   1 -17 -38 225.216 465.043   1
  -1  17  36 31.6402 127.435   1
  -1 -17  34 40.9167 125.962   1
  10 -17 -23 430.055 140.059  -2
  -1  17  32 430.055 140.059   1
   1 -17 -30 107.714 107.803   1
   1 -17 -28 473.325 117.361   1
   8 -17 -19 3634.31 155.123  -2
  -1  17  26 3634.31 155.123   1
  -1 -17  24 154.080 77.4801   1
   1  17 -22 1030.19 86.7873   1
  -6 -17  15 2702.79 91.4370  -2
   1  17 -20 2702.79 91.4370   1
   1  17 -18 126.998 56.0945   1
   1  17 -16 313.852 59.6198   1
   4  17 -11 1680.08 77.7978  -2
  -1 -17  14 1680.08 77.7978   1
   1  17 -12 73.9475 45.0654   1
   1 -17 -10 649.572 34.3060   1
  -2 -17   7 11148.4 93.0942  -2
   1  17  -8 11148.4 93.0942   1
  -1 -17   6 1656.57 31.2719   1
   1  17  -4 398.039 22.9493   1
   0 -17  -3 54516.8 115.724  -2
  -1  17   2 54516.8 115.724   1
   1  17   0 1124.92 20.8187   1
   1  17   2 284.681 22.0967   1
  -2  17   1 4133.23 51.4559  -2
  -1 -17  -4 4133.23 51.4559   1
   1  17   6 5601.98 56.7987   1
   1  17   8 1899.75 46.2454   1
  -4  17   5 1015.56 50.4150  -2
  -1 -17 -10 1015.56 50.4150   1
   1  17  12 288.666 26.3291   1
  -1  17 -14 139.001 59.0913   1
  -6  17   9 6778.74 123.354  -2
  -1 -17 -16 6778.74 123.354   1
   1 -17  18 46.6155 70.8415   1
   1 -17  20 421.563 70.8284   1
  -8  17  13 5583.57 144.666  -2
  -1 -17 -22 5583.57 144.666   1
   1 -17  24 152.186 79.2498   1
  -1  17 -26 74.3105 81.5032   1
  10 -17 -17 4943.41 182.760  -2
   1  17  28 4943.41 182.760   1
   1  17  30 316.171 108.858   1
   1 -17  32 131.988 110.565   1
  12  17 -21 185.021 142.606  -2
   1 -17  34 185.021 142.606   1
  -1 -17 -36-4.97564 120.775   1
  -1 -18  37-50.0089 146.962   1
 -11  18  25 191.897 142.989  -2
   1 -18 -35 191.897 142.989   1
  -1 -18  33 103.298 115.837   1
   1  18 -31 173.647 115.424   1
  -9  18  21 2535.73 154.701  -2
   1 -18 -29 2535.73 154.701   1
   1  18 -27 213.480 102.925   1
   1 -18 -25 671.490 89.0905   1
   7  18 -17 85.8984 106.873  -2
  -1 -18  23 85.8984 106.873   1
  -1 -18  21 711.971 82.1403   1
   1 -18 -19 338.077 64.3263   1
  -5  18  13 7687.15 124.993  -2
   1 -18 -17 7687.15 124.993   1
   1 -18 -15 384.939 61.1220   1
   1 -18 -13 247.516 46.2047   1
  -3  18   9 1904.14 51.0032  -2
   1 -18 -11 1904.14 51.0032   1
   1 -18  -9 314.601 31.8885   1
  -1  18   7 55.8068 27.8424   1
   1 -18  -5 8079.19 71.8656  -2
  -1  18   5 8079.19 71.8656   1
  -1 -18   3 941.406 25.3566   1
  -1 -18   1 804.342 23.7890   1
   1  18   1 6446.81 52.3270  -2
   1 -18   1 6446.81 52.3270   1
  -1  18  -3 1208.88 29.2489   1
   1 -18   5 599.746 32.1904   1
  -3  18   3 9424.13 79.4224  -2
  -1 -18  -7 9424.13 79.4224   1
  -1  18  -9 1403.04 41.8639   1
   1  18  11 1101.79 37.1572   1
   5 -18  -7 1113.70 37.8940  -2
   1  18  13 1113.70 37.8940   1
   1  18  15 561.079 67.6126   1
   1  18  17 305.541 69.0105   1
  -7  18  11 2303.84 114.486  -2
  -1 -18 -19 2303.84 114.486   1
  -1 -18 -21 220.758 79.0127   1
  -1  18 -23 266.834 80.5220   1
   9  18 -15 6312.85 162.556  -2
   1 -18  25 6312.85 162.556   1
  -1 -18 -27 428.016 103.405   1
  -1 -18 -29 122.469 101.624   1
 -11  18  19 706.004 129.480  -2
  -1 -18 -31 706.004 129.480   1
   1  18  33-40.3875 110.044   1
   1 -18  35-24.4041 116.923   1
   1  19 -36-27.9907 135.358   1
  -1  19  34 126.008 123.032   1
 -10  19  23 441.993 157.126  -2
   1 -19 -32 441.993 157.126   1
   1 -19 -30 121.424 110.118   1
   1  19 -28 188.819 105.281   1
   8  19 -19 3930.49 147.193  -2
  -1 -19  26 3930.49 147.193   1
  -1  19  24 260.036 90.0697   1
   1 -19 -22 827.571 87.1979   1
   6 -19 -15 1842.21 99.0956  -2
  -1  19  20 1842.21 99.0956   1
   1 -19 -18 147.892 65.7671   1
   1 -19 -16 57.9121 59.1614   1
   4  19 -11 6154.33 106.157  -2
  -1 -19  14 6154.33 106.157   1
  -1 -19  12 659.078 35.6291   1
   1 -19 -10 762.395 36.4235   1
   2  19  -7 39111.9 124.616  -2
  -1 -19   8 39111.9 124.616   1
  -1 -19   6 631.830 26.7015   1
   1  19  -4 1200.94 25.7891   1
   0  19   3 9383.79 62.6486  -2
   1 -19  -2 9383.79 62.6486   1
  -1 -19   0 754.930 20.7213   1
   1 -19   2 944.257 27.7353   1
   2  19  -1 16385.2 94.6232  -2
   1 -19   4 16385.2 94.6232   1
   1 -19   6 130.926 31.7836   1
   1  19   8 163.796 34.5147   1
  -4  19   5 1872.50 58.6122  -2
  -1 -19 -10 1872.50 58.6122   1
   1  19  12 112.015 28.0013   1
   1 -19  14 185.865 62.5930   1
   6 -19  -9 2623.63 96.4806  -2
   1  19  16 2623.63 96.4806   1
   1  19  18 915.153 74.4731   1
   1  19  20 106.023 68.8640   1
   8  19 -13 9898.90 174.818  -2
   1 -19  22 9898.90 174.818   1
  -1 -19 -24 629.939 92.1492   1
   1  19  26 58.2168 87.1024   1
  10 -19 -17 3639.49 169.587  -2
   1  19  28 3639.49 169.587   1
   1 -19  30 67.8506 108.109   1
  -1 -19 -32 8.57421 106.679   1
  12 -19 -21 136.283 139.597  -2
   1  19  34 136.283 139.597   1
  -1 -19 -36 36.8660 119.468   1
 -11 -20  25 487.308 170.128  -2
   1  20 -35 487.308 170.128   1
   1 -20 -33 134.176 113.143   1
  -1 -20  31 123.632 109.363   1
  -9 -20  21 1160.62 158.135  -2
   1  20 -29 1160.62 158.135   1
   1  20 -27 356.280 115.568   1
  -1  20  25 117.142 89.0017   1
  -7  20  17 10498.3 193.606  -2
   1 -20 -23 10498.3 193.606   1
  -1  20  21 332.916 83.2342   1
  -1 -20  19 803.665 67.7323   1
   5  20 -13 23993.7 214.444  -2
  -1 -20  17 23993.7 214.444   1
  -1  20  15 24.8950 56.7911   1
   1 -20 -13 285.065 55.5632   1
   3 -20  -9 8351.05 100.994  -2
  -1  20  11 8351.05 100.994   1
  -1 -20   9 3.25124 29.3208   1
  -1 -20   7 321.354 29.8466   1
   1 -20  -5 47.8441 29.1012  -2
  -1  20   5 47.8441 29.1012   1
   1  20  -3 801.868 27.4249   1
   1  20  -1 798.795 24.8087   1
  -1  20  -1 3554.24 44.0611  -2
  -1 -20  -1 3554.24 44.0611   1
   1  20   3 1354.05 28.4460   1
   1  20   5 1923.26 34.0310   1
   3  20  -3 20219.4 102.721  -2
   1 -20   7 20219.4 102.721   1
   1 -20   9 966.650 39.7316   1
  -1 -20 -11 6.82331 34.4058   1
   5  20  -7 8553.62 103.894  -2
   1 -20  13 8553.62 103.894   1
   1 -20  15 205.457 68.8607   1
  -1 -20 -17 40.3020 70.6966   1
  -7 -20  11 1503.88 107.645  -2
  -1  20 -19 1503.88 107.645   1
   1 -20  21 1213.38 87.6694   1
   1 -20  23 610.371 90.3034   1
   9  20 -15 1044.55 116.393  -2
   1 -20  25 1044.55 116.393   1
   1  20  27 480.028 105.390   1
   1  20  29 33.7287 100.197   1
 -11 -20  19 1675.47 156.370  -2
  -1  20 -31 1675.47 156.370   1
  -1  20 -33 106.604 115.141   1
  -1  20 -35-95.9629 120.535   1
   1  21 -36 17.2217 117.842   1
  -1  21  34 47.9452 126.513   1
 -10  21  23 1380.14 159.331  -2
   1 -21 -32 1380.14 159.331   1
   1  21 -30 66.6398 107.480   1
  -1 -21  28 52.8632 111.645   1
  -8  21  19 333.220 109.867  -2
   1 -21 -26 333.220 109.867   1
  -1 -21  24 112.197 88.4802   1
  -1  21  22 40.1606 80.5664   1
   6 -21 -15 96.6713 75.9376  -2
  -1  21  20 96.6713 75.9376   1
  -1 -21  18 151.080 65.2446   1
  -1 -21  16 984.353 71.7585   1
  -4 -21  11 882.279 81.8718  -2
   1  21 -14 882.279 81.8718   1
  -1 -21  12 304.589 36.0715   1
  -1 -21  10 376.624 33.2849   1
   2  21  -7 25479.3 112.321  -2
  -1 -21   8 25479.3 112.321   1
  -1 -21   6 298.247 26.5318   1
  -1 -21   4 565.741 23.8187   1
   0 -21   3 7184.45 55.8227  -2
   1  21  -2 7184.45 55.8227   1
  -1  21   0 250.572 19.9443   1
   1  21   2 416.221 23.2347   1
   2  21  -1 30239.5 110.639  -2
   1 -21   4 30239.5 110.639   1
  -1 -21  -6 499.658 31.3483   1
   1 -21   8 254.283 34.7222   1
   4  21  -5 12727.3 102.565  -2
   1 -21  10 12727.3 102.565   1
  -1  21 -12 520.315 35.1994   1
   1  21  14 64.7946 27.4157   1
   6 -21  -9 3640.64 118.203  -2
   1  21  16 3640.64 118.203   1
   1  21  18 70.9668 75.2132   1
   1  21  20 83.6559 80.4162   1
   8  21 -13 10300.1 192.822  -2
   1 -21  22 10300.1 192.822   1
  -1 -21 -24 1352.62 97.0515   1
   1  21  26 37.6974 83.3212   1
 -10  21  17 2236.82 167.134  -2
  -1 -21 -28 2236.82 167.134   1
  -1 -21 -30 92.8335 114.738   1
  -1 -21 -32 127.084 116.876   1
  12 -21 -21 163.295 162.540  -2
   1  21  34 163.295 162.540   1
  11 -22 -25 124.435 154.117  -2
  -1  22  35 124.435 154.117   1
  -1 -22  33 106.174 109.859   1
  -1 -22  31 30.8585 104.164   1
   9 -22 -21 192.028 114.970  -2
  -1  22  29 192.028 114.970   1
  -1  22  27 31.4095 97.3530   1
  -1  22  25 354.526 87.6205   1
  -7  22  17 2514.50 123.573  -2
   1 -22 -23 2514.50 123.573   1
  -1  22  21 441.559 83.5771   1
   1 -22 -19 107.808 66.4284   1
  -5  22  13 4817.41 123.407  -2
   1 -22 -17 4817.41 123.407   1
  -1 -22  15 367.548 63.7734   1
  -1  22  13 828.262 40.1759   1
   3 -22  -9 3917.69 71.3260  -2
  -1  22  11 3917.69 71.3260   1
  -1 -22   9 1732.90 40.9137   1
   1 -22  -7 698.160 31.1825   1
   1  22  -5 218.159 28.9454  -2
  -1 -22   5 218.159 28.9454   1
  -1 -22   3 101.866 23.5057   1
   1 -22  -1 24.4192 22.9790   1
   1 -22   1 36298.5 121.567  -2
   1  22   1 36298.5 121.567   1
   1 -22   3 660.707 26.6054   1
   1 -22   5 728.349 31.0176   1
  -3  22   3 6697.81 65.3107  -2
  -1 -22  -7 6697.81 65.3107   1
  -1  22  -9 3499.68 53.6687   1
  -1 -22 -11 1379.82 43.4592   1
   5 -22  -7 6509.79 85.5220  -2
   1  22  13 6509.79 85.5220   1
  -1  22 -15 557.575 64.9186   1
  -1 -22 -17 10.8520 67.2274   1
   7 -22 -11 407.897 101.899  -2
   1  22  19 407.897 101.899   1
   1  22  21 798.201 90.9392   1
  -1  22 -23 262.927 86.4543   1
  -9  22  15 1061.60 109.309  -2
  -1 -22 -25 1061.60 109.309   1
  -1 -22 -27 115.807 109.352   1
  -1 -22 -29 103.015 106.389   1
  11  22 -19 332.236 122.586  -2
   1 -22  31 332.236 122.586   1
  -1 -22 -33 162.459 128.511   1
  -1 -23  34 213.598 112.596   1
  10 -23 -23 60.7588 161.778  -2
  -1  23  32 60.7588 161.778   1
  -1  23  30 57.7386 107.056   1
  -1  23  28 134.316 102.034   1
   8  23 -19 663.134 127.131  -2
  -1 -23  26 663.134 127.131   1
  -1 -23  24 24.8152 79.7471   1
   1 -23 -22 674.174 89.6188   1
  -6  23  15 1533.65 106.323  -2
   1 -23 -20 1533.65 106.323   1
   1 -23 -18 71.5864 69.5674   1
  -1 -23  16 299.767 62.0085   1
   4  23 -11 6396.34 70.0341  -2
  -1 -23  14 6396.34 70.0341   1
  -1  23  12 931.004 42.6935   1
   1 -23 -10 684.192 37.8640   1
   2  23  -7 4246.46 56.8358  -2
  -1 -23   8 4246.46 56.8358   1
  -1  23   6 396.759 27.4338   1
   1  23  -4-8.26617 24.7105   1
   0  23  -3 664.847 34.5994  -2
  -1 -23   2 664.847 34.5994   1
   1 -23   0 1291.65 26.6570   1
  -1 -23  -2 667.331 27.8082   1
   2  23  -1 7977.12 64.3309  -2
   1 -23   4 7977.12 64.3309   1
  -1  23  -6 93.8280 29.3672   1
   1 -23   8 88.9796 36.0452   1
   3 -23  -4 554.944 128.670  -2
   1  23   8 554.944 128.670   1
  -4  23   5 1051.35 60.3156  -2
  -1 -23 -10 1051.35 60.3156   1
   1 -23  12 992.290 44.9064   1
   1  23  14 148.232 36.5357   1
   6  23  -9 418.620 84.1479  -2
   1 -23  16 418.620 84.1479   1
   1  23  18 6.61104 71.0485   1
  -1 -23 -20 11.2399 84.1840   1
   8 -23 -13 8048.15 192.666  -2
   1  23  22 8048.15 192.666   1
   1  23  24 268.950 90.7600   1
   1 -23  26 34.5530 89.5489   1
  10 -23 -17 487.101 150.326  -2
   1  23  28 487.101 150.326   1
  -1 -23 -30 139.256 112.849   1
  -1  23 -32 71.3581 120.330   1
  12  23 -21 186.011 140.595  -2
   1 -23  34 186.011 140.595   1
   1  24 -33 45.9032 122.648   1
   1 -24 -31 15.1609 109.616   1
   9 -24 -21 863.972 136.815  -2
  -1  24  29 863.972 136.815   1
  -1 -24  27 5.61204 107.324   1
   1 -24 -25 104.559 83.8324   1
   7 -24 -17 2821.61 132.647  -2
  -1  24  23 2821.61 132.647   1
   1  24 -21 119.166 83.1696   1
  -1  24  19-15.5876 69.7674   1
  -5  24  13 4339.37 133.716  -2
   1 -24 -17 4339.37 133.716   1
   1 -24 -15 86.0807 57.8703   1
  -1  24  13 405.039 37.3702   1
   3 -24  -9 2069.49 58.3592  -2
  -1  24  11 2069.49 58.3592   1
  -1 -24   9 334.881 35.2208   1
  -1 -24   7 968.696 33.6861   1
  -1 -24   5-2.40875 31.4149  -2
   1  24  -5-2.40875 31.4149   1
  -1  24   3 708.624 28.7066   1
   1  24  -1 410.122 25.5024   1
   1 -24   1 2356.75 43.9529  -2
   1  24   1 2356.75 43.9529   1
   1  24   3 290.139 25.6877   1
   1 -24   5 308.124 29.0834   1
   3  24  -3 7795.55 73.6254  -2
   1 -24   7 7795.55 73.6254   1
  -1 -24  -9 403.255 37.9312   1
  -1 -24 -11 29.3276 39.7518   1
   5 -24  -7 21036.2 131.237  -2
   1  24  13 21036.2 131.237   1
   1  24  15 38.0301 61.5809   1
   1 -24  17 257.868 78.5931   1
   7 -24 -11 526.156 98.7525  -2
   1  24  19 526.156 98.7525   1
   1 -24  21 220.190 89.6699   1
   1  24  23 229.973 87.5426   1
   9 -24 -15 5845.92 183.398  -2
   1  24  25 5845.92 183.398   1
   1  24  27 186.764 110.324   1
   1  24  29 169.812 104.768   1
 -11  24  19 476.497 134.248  -2
  -1 -24 -31 476.497 134.248   1
   1  24  33 86.7369 124.222   1
 -10  25  23 7.61208 141.034  -2
   1 -25 -32 7.61208 141.034   1
  -1 -25  30-76.8756 106.535   1
  -1  25  28-0.78900 108.027   1
   8  25 -19 43.3598 127.752  -2
  -1 -25  26 43.3598 127.752   1
  -1  25  24 37.8360 81.1902   1
  -1 -25  22 202.246 88.4326   1
  -6 -25  15 3492.49 120.582  -2
   1  25 -20 3492.49 120.582   1
  -1 -25  18-14.4866 74.8759   1
   1 -25 -16 70.4698 64.6638   1
   4  25 -11 10833.8 137.428  -2
  -1 -25  14 10833.8 137.428   1
   1 -25 -12 161.429 40.0225   1
   1  25 -10 134.648 36.5325   1
   2  25  -7 3601.51 59.6512  -2
  -1 -25   8 3601.51 59.6512   1
  -1 -25   6-0.95473 26.2681   1
  -1 -25   4 64.1033 27.1414   1
   0  25  -3 2848.22 49.6467  -2
  -1 -25   2 2848.22 49.6467   1
  -1 -25   0 52.4373 36.3321   1
  -1 -25  -2 95.7560 25.0395   1
   2  25  -1 2509.99 46.8769  -2
   1 -25   4 2509.99 46.8769   1
   1 -25   6 391.669 31.7832   1
   1 -25   8 277.576 36.1318   1
   4  25  -5 880.344 59.0952  -2
   1 -25  10 880.344 59.0952   1
   1  25  12 540.928 47.9895   1
   1  25  14 167.681 57.7686   1
  -6  25   9 9037.16 169.184  -2
  -1 -25 -16 9037.16 169.184   1
   1 -25  18 26.2129 80.4526   1
  -1  25 -20 36.1111 83.0315   1
   8  25 -13 317.828 105.367  -2
   1 -25  22 317.828 105.367   1
  -1 -25 -24 661.012 95.0953   1
  -1  25 -26 181.627 94.4973   1
  10 -25 -17 251.205 131.827  -2
   1  25  28 251.205 131.827   1
   1 -25  30 40.6228 111.754   1
   1  25  32 121.597 122.148   1
   1 -26 -33 52.7081 118.192   1
   1 -26 -31 55.0281 116.997   1
   9 -26 -21 390.979 124.710  -2
  -1  26  29 390.979 124.710   1
  -1 -26  27-25.5396 104.749   1
   1 -26 -25 203.422 83.2908   1
  -7  26  17 558.640 110.126  -2
   1 -26 -23 558.640 110.126   1
   1  26 -21 92.1236 78.9678   1
  -1 -26  19 1200.90 85.8689   1
  -5  26  13 2177.71 115.738  -2
   1 -26 -17 2177.71 115.738   1
   1 -26 -15 926.997 62.2905   1
   1 -26 -13 406.217 41.7627   1
  -3 -26   9 21.4655 49.8330  -2
   1  26 -11 21.4655 49.8330   1
  -1  26   9 318.617 37.8474   1
  -1  26   7 15.0081 30.4326   1
   1 -26  -5 4337.32 62.3880  -2
  -1  26   5 4337.32 62.3880   1
  -1 -26   3 205.801 34.8271   1
  -1 -26   1 66.3138 31.5470   1
   1 -26   1 4947.45 65.0965  -2
   1  26   1 4947.45 65.0965   1
   1 -26   3-9.30585 27.1808   1
   1  26   5 41.8160 28.9419   1
   3 -26  -3 1968.01 52.0489  -2
   1  26   7 1968.01 52.0489   1
  -1 -26  -9 1798.16 46.3408   1
   1 -26  11 1660.65 51.2861   1
  -5 -26   7 554.940 66.7964  -2
  -1  26 -13 554.940 66.7964   1
  -1  26 -15 622.002 68.9032   1
  -1  26 -17 82.2849 74.3645   1
  -7  26  11 3798.55 140.308  -2
  -1 -26 -19 3798.55 140.308   1
  -1 -26 -21-9.22843 83.5150   1
   1 -26  23 114.778 82.3345   1
   9  26 -15 637.606 110.178  -2
   1 -26  25 637.606 110.178   1
   1  26  27 26.0813 120.715   1
   1 -26  29 124.765 111.501   1
 -11  26  19 879.770 152.677  -2
  -1 -26 -31 879.770 152.677   1
  10  27 -23 726.455 158.668  -2
  -1 -27  32 726.455 158.668   1
   1 -27 -30 119.574 128.228   1
   1  27 -28 220.051 110.490   1
   8  27 -19 653.149 117.502  -2
  -1 -27  26 653.149 117.502   1
  -1 -27  24 14.0154 83.5948   1
   1 -27 -22 86.6008 84.4521   1
  -6  27  15 1956.21 132.567  -2
   1 -27 -20 1956.21 132.567   1
  -1  27  18 100.675 70.2239   1
   1 -27 -16 222.288 60.1685   1
  -4  27  11 565.412 74.3505  -2
   1 -27 -14 565.412 74.3505   1
  -1 -27  12 225.830 46.2888   1
  -1 -27  10 1297.87 50.4985   1
   2 -27  -7 6608.52 74.7337  -2
  -1  27   8 6608.52 74.7337   1
  -1 -27   6 602.896 31.0698   1
  -1 -27   4 292.095 29.2595   1
   0 -27  -3 556.861 35.4614  -2
  -1  27   2 556.861 35.4614   1
  -1  27   0 382.536 40.9198   1
   1  27   2 113.099 26.5283   1
   2  27  -1 5703.12 73.9228  -2
   1 -27   4 5703.12 73.9228   1
  -1  27  -6 41.6705 31.8545   1
   1 -27   8 94.3616 34.9600   1
   4  27  -5 1335.76 63.5527  -2
   1 -27  10 1335.76 63.5527   1
  -1 -27 -12 53.1509 48.4274   1
   1  27  14 55.4883 66.5559   1
   6 -27  -9 1006.13 92.1418  -2
   1  27  16 1006.13 92.1418   1
   1 -27  18 486.662 78.5338   1
  -1 -27 -20-6.27742 85.2724   1
   8  27 -13 1348.47 131.289  -2
   1 -27  22 1348.47 131.289   1
   1 -27  24 321.356 96.2492   1
  -1  27 -26 13.9601 103.246   1
 -10  27  17 303.850 137.068  -2
  -1 -27 -28 303.850 137.068   1
  -1 -27 -30 344.799 121.177   1
  -1  28  31 104.242 130.184   1
   9  28 -21 868.469 164.883  -2
  -1 -28  29 868.469 164.883   1
   1  28 -27 109.864 117.081   1
   1 -28 -25 154.621 91.4602   1
   7 -28 -17 162.136 117.973  -2
  -1  28  23 162.136 117.973   1
   1 -28 -21 109.835 87.4386   1
   1 -28 -19 449.337 68.6172   1
   5 -28 -13 9012.27 134.744  -2
  -1  28  17 9012.27 134.744   1
   1 -28 -15 14.4469 58.2876   1
   1 -28 -13 232.189 57.0721   1
  -3  28   9 1287.33 67.2657  -2
   1 -28 -11 1287.33 67.2657   1
  -1 -28   9 185.264 41.9944   1
  -1  28   7 358.994 37.5430   1
   1  28  -5 11.6126 37.1456  -2
  -1 -28   5 11.6126 37.1456   1
  -1 -28   3 612.704 28.0539   1
  -1 -28   1 267.218 36.0518   1
  -1 -28  -1 1425.82 64.2003  -2
  -1  28  -1 1425.82 64.2003   1
   1 -28   3 66.3642 28.8849   1
   1 -28   5-10.3187 33.7225   1
   2  28  -2 427.612 108.005  -2
   1 -28   5 427.612 108.005   1
   3 -28  -3 6036.46 78.6119  -2
   1  28   7 6036.46 78.6119   1
   1 -28   9 455.650 44.7679   1
  -1 -28 -11 42.0583 47.8855   1
   5  28  -7 1033.06 88.5163  -2
   1 -28  13 1033.06 88.5163   1
   1  28  15 87.3068 71.8766   1
  -1 -28 -17 282.842 74.2552   1
   7 -28 -11 245.452 95.1015  -2
   1  28  19 245.452 95.1015   1
   1  28  21 437.216 92.6965   1
  -1 -28 -23 187.662 91.9526   1
  -9  28  15 180.112 122.151  -2
  -1 -28 -25 180.112 122.151   1
  -1 -28 -27 44.8680 116.459   1
  -1 -28 -29 133.077 113.880   1
   1  28  31 315.189 292.783   1
   1 -29 -30 171.234 135.488   1
   1 -29 -28 80.0258 124.287   1
   8 -29 -19 496.315 172.736  -2
  -1  29  26 496.315 172.736   1
   1 -29 -24 8.01246 109.940   1
   1 -29 -22 197.937 95.9612   1
   6  29 -15 1111.26 119.963  -2
  -1 -29  20 1111.26 119.963   1
  -1 -29  18 265.656 63.5110   1
  -1 -29  16 71.1910 58.7668   1
  -4  29  11 2193.72 91.2235  -2
   1 -29 -14 2193.72 91.2235   1
  -1 -29  12-11.5998 46.5118   1
   1  29 -10 114.170 47.9608   1
   2  29  -7 4308.26 82.5169  -2
  -1 -29   8 4308.26 82.5169   1
  -1  29   6 486.207 38.3671   1
  -1 -29   4 206.595 26.7049   1
   0 -29  -3 839.405 50.5106  -2
  -1  29   2 839.405 50.5106   1
  -1  29   0 168.237 42.8058   1
   1  29   2 692.556 37.2058   1
   2  29  -1 4247.74 75.8570  -2
   1 -29   4 4247.74 75.8570   1
  -1 -29  -6 16.6818 51.0039   1
   3  29  -2 638.537 79.2862  -2
   1 -29   6 638.537 79.2862   1
   1 -29   8-3.59070 41.1235   1
  -4  29   5 289.566 57.2993  -2
  -1 -29 -10 289.566 57.2993   1
   1 -29  12 24.3243 67.0507   1
  -1 -29 -14 66.0086 66.3251   1
  -6  29   9 3240.17 123.331  -2
  -1 -29 -16 3240.17 123.331   1
   1 -29  18 597.938 79.5843   1
   1 -29  20 26.9074 80.0790   1
   8  29 -13 238.621 114.612  -2
   1 -29  22 238.621 114.612   1
  -1 -29 -24 19.3885 95.0582   1
  -1  29 -26 27.7910 110.446   1
  10 -29 -17 625.026 171.040  -2
   1  29  28 625.026 171.040   1
  -1 -29 -30 262.677 136.788   1
  -9  30  21 242.341 183.635  -2
   1 -30 -29 242.341 183.635   1
   1 -30 -27 260.392 144.621   1
  -1  30  25 31.1447 106.192   1
   7 -30 -17 745.636 127.546  -2
  -1  30  23 745.636 127.546   1
  -1 -30  21-27.6543 83.1739   1
  -1  30  19 539.446 75.2965   1
   5  30 -13 1443.88 95.7703  -2
  -1 -30  17 1443.88 95.7703   1
   1 -30 -15 543.224 73.7286   1
  -1 -30  13 595.763 68.2960   1
   3 -30  -9 2672.35 88.8944  -2
  -1  30  11 2672.35 88.8944   1
  -1  30   9 8.65353 56.5683   1
   1 -30  -7 51.2806 49.5027   1
  -1 -30   5 937.740 61.4219  -2
   1  30  -5 937.740 61.4219   1
  -1 -30   3 129.776 41.3110   1
   0  30  -4 376.004 263.187  -2
  -1 -30   3 376.004 263.187   1
  -1 -30   1 129.455 44.4349   1
   1 -30   1 922.246 65.1245  -2
   1  30   1 922.246 65.1245   1
   1  30   3 388.380 39.3687   1
   1 -30   5 1073.77 43.5493   1
   2 -30  -2 1686.26 325.279  -2
   1  30   5 1686.26 325.279   1
   3 -30  -3 1347.25 63.6703  -2
   1  30   7 1347.25 63.6703   1
   1  30   9 458.120 51.5784   1
   1 -30  11 49.3137 55.5203   1
   5 -30  -7 3487.31 108.800  -2
   1  30  13 3487.31 108.800   1
   1  30  15 977.977 70.4523   1
  -1 -30 -17 166.363 75.9540   1
   7 -30 -11 1567.71 124.247  -2
   1  30  19 1567.71 124.247   1
  -1 -30 -21 97.7502 80.5105   1
  -1 -30 -23 205.573 86.1821   1
   9  30 -15 94.0736 135.944  -2
   1 -30  25 94.0736 135.944   1
   1  30  27 153.949 121.391   1
   1  30  29 121.249 135.785   1
   1 -31 -28 110.063 119.211   1
  -8 -31  19 771.166 150.727  -2
   1  31 -26 771.166 150.727   1
  -1 -31  24 80.2766 94.5672   1
   1 -31 -22 118.585 83.2291   1
  -6  31  15 1146.98 114.047  -2
   1 -31 -20 1146.98 114.047   1
   1 -31 -18 11.0781 71.1087   1
   1 -31 -16 172.466 69.4748   1
  -4  31  11 335.859 80.7023  -2
   1 -31 -14 335.859 80.7023   1
  -1  31  12 307.689 66.2860   1
  -1 -31  10 338.700 61.5654   1
   2 -31  -7 2259.41 92.1425  -2
  -1  31   8 2259.41 92.1425   1
  -1 -31   6 228.129 54.2261   1
   1  31  -4 800.384 54.2271   1
   1 -31  -4 1647.24 196.117  -2
  -1  31   4 1647.24 196.117   1
   0  31  -3 3211.59 71.8462  -2
  -1 -31   2 3211.59 71.8462   1
   1 -31   0 19.3843 55.6757   1
   1  31   2 64.9289 58.8252   1
   2  31  -1 209.270 51.4065  -2
   1 -31   4 209.270 51.4065   1
  -1 -31  -6 443.629 48.8155   1
  -1 -31  -8 17.0722 46.5326   1
  -4  31   5 110.004 59.0868  -2
  -1 -31 -10 110.004 59.0868   1
   1  31  12 1069.54 74.5692   1
   1 -31  14 505.542 71.0473   1
  -6  31   9 800.895 95.5925  -2
  -1 -31 -16 800.895 95.5925   1
  -1 -31 -18 509.376 88.3222   1
   1 -31  20 89.8020 85.7426   1
   8  31 -13 180.835 105.505  -2
   1 -31  22 180.835 105.505   1
   1 -31  24 23.7075 92.1400   1
  -1 -31 -26 24.1856 127.747   1
 -10  31  17 480.226 158.061  -2
  -1 -31 -28 480.226 158.061   1
  -1  32  27 135.094 106.558   1
  -1 -32  25 137.057 111.048   1
   7  32 -17 205.231 105.591  -2
  -1 -32  23 205.231 105.591   1
  -1  32  21 137.058 78.3663   1
   1 -32 -19 13.9891 72.6099   1
   5  32 -13 804.309 97.1298  -2
  -1 -32  17 804.309 97.1298   1
  -1 -32  15 67.5202 65.6769   1
   1  32 -13 287.622 72.2322   1
   3  32  -9 16.0341 78.5341  -2
  -1 -32  11 16.0341 78.5341   1
   1 -32  -9 116.531 60.1729   1
   1  32  -7 136.928 56.0690   1
   1  32  -5 13.5632 63.4247  -2
  -1 -32   5 13.5632 63.4247   1
  -1 -32   3 67.3465 45.1064   1
   0 -32   4 416.751 318.941  -2
   1  32  -3 416.751 318.941   1
   1  32  -1 75.6186 50.2315   1
   1  32   1 1926.44 81.7688  -2
   1 -32   1 1926.44 81.7688   1
   1 -32   3 638.678 68.3372   1
   2 -32   0 1368.61 218.389  -2
   1  32   3 1368.61 218.389   1
   1  32   5 194.784 62.2825   1
   2 -32  -2 802.295 343.931  -2
   1  32   5 802.295 343.931   1
  -3  32   3 35.2659 87.3049  -2
  -1 -32  -7 35.2659 87.3049   1
  -1  32  -9 276.927 60.7914   1
   1  32  11 30.3243 77.7092   1
   5 -32  -7 5567.38 137.472  -2
   1  32  13 5567.38 137.472   1
   1 -32  15 209.267 70.1821   1
   1 -32  17 81.8662 74.0375   1
   7  32 -11 1844.65 140.170  -2
   1 -32  19 1844.65 140.170   1
   1 -32  21 155.116 91.3831   1
  -1 -32 -23 18.2109 95.4367   1
  -9  32  15 272.385 127.716  -2
  -1 -32 -25 272.385 127.716   1
  -1 -32 -27 209.282 125.304   1
  -8  33  19 404.181 135.229  -2
   1 -33 -26 404.181 135.229   1
  -1  33  24 23.5103 83.3216   1
  -1 -33  22 108.565 81.5469   1
   6  33 -15 168.856 94.3161  -2
  -1 -33  20 168.856 94.3161   1
   1 -33 -18 196.347 74.8339   1
  -1 -33  16 616.485 67.4023   1
   4  33 -11 1343.91 100.218  -2
  -1 -33  14 1343.91 100.218   1
   1 -33 -12 370.850 70.7358   1
  -1  33  10 199.642 77.0516   1
   2 -33  -7 2069.50 120.207  -2
  -1  33   8 2069.50 120.207   1
   1  33  -6 78.5886 75.4768   1
  -1  33   4 35.3148 71.8822   1
   1 -33  -4-31.2950 234.503  -2
  -1  33   4-31.2950 234.503   1
   0 -33   3 3937.14 102.292  -2
   1  33  -2 3937.14 102.292   1
  -1 -33   0 193.402 78.9923   1
   1 -33   2 92.6844 203.953  -2
   1  33   0 92.6844 203.953   1
  -1  33  -2-27.2824 80.0314   1
   1 -33   0 113.870 167.855  -2
   1  33   2 113.870 167.855   1
   2 -33  -1 3409.06 128.187  -2
   1  33   4 3409.06 128.187   1
   1 -33   6 233.717 83.3343   1
   3 -33  -2 649.837 182.694  -2
   1  33   6 649.837 182.694   1
  -1 -33  -8 153.389 66.1302   1
   4  33  -5 5530.32 150.559  -2
   1 -33  10 5530.32 150.559   1
  -1 -33 -12 270.378 85.3766   1
   1  33  14 51.7699 75.0397   1
  -6  33   9 1429.69 111.742  -2
  -1 -33 -16 1429.69 111.742   1
   1  33  18 178.901 86.1186   1
  -1 -33 -20 52.9066 89.2454   1
   8  33 -13 68.7887 124.403  -2
   1 -33  22 68.7887 124.403   1
  -1  33 -24 107.061 99.3624   1
   1 -33  26 76.8244 114.461   1
  -1 -34  25 60.5703 117.568   1
  -7  34  17 1714.64 147.705  -2
   1 -34 -23 1714.64 147.705   1
   1 -34 -21-45.3932 98.8751   1
  -1 -34  19 72.3108 86.7025   1
   5 -34 -13 265.888 89.6977  -2
  -1  34  17 265.888 89.6977   1
  -1 -34  15 100.815 84.1002   1
  -1  34  13 50.0628 79.9490   1
   3 -34  -9 1471.98 110.069  -2
  -1  34  11 1471.98 110.069   1
   1  34  -9 423.433 102.345   1
  -1 -34   7 214.435 81.3431   1
  -1 -34   5 1416.99 110.588  -2
   1  34  -5 1416.99 110.588   1
   1 -34  -3 295.715 85.7725   1
   0  34  -4 923.875 222.566  -2
  -1 -34   3 923.875 222.566   1
  -1 -34   1 134.300 76.3878   1
   0 -34  -2 692.973 208.747  -2
  -1  34   1 692.973 208.747   1
   1  34   1 457.022 96.2861  -2
   1 -34   1 457.022 96.2861   1
  -1  34  -3 139.816 77.4469   1
   2 -34   0 700.482 199.552  -2
   1  34   3 700.482 199.552   1
  -1  34  -5 54.1385 68.6735   1
  -3 -34   3 2806.65 119.494  -2
  -1  34  -7 2806.65 119.494   1
  -1 -34  -9 830.234 84.2058   1
   1 -34  11 45.9552 79.2024   1
   5 -34  -7 518.521 103.410  -2
   1  34  13 518.521 103.410   1
   1  34  15 342.991 77.3076   1
  -1 -34 -17 44.8442 83.2489   1
  -7  34  11 2352.09 118.008  -2
  -1 -34 -19 2352.09 118.008   1
  -1 -34 -21 127.862 92.3147   1
  -1  34 -23 62.2332 100.833   1
  -9 -34  15 350.034 153.612  -2
  -1  34 -25 350.034 153.612   1
  -1 -35  24 40.3536 112.672   1
   1 -35 -22 125.891 101.515   1
   6  35 -15 230.039 112.889  -2
  -1 -35  20 230.039 112.889   1
  -1 -35  18 137.308 86.2093   1
  -1 -35  16 225.956 89.7983   1
   4 -35 -11 572.076 121.049  -2
  -1  35  14 572.076 121.049   1
  -1  35  12 239.739 89.4312   1
   1 -35 -10 167.590 94.0914   1
   2  35  -7 1416.26 138.503  -2
  -1 -35   8 1416.26 138.503   1
   1 -35  -6 350.518 80.6532   1
  -1 -35   4 243.503 80.8023   1
   0  35   3 145.683 99.7685  -2
   1 -35  -2 145.683 99.7685   1
  -1  35   0 20.3997 88.3124   1
   1 -35   2 160.918 270.146  -2
   1  35   0 160.918 270.146   1
   1  35   2 280.658 98.8498   1
   1 -35   0 247.944 257.103  -2
   1  35   2 247.944 257.103   1
   2  35  -1 391.260 90.0457  -2
   1 -35   4 391.260 90.0457   1
  -1  35  -6 73.7487 70.6951   1
  -1 -35  -8 229.452 88.9410   1
   4 -35  -5 3299.64 150.132  -2
   1  35  10 3299.64 150.132   1
  -1  35 -12 16.4653 84.3398   1
   1  35  14 132.775 77.4646   1
   6  35  -9 974.195 113.558  -2
   1 -35  16 974.195 113.558   1
  -1  35 -18 122.097 82.4788   1
   1 -35  20-3.52505 90.8538   1
  -8  35  13 40.5873 117.891  -2
  -1 -35 -22 40.5873 117.891   1
  -1  35 -24 35.8727 112.521   1
   7 -36 -17 315.761 126.877  -2
  -1  36  23 315.761 126.877   1
   1  36 -21 194.782 101.858   1
   1 -36 -19 13.3504 93.3980   1
  -5 -36  13 523.248 119.788  -2
   1  36 -17 523.248 119.788   1
   1 -36 -15 50.5855 96.0485   1
   1  36 -13 44.2996 89.7128   1
   3  36  -9 200.850 106.851  -2
  -1 -36  11 200.850 106.851   1
  -1  36   9 557.254 109.296   1
   1  36  -7 863.634 106.067   1
   1  36  -5-26.0876 111.701  -2
  -1 -36   5-26.0876 111.701   1
  -1  36   3 128.535 82.3245   1
   1  36  -1 77.6753 92.2539   1
   0  36   2 90.6181 348.526  -2
   1 -36  -1 90.6181 348.526   1
  -1 -36  -1 549.915 114.747  -2
  -1  36  -1 549.915 114.747   1
   1 -36   3 21.9449 92.1862   1
   2 -36   0 13.7100 246.056  -2
   1  36   3 13.7100 246.056   1
   1 -36   5 197.192 81.3335   1
  -3 -36   3 1989.77 153.253  -2
  -1  36  -7 1989.77 153.253   1
   1 -36   9 52.9723 122.383   1
   1 -36  11 81.2723 94.3836   1
   5 -36  -7 518.413 111.364  -2
   1  36  13 518.413 111.364   1
   1 -36  15 34.4684 90.5261   1
   1  36  17 71.1533 91.2884   1
  -7 -36  11 1474.13 132.598  -2
  -1  36 -19 1474.13 132.598   1
  -1 -36 -21 0.14872 98.2612   1
   1 -37 -22 69.6309 94.2598   1
   6  37 -15 2578.75 150.137  -2
  -1 -37  20 2578.75 150.137   1
   1  37 -18 91.3366 94.1203   1
  -1 -37  16 354.798 91.5553   1
  -4  37  11 766.696 124.781  -2
   1 -37 -14 766.696 124.781   1
  -1 -37  12 159.671 99.8675   1
   1  37 -10 22.3941 99.9484   1
   2 -37  -7 210.602 122.737  -2
  -1  37   8 210.602 122.737   1
  -1 -37   6 118.503 93.2906   1
  -1  37   4 125.081 87.6290   1
   0 -37  -3 1786.54 136.221  -2
  -1  37   2 1786.54 136.221   1
   1  37   0 154.530 172.819   1
  -1 -37  -2 176.622 147.070  -2
  -1  37   0 176.622 147.070   1
   1  37   2 1.41791 121.957   1
  -1 -37   0 136.580 159.229  -2
  -1  37  -2 136.580 159.229   1
   2 -37  -1 405.845 98.9138  -2
   1  37   4 405.845 98.9138   1
  -1  37  -6 902.795 108.533   1
  -1  37  -8 672.060 125.319   1
   4 -37  -5 1053.07 160.932  -2
   1  37  10 1053.07 160.932   1
   1 -37  12 179.558 102.769   1
  -1 -37 -14 210.975 90.8562   1
   6  37  -9 1561.15 140.634  -2
   1 -37  16 1561.15 140.634   1
  -1 -37 -18 39.6831 100.101   1
  -1 -37 -20-0.13914 97.8994   1
  -1 -38  19 248.491 100.927   1
   5 -38 -13 287.338 108.573  -2
  -1  38  17 287.338 108.573   1
   1  38 -15 181.624 103.208   1
   1  38 -13 325.887 103.417   1
   3  38  -9 357.375 149.126  -2
  -1 -38  11 357.375 149.126   1
  -1 -38   9-71.2718 111.087   1
   1  38  -7 29.9234 106.633   1
   1  38  -5 4496.78 174.646  -2
  -1 -38   5 4496.78 174.646   1
   1  38  -3 89.0818 94.6454   1
   1  38  -1 403.821 108.291   1
   0 -38  -2 859.100 313.874  -2
  -1  38   1 859.100 313.874   1
  -1  38  -1 89.6634 127.492  -2
  -1 -38  -1 89.6634 127.492   1
   1 -38   3-22.7605 110.885   1
  -2  38   0 139.216 187.887  -2
  -1 -38  -3 139.216 187.887   1
   1 -38   5 288.809 101.321   1
  -3 -38   3 884.433 148.766  -2
  -1  38  -7 884.433 148.766   1
   1  38   9 242.906 127.007   1
  -1  38 -11-23.3480 127.341   1
   5  38  -7 272.463 113.906  -2
   1 -38  13 272.463 113.906   1
   1 -38  15 127.189 97.2772   1
  -1  38 -17 30.1887 96.9585   1
   7  38 -11 524.409 121.909  -2
   1 -38  19 524.409 121.909   1
  -1  39  18 100.521 104.443   1
   1 -39 -16 131.777 96.8043   1
   4 -39 -11 2171.05 150.264  -2
  -1  39  14 2171.05 150.264   1
   1 -39 -12 147.871 124.978   1
  -1 -39  10 19.0956 115.692   1
   2 -39  -7 915.138 155.197  -2
  -1  39   8 915.138 155.197   1
  -1 -39   6 223.183 111.255   1
  -1  39   4 139.091 105.471   1
   0 -39  -3 1849.87 150.658  -2
  -1  39   2 1849.87 150.658   1
   1  39   0 87.5393 145.075   1
  -1  39  -2 118.271 187.973  -2
  -1 -39   0 118.271 187.973   1
   1  39   2 41.4254 109.268   1
   1 -39   0 533.973 281.415  -2
   1  39   2 533.973 281.415   1
  -2  39   1 1481.08 158.634  -2
  -1 -39  -4 1481.08 158.634   1
   1 -39   6 402.593 116.124   1
   1  39   8 139.094 124.048   1
   4 -39  -5 1420.15 190.149  -2
   1  39  10 1420.15 190.149   1
   1 -39  12 94.8438 127.633   1
  -1 -39 -14 179.502 95.1346   1
  -6  39   9 403.512 127.376  -2
  -1 -39 -16 403.512 127.376   1
   1  39  18 36.2929 102.896   1
  -5  40  13 1804.60 187.189  -2
   1 -40 -17 1804.60 187.189   1
   1 -40 -15 13.4343 105.806   1
  -1  40  13 343.113 123.283   1
   3  40  -9 414.289 146.029  -2
  -1 -40  11 414.289 146.029   1
  -1  40   9 43.4447 117.794   1
   1  40  -7 351.222 111.640   1
  -1  40   5 63.6443 141.228  -2
   1 -40  -5 63.6443 141.228   1
   1  40  -3 1170.13 117.423   1
   1  40  -1 429.360 121.980   1
   0  40   2 736.792 429.179  -2
   1 -40  -1 736.792 429.179   1
  -1  40  -1 93.3719 127.187  -2
  -1 -40  -1 93.3719 127.187   1
   1 -40   3 175.776 142.414   1
   2 -40   0 349.297 399.456  -2
   1  40   3 349.297 399.456   1
   1  40   5 19.8089 102.969   1
   3 -40  -3 527.620 159.397  -2
   1  40   7 527.620 159.397   1
  -1  40  -9 105.946 134.318   1
  -1  40 -11 25.0343 131.966   1
   5  40  -7 207.832 145.519  -2
   1 -40  13 207.832 145.519   1
   1  40  15 279.667 110.562   1
  -4 -41  11 82.4327 155.276  -2
   1  41 -14 82.4327 155.276   1
  -1 -41  12 192.703 123.030   1
  -1  41  10 294.314 120.948   1
   2 -41  -7 1054.53 149.991  -2
  -1  41   8 1054.53 149.991   1
  -1  41   6 79.9508 107.208   1
   1  41  -4 76.3918 115.431   1
   0  41   3 742.784 175.835  -2
   1 -41  -2 742.784 175.835   1
   1 -41   0 29.6824 139.576   1
   1 -41   2 45.7896 218.998  -2
   1  41   0 45.7896 218.998   1
   1  41   2 98.8658 115.011   1
   2  41  -1 303.087 133.114  -2
   1 -41   4 303.087 133.114   1
   1  41   6 202.636 114.607   1
  -1  41  -8 75.4455 136.397   1
   4 -41  -5 1004.61 187.165  -2
   1  41  10 1004.61 187.165   1
  -1  41 -12 391.180 125.705   1
   1  41  14 117.194 218.247   1
  -3 -42   9 894.634 167.269  -2
   1  42 -11 894.634 167.269   1
   1  42  -9 193.219 122.866   1
   1  42  -7 313.732 121.189   1
   1  42  -5 3587.86 188.786  -2
  -1 -42   5 3587.86 188.786   1
   1 -42  -3 356.204 126.209   1
  -1 -42   1 203.241 118.660   1
  -1 -42  -1 485.394 136.708  -2
  -1  42  -1 485.394 136.708   1
   1 -42   3 50.0474 123.073   1
   1  42   5-120.965 125.339   1
   3 -42  -3 166.855 168.147  -2
   1  42   7 166.855 168.147   1
   1  42   9 18.3561 135.990   1
   1 -42  11 168.467 140.381   1
  -2  43   7 88.0794 151.599  -2
   1 -43  -8 88.0794 151.599   1
  -1 -43   6 592.951 133.056   1
   1  43  -4 343.815 125.919   1
   0 -43   3 266.926 145.083  -2
   1  43  -2 266.926 145.083   1
  -1  43   0 2.08148 142.464   1
  -1  43  -2 14.5679 133.349   1
   2 -43  -1 438.731 168.810  -2
   1  43   4 438.731 168.810   1
   1  43   6 41.6056 129.581   1
 -12   0  30 722.638 329.673  -2
   2   0 -40 722.638 329.673   1
   2   0 -38 214.937 196.564   1
   2   0 -36 1204.31 144.839   1
 -10   0  26 8641.01 252.442  -2
   2   0 -34 8641.01 252.442   1
   2   0 -32 956.921 155.524   1
  -2   0  30 176.589 134.255   1
   8   0 -22 5308.08 266.648  -2
  -2   0  28 5308.08 266.648   1
  -2   0  26 451.767 120.304   1
   2   0 -24 87.2978 99.0238   1
   6   0 -18 729.268 142.786  -2
  -2   0  22 729.268 142.786   1
   2   0 -20 681.864 99.1449   1
   2   0 -18 368.986 91.2627   1
   4   0 -14 4266.41 179.522  -2
  -2   0  16 4266.41 179.522   1
  -2   0  14 1311.56 95.3616   1
  -2   0  12 858.430 116.885   1
  -2   0  10 110707. 525.714  -2
   2   0 -10 110707. 525.714   1
   2   0  -8 998.913 90.4765   1
   2   0  -6-2.59549 50.4461   1
   0   0  -6 50571.7 186.376  -2
  -2   0   4 50571.7 186.376   1
  -2   0   2 2004.61 49.4617   1
   2   0   0 5364.50 71.5776   1
  -2   0  -2 700.471 36.3613  -2
  -2   0  -2 700.471 36.3613   1
  -2   0  -4 5249.05 69.7731   1
  -2   0  -6 1030.71 44.4871   1
  -4   0   2 57623.5 224.286  -2
  -2   0  -8 57623.5 224.286   1
   2   0  10 778.558 61.2687   1
   2   0  12 974.024 67.8158   1
  -6   0   6 47264.3 340.847  -2
  -2   0 -14 47264.3 340.847   1
  -2   0 -16 2243.92 96.8097   1
  -2   0 -18 969.094 85.7506   1
  -8   0  10 36222.0 347.935  -2
  -2   0 -20 36222.0 347.935   1
   2   0  22 2616.74 148.887   1
  -2   0 -24 1841.31 140.524   1
  10   0 -14 9325.36 320.085  -2
   2   0  26 9325.36 320.085   1
  -2   0 -28 398.439 147.163   1
  -2   0 -30 79.5664 144.291   1
  12   0 -18 4557.09 236.899  -2
   2   0  32 4557.09 236.899   1
  -2   0 -34 976.746 173.497   1
   2   0  36 728.794 330.390   1
  14   0 -22 3250.58 510.829  -2
   2   0  38 3250.58 510.829   1
   2   1 -41 64.5101 157.198   1
  -2  -1  39 45.6585 161.078   1
  11   1 -28 1205.87 223.418  -2
  -2  -1  37 1205.87 223.418   1
   2  -1 -35 266.101 96.9092   1
   2  -1 -33 44.0240 95.4003   1
   9  -1 -24 6712.41 163.620  -2
  -2   1  31 6712.41 163.620   1
  -2  -1  29 961.554 101.502   1
   2  -1 -27 63.3744 83.2111   1
  -7  -1  20 6943.41 163.618  -2
   2   1 -25 6943.41 163.618   1
  -2  -1  23 47.5349 71.0319   1
   2  -1 -21 62.9185 63.3213   1
   5  -1 -16 526.807 72.5704  -2
  -2   1  19 526.807 72.5704   1
   2  -1 -17 77.1406 65.5315   1
  -2   1  15 376.277 66.8832   1
   3  -1 -12 11341.5 193.270  -2
  -2   1  13 11341.5 193.270   1
  -2  -1  11 212.757 89.7931   1
   2  -1  -9 1065.28 37.3132   1
   1   1  -8 174.213 44.0352  -2
  -2  -1   7 174.213 44.0352   1
   2  -1  -5 491.701 28.5392   1
   2   1  -3 68.9276 23.3804   1
   1  -1   4 144100. 213.412  -2
   2   1  -1 144100. 213.412   1
  -2   1  -1 4002.91 28.5260   1
   2  -1   3 3513.96 33.7302   1
   3   1   0 118347. 181.685  -2
   2  -1   5 118347. 181.685   1
  -2   1  -7 1588.91 37.7047   1
   2   1   9 35.2291 34.3172   1
   5   1  -4 38840.4 152.935  -2
   2  -1  11 38840.4 152.935   1
  -2  -1 -13 1363.32 53.7478   1
   2  -1  15 168.855 54.8871   1
  -7   1   8 7245.16 113.314  -2
  -2  -1 -17 7245.16 113.314   1
   2  -1  19 1079.74 62.5288   1
   2  -1  21 621.959 66.6616   1
  -9  -1  12 2789.74 137.471  -2
  -2   1 -23 2789.74 137.471   1
   2   1  25 632.148 93.8248   1
   2  -1  27 600.048 104.684   1
  11   1 -16 1841.85 165.449  -2
   2  -1  29 1841.85 165.449   1
   2   1  31 261.524 107.246   1
  -2  -1 -33 162.887 105.087   1
  13  -1 -20 6698.74 299.134  -2
   2   1  35 6698.74 299.134   1
   2  -1  37 1003.16 229.557   1
   2   1  39 231.012 260.863   1
 -12   2  30 271.056 185.869  -2
   2  -2 -40 271.056 185.869   1
  -2   2  38-59.3960 156.877   1
   2   2 -36 192.154 132.550   1
 -10   2  26 1186.14 126.578  -2
   2  -2 -34 1186.14 126.578   1
   2  -2 -32 35.2863 90.8500   1
   2  -2 -30 11.3474 90.1475   1
   8  -2 -22 2746.73 146.042  -2
  -2   2  28 2746.73 146.042   1
  -2  -2  26 44.6508 79.0106   1
  -2   2  24 147.167 75.8879   1
   6   2 -18 6780.97 139.410  -2
  -2  -2  22 6780.97 139.410   1
  -2   2  20 403.257 64.7869   1
  -2   2  18 713.113 67.4474   1
   4  -2 -14 59143.4 229.606  -2
  -2   2  16 59143.4 229.606   1
   2  -2 -14 136.737 55.5131   1
  -2   2  12 454.234 24.0729   1
   2  -2 -10 32.4375 41.1979  -2
  -2   2  10 32.4375 41.1979   1
   2  -2  -8 40.2268 28.8833   1
   2   2  -6 305.808 33.1076   1
   0   2   6 34215.9 92.0076  -2
   2  -2  -4 34215.9 92.0076   1
   2  -2  -2 338.801 23.2077   1
   2  -2   0 490.783 19.5598   1
   2   2   2 307214. 433.005  -2
   2  -2   2 307214. 433.005   1
  -2  -2  -4 365.382 28.1760   1
   2  -2   6 1348.29 40.2977   1
   4   2  -2 51619.5 153.255  -2
   2  -2   8 51619.5 153.255   1
   2  -2  10 171.786 37.7286   1
   2   2  12 414.064 44.8333   1
   6  -2  -6 2785.11 76.4872  -2
   2   2  14 2785.11 76.4872   1
   2   2  16 1528.80 64.1656   1
   2  -2  18 52.1634 49.3950   1
   8  -2 -10 444.863 71.8626  -2
   2   2  20 444.863 71.8626   1
   2  -2  22 233.545 67.2202   1
  -2  -2 -24 144.968 74.8936   1
 -10  -2  14 419.379 117.397  -2
  -2   2 -26 419.379 117.397   1
   2  -2  28 478.927 102.662   1
   2   2  30 90.4258 99.1891   1
  12   2 -18 438.210 137.513  -2
   2  -2  32 438.210 137.513   1
   2  -2  34 307.107 107.349   1
   2  -2  36 252.801 142.052   1
  14  -2 -22 612.694 301.734  -2
   2   2  38 612.694 301.734   1
   2   3 -41 304.454 176.944   1
  -2   3  39 198.112 166.834   1
 -11  -3  28 196.210 158.263  -2
   2   3 -37 196.210 158.263   1
   2  -3 -35 324.203 107.635   1
   2  -3 -33 70.7332 80.4833   1
  -9   3  24 4251.47 139.434  -2
   2  -3 -31 4251.47 139.434   1
   2  -3 -29 51.9465 74.3453   1
   2  -3 -27 1.67926 78.3953   1
  -7   3  20 14000.5 223.216  -2
   2  -3 -25 14000.5 223.216   1
   2  -3 -23 200.015 68.3307   1
  -2  -3  21 133.050 57.0534   1
   5   3 -16 25997.1 204.345  -2
  -2  -3  19 25997.1 204.345   1
   2  -3 -17 895.510 56.1479   1
   2   3 -15 18.8210 28.6739   1
   3  -3 -12 1996.29 36.7110  -2
  -2   3  13 1996.29 36.7110   1
  -2   3  11 121.561 26.5920   1
   2  -3  -9 909.496 33.9784   1
  -1   3   8 7498.56 47.3105  -2
   2  -3  -7 7498.56 47.3105   1
   2   3  -5 457.633 19.1246   1
  -2  -3   3 2303.36 22.6448   1
  -1  -3  -4 41713.4 76.6609  -2
  -2   3   1 41713.4 76.6609   1
   2   3   1 127.713 17.4072   1
   2   3   3 1315.68 30.0215   1
   3  -3   0 196289. 275.658  -2
   2   3   5 196289. 275.658   1
  -2   3  -7 4997.51 57.1160   1
   2  -3   9 2719.94 52.1672   1
   5   3  -4 9443.86 92.2688  -2
   2  -3  11 9443.86 92.2688   1
  -2  -3 -13 1143.74 52.1347   1
  -2   3 -15 1211.84 60.8113   1
   7   3  -8 30052.9 197.038  -2
   2  -3  17 30052.9 197.038   1
   2   3  19 123.858 58.2153   1
   2  -3  21 108.314 60.8667   1
  -9   3  12 10651.0 166.435  -2
  -2  -3 -23 10651.0 166.435   1
  -2   3 -25 1361.55 57.8128   1
  -2   3 -27 653.092 67.9359   1
 -11   3  16 3539.94 162.081  -2
  -2  -3 -29 3539.94 162.081   1
   2   3  31 389.400 104.180   1
  -2  -3 -33 377.258 111.390   1
 -13  -3  20 1118.00 206.513  -2
  -2   3 -35 1118.00 206.513   1
   2   3  37-23.9015 129.115   1
   2   3  39-61.5459 206.379   1
 -12   4  30 2012.21 273.408  -2
   2  -4 -40 2012.21 273.408   1
  -2  -4  38 212.302 126.986   1
   2  -4 -36 139.651 128.470   1
 -10   4  26 635.831 124.066  -2
   2  -4 -34 635.831 124.066   1
   2  -4 -32 324.907 82.0799   1
   2  -4 -30 887.203 85.8809   1
  -8  -4  22 2419.79 107.729  -2
   2   4 -28 2419.79 107.729   1
  -2  -4  26 539.866 69.6420   1
   2  -4 -24 50.4602 58.5186   1
  -6   4  18 5513.01 108.601  -2
   2  -4 -22 5513.01 108.601   1
  -2  -4  20 7.77858 51.7001   1
  -2   4  18 144.881 50.0768   1
  -4  -4  14 4952.61 68.2665  -2
   2   4 -16 4952.61 68.2665   1
   2   4 -14 170.073 28.3269   1
  -2   4  12 232.471 29.7136   1
  -2   4  10 110611. 194.659  -2
   2  -4 -10 110611. 194.659   1
   2  -4  -8 898.228 25.5934   1
  -2   4   6 285.388 20.9184   1
   0  -4   6 259313. 409.147  -2
   2   4  -4 259313. 409.147   1
  -2   4   2 841.227 20.8822   1
  -2  -4   0 64.9550 17.3061   1
   2   4   2 3753.97 36.5633  -2
   2  -4   2 3753.97 36.5633   1
  -2  -4  -4 5483.47 44.6998   1
   2   4   6 5684.66 57.3237   1
  -4   4   2 125644. 244.678  -2
  -2  -4  -8 125644. 244.678   1
  -2  -4 -10 2725.53 53.2857   1
  -2  -4 -12 480.114 48.3986   1
   6  -4  -6 41210.0 184.374  -2
   2   4  14 41210.0 184.374   1
  -2   4 -16 431.800 52.9536   1
  -2   4 -18 625.667 62.2532   1
   8  -4 -10 14095.0 189.842  -2
   2   4  20 14095.0 189.842   1
  -2  -4 -22 1622.17 77.1041   1
  -2   4 -24 1285.20 58.0982   1
  10  -4 -14 1864.22 90.1711  -2
   2   4  26 1864.22 90.1711   1
   2  -4  28 172.740 95.4088   1
   2  -4  30 109.627 98.9828   1
 -12  -4  18 1320.11 159.748  -2
  -2   4 -32 1320.11 159.748   1
  -2   4 -34 456.661 145.252   1
  -2  -4 -36 111.156 132.900   1
  14   4 -22 235.768 195.300  -2
   2  -4  38 235.768 195.300   1
  -2   5  41 37.5107 197.334   1
  -2  -5  39 147.642 136.474   1
  11  -5 -28 337.511 153.245  -2
  -2   5  37 337.511 153.245   1
   2  -5 -35 112.395 101.831   1
   2  -5 -33 15.7470 78.9561   1
  -9   5  24 4838.15 137.541  -2
   2  -5 -31 4838.15 137.541   1
   2  -5 -29 19.5426 75.9560   1
  -2   5  27 21.0061 69.8538   1
   7   5 -20 3132.14 108.971  -2
  -2  -5  25 3132.14 108.971   1
  -2   5  23 744.933 63.7497   1
  -2  -5  21 64.4552 52.7086   1
  -5  -5  16 489.549 70.0517  -2
   2   5 -19 489.549 70.0517   1
   2  -5 -17 1082.40 31.8679   1
   2   5 -15 298.996 30.7853   1
  -3   5  12 2144.34 49.7528  -2
   2  -5 -13 2144.34 49.7528   1
   2  -5 -11 1454.80 38.0075   1
   2  -5  -9 502.419 24.0097   1
  -1  -5   8 14708.2 62.7032  -2
   2   5  -7 14708.2 62.7032   1
  -2   5   5 95.0593 19.0771   1
   2   5  -3 281.438 18.7271   1
   1   5   4 3262.16 28.2630  -2
   2  -5  -1 3262.16 28.2630   1
   2   5   1 926.035 17.5860   1
   2   5   3 2795.97 29.4493   1
   3  -5   0 273985. 299.044  -2
   2   5   5 273985. 299.044   1
   2  -5   7 6149.98 60.0267   1
   2   5   9 1436.89 43.0098   1
  -5  -5   4 13258.2 104.687  -2
  -2   5 -11 13258.2 104.687   1
  -2   5 -13 1381.51 54.6176   1
   2   5  15 889.192 56.3691   1
   7   5  -8 8.74837 56.6424  -2
   2  -5  17 8.74837 56.6424   1
   2   5  19 686.521 60.8072   1
   2   5  21 433.307 61.2820   1
   9  -5 -12 1828.47 80.8686  -2
   2   5  23 1828.47 80.8686   1
   2   5  25 1105.03 56.6956   1
  -2   5 -27 338.568 64.7366   1
  11  -5 -16 1849.65 137.893  -2
   2   5  29 1849.65 137.893   1
   2  -5  31 106.616 101.279   1
  -2  -5 -33 100.178 126.663   1
 -13   5  20 1747.21 200.007  -2
  -2  -5 -35 1747.21 200.007   1
   2   5  37 119.390 129.193   1
  -2  -5 -39 13.7715 153.525   1
  12  -6 -30 680.774 285.335  -2
  -2   6  40 680.774 285.335   1
  -2  -6  38 99.3893 133.823   1
   2  -6 -36 82.9314 118.364   1
 -10   6  26 131.626 114.155  -2
   2  -6 -34 131.626 114.155   1
   2  -6 -32 351.550 80.3592   1
   2   6 -30 40.3218 77.2702   1
   8   6 -22 5127.14 120.515  -2
  -2  -6  28 5127.14 120.515   1
  -2  -6  26 103.255 63.3296   1
  -2   6  24 17.3613 59.0000   1
  -6   6  18 5716.14 106.131  -2
   2  -6 -22 5716.14 106.131   1
  -2  -6  20 46.6807 50.2833   1
   2  -6 -18 285.862 28.3295   1
  -4   6  14 36541.4 137.489  -2
   2  -6 -16 36541.4 137.489   1
   2  -6 -14 620.526 38.6639   1
   2  -6 -12 909.290 34.0227   1
  -2   6  10 25.0040 33.5335  -2
   2  -6 -10 25.0040 33.5335   1
  -2   6   8 384.641 25.7590   1
  -2   6   6 1191.82 24.4410   1
   0  -6   6 139449. 144.056  -2
   2   6  -4 139449. 144.056   1
   2  -6  -2 1346.72 18.3261   1
   2  -6   0 327.655 16.5008   1
   2  -6   2 109631. 130.375  -2
   2   6   2 109631. 130.375   1
   2   6   4 3200.71 36.2620   1
   2   6   6 2000.91 37.5131   1
   4  -6  -2 20275.2 107.737  -2
   2   6   8 20275.2 107.737   1
  -2   6 -10 96.5017 37.2177   1
  -2   6 -12 420.772 48.0547   1
   6  -6  -6 9160.73 101.466  -2
   2   6  14 9160.73 101.466   1
  -2   6 -16 605.095 57.9665   1
   2   6  18 272.626 53.0768   1
  -8   6  10 3467.63 86.5197  -2
  -2  -6 -20 3467.63 86.5197   1
   2  -6  22 293.295 48.4168   1
   2   6  24 167.771 49.9365   1
  10   6 -14 4093.16 126.617  -2
   2  -6  26 4093.16 126.617   1
  -2  -6 -28 12.9141 94.1991   1
   2   6  30 37.9650 92.6191   1
  12   6 -18 227.520 167.779  -2
   2  -6  32 227.520 167.779   1
  -2  -6 -34 83.8389 132.977   1
   2   6  36 67.8199 141.454   1
 -14   6  22 484.349 175.549  -2
  -2  -6 -38 484.349 175.549   1
  -2   7  39 63.3866 137.910   1
  11   7 -28 646.801 162.953  -2
  -2  -7  37 646.801 162.953   1
   2  -7 -35 88.5644 106.318   1
  -2   7  33 84.3679 104.096   1
   9  -7 -24 1556.79 120.949  -2
  -2   7  31 1556.79 120.949   1
   2  -7 -29 153.502 69.8466   1
   2  -7 -27 296.027 67.6519   1
   7   7 -20 3389.09 100.258  -2
  -2  -7  25 3389.09 100.258   1
   2  -7 -23 87.6581 54.8089   1
  -2  -7  21 696.969 56.5773   1
  -5   7  16 7690.40 85.5143  -2
   2  -7 -19 7690.40 85.5143   1
   2  -7 -17 123.645 31.1146   1
  -2   7  15 952.689 38.2342   1
  -3  -7  12 15946.9 94.1683  -2
   2   7 -13 15946.9 94.1683   1
   2  -7 -11 44.3177 28.7459   1
  -2   7   9 113.044 25.4386   1
   1  -7  -8 17597.9 66.0661  -2
  -2   7   7 17597.9 66.0661   1
   2  -7  -5 4017.79 30.0664   1
  -2   7   3 2581.61 23.1973   1
   1   7   4 4487.47 32.3460  -2
   2  -7  -1 4487.47 32.3460   1
  -2   7  -1 2052.43 23.4020   1
  -2   7  -3 1002.76 26.1037   1
   3  -7   0 15773.9 79.4234  -2
   2   7   5 15773.9 79.4234   1
  -2   7  -7 1566.92 37.6998   1
  -2  -7  -9 502.326 37.2872   1
  -5   7   4 58233.1 204.322  -2
  -2  -7 -11 58233.1 204.322   1
   2   7  13 912.266 50.1615   1
  -2  -7 -15 116.301 42.7350   1
   7  -7  -8 12237.9 113.259  -2
   2   7  17 12237.9 113.259   1
   2  -7  19 130.375 41.8793   1
   2  -7  21 407.761 46.6530   1
  -9   7  12 2263.89 76.9522  -2
  -2  -7 -23 2263.89 76.9522   1
  -2   7 -25 992.056 55.8244   1
  -2   7 -27 152.995 62.1736   1
  11   7 -16 1264.31 137.689  -2
   2  -7  29 1264.31 137.689   1
  -2  -7 -31 77.8786 133.419   1
  -2  -7 -33-39.4717 126.123   1
  13  -7 -20 204.965 172.225  -2
   2   7  35 204.965 172.225   1
   2  -7  37 88.2406 127.939   1
  -2   7 -39 66.4143 134.754   1
  12   8 -30 268.910 193.999  -2
  -2  -8  40 268.910 193.999   1
   2  -8 -38 9.78599 135.487   1
  -2   8  36 54.7798 135.761   1
  10  -8 -26 2677.58 163.371  -2
  -2   8  34 2677.58 163.371   1
  -2  -8  32 109.591 99.1294   1
   2  -8 -30 109.590 73.0590   1
  -8   8  22 166.109 80.1628  -2
   2  -8 -28 166.109 80.1628   1
   2  -8 -26 133.736 61.0963   1
   2  -8 -24 153.827 56.3762   1
   6   8 -18 1898.09 70.6472  -2
  -2  -8  22 1898.09 70.6472   1
   2  -8 -20 551.701 51.0416   1
   2   8 -18 24.2467 30.3972   1
   4  -8 -14 5835.75 71.1225  -2
  -2   8  16 5835.75 71.1225   1
   2  -8 -14 705.934 38.5022   1
   2   8 -12 911.846 31.4100   1
   2   8 -10 5710.26 49.5433  -2
  -2  -8  10 5710.26 49.5433   1
  -2  -8   8 68.2590 21.8197   1
   2  -8  -6 1224.38 25.0283   1
   0  -8  -6 263418. 203.573  -2
  -2   8   4 263418. 203.573   1
   2   8  -2 215.405 21.3009   1
   2   8   0 2896.01 27.3320   1
  -2   8  -2 118418. 150.849  -2
  -2  -8  -2 118418. 150.849   1
   2   8   4 275.319 25.4780   1
   2  -8   6 372.422 30.8117   1
   4  -8  -2 12686.4 86.7854  -2
   2   8   8 12686.4 86.7854   1
  -2   8 -10 4891.50 57.5926   1
   2   8  12 1333.44 46.5332   1
   6  -8  -6 21064.6 138.412  -2
   2   8  14 21064.6 138.412   1
  -2   8 -16 546.275 42.4006   1
   2  -8  18 176.246 38.8688   1
  -8  -8  10 4808.33 90.2806  -2
  -2   8 -20 4808.33 90.2806   1
  -2  -8 -22 506.137 46.3057   1
   2   8  24 94.5418 47.4355   1
  10  -8 -14 4004.70 122.407  -2
   2   8  26 4004.70 122.407   1
   2   8  28 818.752 94.8693   1
  -2  -8 -30 135.022 79.9360   1
 -12   8  18 840.084 164.017  -2
  -2  -8 -32 840.084 164.017   1
  -2   8 -34-77.9708 122.854   1
  -2  -8 -36 70.5011 130.276   1
  14  -8 -22 253.520 159.286  -2
   2   8  38 253.520 159.286   1
  -2  -9  39-43.6784 137.575   1
  11   9 -28 110.021 170.312  -2
  -2  -9  37 110.021 170.312   1
  -2   9  35 41.2516 107.555   1
   2  -9 -33 39.4050 103.716   1
  -9   9  24 1423.73 136.503  -2
   2  -9 -31 1423.73 136.503   1
   2   9 -29 137.833 68.5091   1
  -2   9  27 740.925 68.7177   1
  -7   9  20 6147.65 128.949  -2
   2  -9 -25 6147.65 128.949   1
  -2  -9  23 161.410 51.3049   1
  -2  -9  21 577.803 49.6996   1
  -5   9  16 9780.19 80.9687  -2
   2  -9 -19 9780.19 80.9687   1
   2  -9 -17 13.1120 26.0798   1
   2   9 -15 1410.45 32.2652   1
  -3  -9  12 17760.6 89.7717  -2
   2   9 -13 17760.6 89.7717   1
  -2   9  11 833.979 30.7020   1
  -2  -9   9 474.977 24.6890   1
   1  -9  -8 5878.89 41.4034  -2
  -2   9   7 5878.89 41.4034   1
   2  -9  -5 397.720 22.0815   1
  -2   9   3 949.589 24.0179   1
   1   9   4 3513.86 31.0558  -2
   2  -9  -1 3513.86 31.0558   1
  -2  -9  -1 4042.11 27.3460   1
   2   9   3 2322.49 34.1049   1
  -3  -9   0 4244.34 49.0041  -2
  -2   9  -5 4244.34 49.0041   1
   2  -9   7 1105.65 36.4164   1
   2   9   9 1050.62 43.8699   1
  -5  -9   4 5601.64 77.8710  -2
  -2   9 -11 5601.64 77.8710   1
  -2  -9 -13 588.940 38.8593   1
   2   9  15 146.453 36.0491   1
   7  -9  -8 856.685 57.2278  -2
   2   9  17 856.685 57.2278   1
   2   9  19 134.452 39.3658   1
  -2  -9 -21 13.3442 41.7365   1
   9   9 -12 4837.96 83.7487  -2
   2  -9  23 4837.96 83.7487   1
  -2  -9 -25 60.1855 61.6055   1
  -2  -9 -27-37.1262 60.4145   1
 -11  -9  16 2699.59 123.027  -2
  -2   9 -29 2699.59 123.027   1
   2  -9  31-45.2888 108.424   1
  -2  -9 -33-70.0814 121.589   1
  13   9 -20 35.6171 173.535  -2
   2  -9  35 35.6171 173.535   1
  -2  -9 -37-67.6912 127.014   1
 -12  10  30 268.527 190.929  -2
   2 -10 -40 268.527 190.929   1
  -2 -10  38 55.2339 140.174   1
  -2 -10  36-78.8606 144.632   1
 -10  10  26 1990.51 164.982  -2
   2 -10 -34 1990.51 164.982   1
  -2 -10  32 142.584 100.057   1
  -2 -10  30 18.7472 102.228   1
   8  10 -22 9561.80 149.216  -2
  -2 -10  28 9561.80 149.216   1
   2 -10 -26 719.048 60.6714   1
   2 -10 -24 33.5579 36.6165   1
  -6  10  18 10712.3 108.068  -2
   2 -10 -22 10712.3 108.068   1
   2  10 -20 308.195 27.4819   1
  -2 -10  18 84.9209 21.8296   1
  -4  10  14 17570.4 91.2159  -2
   2 -10 -16 17570.4 91.2159   1
   2 -10 -14 324.893 28.3481   1
   2  10 -12 388.528 29.1347   1
   2 -10 -10 32.2872 33.6759  -2
  -2  10  10 32.2872 33.6759   1
  -2 -10   8 1371.24 27.6745   1
  -2 -10   6 1046.85 24.6695   1
   0 -10  -6 23074.7 64.1992  -2
  -2  10   4 23074.7 64.1992   1
   2  10  -2 127.141 21.0634   1
   2 -10   0 29.2627 21.9300   1
   2 -10   2 706.819 26.0573  -2
   2  10   2 706.819 26.0573   1
   2 -10   4 167.722 25.3523   1
   2  10   6 392.318 31.2803   1
  -4 -10   2 12921.2 89.3905  -2
  -2  10  -8 12921.2 89.3905   1
   2 -10  10 1284.44 51.7687   1
   2  10  12 1172.85 48.2937   1
   6 -10  -6 1475.73 49.5844  -2
   2  10  14 1475.73 49.5844   1
   2  10  16 213.540 35.4871   1
   2 -10  18 82.0007 35.9216   1
   8 -10 -10 4285.03 85.6373  -2
   2  10  20 4285.03 85.6373   1
  -2 -10 -22 1219.11 50.6706   1
   2  10  24 420.416 55.1544   1
 -10  10  14 3126.34 110.173  -2
  -2 -10 -26 3126.34 110.173   1
  -2 -10 -28 8.01770 72.1999   1
  -2 -10 -30-48.4104 109.491   1
 -12  10  18 294.896 143.654  -2
  -2 -10 -32 294.896 143.654   1
   2  10  34 13.1899 128.866   1
  -2 -10 -36-5.84632 128.869   1
 -14  10  22 666.472 185.799  -2
  -2 -10 -38 666.472 185.799   1
   2  11 -39-44.4487 150.102   1
 -11  11  28 41.5558 160.575  -2
   2 -11 -37 41.5558 160.575   1
   2  11 -35 38.8105 113.218   1
  -2 -11  33 51.8840 104.484   1
  -9  11  24-7.74391 151.153  -2
   2 -11 -31-7.74391 151.153   1
  -2 -11  29 130.207 98.8581   1
  -2  11  27 12.2809 46.6407   1
   7  11 -20 6231.42 112.633  -2
  -2 -11  25 6231.42 112.633   1
   2  11 -23 42.8382 25.3875   1
   2 -11 -21 45.3377 24.8426   1
   5 -11 -16 1586.01 58.3103  -2
  -2  11  19 1586.01 58.3103   1
  -2  11  17 85.8677 39.6113   1
  -2  11  15 25.6956 40.1342   1
  -3 -11  12 1508.04 41.2819  -2
   2  11 -13 1508.04 41.2819   1
   2  11 -11 1101.70 34.1077   1
   2  11  -9 1047.23 28.6325   1
   1  11  -8 5906.88 45.1003  -2
  -2 -11   7 5906.88 45.1003   1
   2  11  -5 342.888 21.9149   1
  -2 -11   3 139.485 23.2964   1
  -1 -11  -4 49889.3 104.139  -2
  -2  11   1 49889.3 104.139   1
   2 -11   1 1975.14 29.6966   1
   2 -11   3 1050.00 28.4459   1
   3 -11   0 13614.0 73.2430  -2
   2  11   5 13614.0 73.2430   1
   2  11   7 324.807 34.5594   1
   2  11   9 660.019 42.6471   1
   5 -11  -4 1483.11 64.2346  -2
   2  11  11 1483.11 64.2346   1
   2  11  13 86.1903 40.9708   1
   2  11  15 4.73650 39.0130   1
   7 -11  -8 432.485 39.0751  -2
   2  11  17 432.485 39.0751   1
   2  11  19 417.897 37.4888   1
   2 -11  21 978.614 45.8376   1
  -9  11  12 1527.72 69.6445  -2
  -2 -11 -23 1527.72 69.6445   1
   2 -11  25 160.549 59.2200   1
  -2  11 -27 190.835 60.4084   1
 -11 -11  16 2228.06 152.677  -2
  -2  11 -29 2228.06 152.677   1
  -2 -11 -31 71.8320 114.999   1
   2  11  33 38.7593 119.824   1
 -13  11  20 250.958 152.068  -2
  -2 -11 -35 250.958 152.068   1
   2 -11  37 24.7567 121.790   1
   2  12 -38-10.1632 136.891   1
   2 -12 -36-15.7076 150.272   1
 -10  12  26 750.634 141.383  -2
   2 -12 -34 750.634 141.383   1
  -2  12  32-11.5047 105.888   1
  -2 -12  30 180.049 103.088   1
  -8  12  22 1184.73 138.790  -2
   2 -12 -28 1184.73 138.790   1
  -2 -12  26 468.812 102.000   1
   2  12 -24 834.297 97.6023   1
   6 -12 -18 5063.80 137.054  -2
  -2  12  22 5063.80 137.054   1
  -2  12  20 136.807 44.6309   1
  -2 -12  18 0.73543 42.4681   1
   4 -12 -14 9662.71 97.1845  -2
  -2  12  16 9662.71 97.1845   1
   2  12 -14 426.476 38.6513   1
  -2 -12  12 208.396 26.7332   1
   2 -12 -10 39359.3 103.041  -2
  -2  12  10 39359.3 103.041   1
   2 -12  -8 279.455 26.2321   1
  -2 -12   6 33.1071 23.6053   1
   0  12  -6 2091.62 34.4546  -2
  -2 -12   4 2091.62 34.4546   1
  -2  12   2 97.0391 21.2959   1
   2  12   0 385.816 23.9581   1
   2 -12   2 53020.4 101.507  -2
   2  12   2 53020.4 101.507   1
   2 -12   4 453.581 29.6962   1
   2 -12   6 1563.03 39.9015   1
   4  12  -2 4085.10 61.4989  -2
   2 -12   8 4085.10 61.4989   1
   2  12  10 1414.68 48.5226   1
  -2  12 -12 115.345 42.4654   1
  -6  12   6 5308.86 75.2247  -2
  -2 -12 -14 5308.86 75.2247   1
  -2  12 -16 83.2062 37.1797   1
  -2  12 -18 146.591 39.2809   1
   8  12 -10 1988.73 58.5074  -2
   2 -12  20 1988.73 58.5074   1
  -2  12 -22 289.957 39.1113   1
  -2 -12 -24 18.6865 51.5219   1
 -10  12  14 7233.05 134.553  -2
  -2 -12 -26 7233.05 134.553   1
  -2 -12 -28 213.441 109.862   1
   2 -12  30 2.65656 119.099   1
 -12  12  18 571.394 151.609  -2
  -2 -12 -32 571.394 151.609   1
   2  12  34 220.524 115.473   1
   2  12  36-30.4219 113.858   1
 -14  12  22 102.021 157.559  -2
  -2 -12 -38 102.021 157.559   1
  -2 -13  39-77.2351 150.745   1
 -11 -13  28 193.727 173.787  -2
   2  13 -37 193.727 173.787   1
   2 -13 -35-94.9959 116.614   1
  -2 -13  33 64.2441 113.251   1
  -9 -13  24 1071.31 163.397  -2
   2  13 -31 1071.31 163.397   1
   2  13 -29 381.208 100.327   1
   2  13 -27 65.8182 97.0586   1
  -7  13  20 8826.41 175.213  -2
   2 -13 -25 8826.41 175.213   1
  -2  13  23 108.192 91.1299   1
  -2  13  21 372.209 47.4373   1
   5 -13 -16 2953.86 71.7617  -2
  -2  13  19 2953.86 71.7617   1
  -2  13  17 53.0319 41.5867   1
  -2 -13  15 240.726 39.2758   1
  -3 -13  12 7258.34 76.4903  -2
   2  13 -13 7258.34 76.4903   1
   2  13 -11 330.359 26.1061   1
  -2  13   9 1747.82 33.7871   1
   1 -13  -8 39008.1 103.234  -2
  -2  13   7 39008.1 103.234   1
  -2  13   5 562.343 24.1019   1
   2  13  -3 111.201 23.7645   1
  -1 -13  -4 3767.33 39.3503  -2
  -2  13   1 3767.33 39.3503   1
   2  13   1 1535.18 30.1592   1
   2 -13   3 1394.15 29.1523   1
  -3  13   0 12338.6 73.7114  -2
  -2 -13  -5 12338.6 73.7114   1
   2  13   7 1979.07 43.3246   1
   2 -13   9 1281.43 44.3505   1
  -5  13   4 5892.30 84.4029  -2
  -2 -13 -11 5892.30 84.4029   1
   2 -13  13 1060.86 44.6219   1
  -2  13 -15 200.846 38.3025   1
   7 -13  -8 1196.25 58.9980  -2
   2  13  17 1196.25 58.9980   1
   2  13  19 361.470 40.5131   1
  -2  13 -21 545.505 44.2782   1
  -9 -13  12 429.239 97.3585  -2
  -2  13 -23 429.239 97.3585   1
   2 -13  25 619.615 79.4267   1
   2 -13  27 166.828 76.1140   1
 -11  13  16 152.865 130.301  -2
  -2 -13 -29 152.865 130.301   1
   2  13  31 79.1108 103.947   1
  -2  13 -33 101.450 107.208   1
 -13 -13  20 914.371 178.740  -2
  -2  13 -35 914.371 178.740   1
   2  13  37 134.306 120.760   1
   2  14 -38-8.45787 159.321   1
  -2  14  36 30.1924 136.324   1
 -10 -14  26 152.788 151.023  -2
   2  14 -34 152.788 151.023   1
  -2  14  32-113.720 108.016   1
   2  14 -30 234.405 114.185   1
   8  14 -22 10208.0 197.814  -2
  -2 -14  28 10208.0 197.814   1
   2  14 -26 165.787 99.1775   1
   2 -14 -24 112.776 92.1236   1
   6 -14 -18 6138.91 93.8886  -2
  -2  14  22 6138.91 93.8886   1
  -2 -14  20 25.5935 52.2763   1
   2 -14 -18 28.1592 46.3319   1
   4  14 -14 3120.89 69.5926  -2
  -2 -14  16 3120.89 69.5926   1
  -2 -14  14 180.554 35.8195   1
   2 -14 -12 393.321 24.8721   1
   2  14 -10 27.0045 34.5653  -2
  -2 -14  10 27.0045 34.5653   1
  -2 -14   8 1461.66 33.7670   1
  -2  14   6-0.83139 26.0187   1
   0 -14   6 2790.23 39.0994  -2
   2  14  -4 2790.23 39.0994   1
   2  14  -2 251.112 24.9078   1
  -2  14   0 173.166 26.2901   1
   2 -14   2 171421. 195.187  -2
   2  14   2 171421. 195.187   1
  -2 -14  -4 785.993 27.2041   1
  -2  14  -6 479.912 39.5222   1
   4 -14  -2 35736.9 150.074  -2
   2  14   8 35736.9 150.074   1
   2  14  10 1992.10 48.3259   1
   2  14  12 241.591 37.6129   1
   6  14  -6 253.521 48.4139  -2
   2 -14  14 253.521 48.4139   1
  -2  14 -16 241.221 38.4272   1
  -2  14 -18 323.632 39.0240   1
   8  14 -10 6817.68 98.0010  -2
   2 -14  20 6817.68 98.0010   1
   2  14  22 88.9144 34.7150   1
   2  14  24 99.3382 76.8619   1
  10 -14 -14 2695.17 132.845  -2
   2  14  26 2695.17 132.845   1
  -2 -14 -28 29.5299 92.4996   1
  -2  14 -30 53.2279 101.102   1
  12  14 -18 1404.79 157.743  -2
   2 -14  32 1404.79 157.743   1
   2  14  34 264.249 121.930   1
   2 -14  36 9.56372 117.561   1
 -11 -15  28 1514.65 214.298  -2
   2  15 -37 1514.65 214.298   1
   2 -15 -35-23.8195 116.276   1
   2 -15 -33-40.3346 116.327   1
  -9 -15  24 39.4840 141.061  -2
   2  15 -31 39.4840 141.061   1
   2 -15 -29 293.232 107.435   1
   2  15 -27 522.564 104.644   1
  -7 -15  20 4184.20 158.334  -2
   2  15 -25 4184.20 158.334   1
   2 -15 -23 357.110 71.7743   1
  -2 -15  21 104.244 56.3192   1
   5 -15 -16 3121.25 96.2416  -2
  -2  15  19 3121.25 96.2416   1
   2 -15 -17 50.7722 47.9480   1
  -2 -15  15 138.301 45.1202   1
   3  15 -12 1293.98 37.1087  -2
  -2 -15  13 1293.98 37.1087   1
   2  15 -11 333.631 28.0153   1
  -2 -15   9 806.440 33.4160   1
   1  15  -8 2104.90 41.5612  -2
  -2 -15   7 2104.90 41.5612   1
  -2  15   5 111.526 17.7485   1
   2 -15  -3 199.216 23.7423   1
  -1 -15  -4 27166.6 87.9087  -2
  -2  15   1 27166.6 87.9087   1
  -2 -15  -1 2054.60 37.1088   1
  -2 -15  -3 1760.89 32.4961   1
  -3 -15   0 4657.49 53.0683  -2
  -2  15  -5 4657.49 53.0683   1
   2 -15   7 1434.40 44.4656   1
   2 -15   9 1248.43 42.9373   1
   5  15  -4 1325.27 56.5586  -2
   2 -15  11 1325.27 56.5586   1
  -2 -15 -13 175.786 38.5762   1
  -2 -15 -15 111.042 36.7718   1
   7  15  -8 10437.7 108.546  -2
   2 -15  17 10437.7 108.546   1
   2  15  19 176.921 29.7484   1
   2 -15  21 268.324 72.2447   1
   9 -15 -12 170.585 88.8976  -2
   2  15  23 170.585 88.8976   1
  -2 -15 -25 312.278 78.5239   1
  -2 -15 -27 209.205 79.4855   1
 -11  15  16 265.269 119.905  -2
  -2 -15 -29 265.269 119.905   1
  -2 -15 -31 326.658 106.201   1
   2  15  33 189.540 109.499   1
  13  15 -20 1022.50 177.494  -2
   2 -15  35 1022.50 177.494   1
   2 -15  37 74.2830 120.256   1
  -2 -16  38 117.880 146.791   1
   2  16 -36 92.4777 135.941   1
  10  16 -26 586.142 145.236  -2
  -2 -16  34 586.142 145.236   1
   2  16 -32 61.2458 108.129   1
   2 -16 -30 108.483 110.340   1
  -8  16  22 2519.70 159.486  -2
   2 -16 -28 2519.70 159.486   1
  -2 -16  26-14.1653 101.043   1
   2 -16 -24 406.973 93.0817   1
  -6 -16  18 4848.24 118.763  -2
   2  16 -22 4848.24 118.763   1
  -2  16  20 142.242 57.6734   1
  -2  16  18 52.2587 56.3653   1
   4  16 -14 2100.58 73.0489  -2
  -2 -16  16 2100.58 73.0489   1
  -2 -16  14-31.5166 42.4979   1
   2 -16 -12 53.0309 23.6917   1
   2 -16 -10 25534.9 108.490  -2
  -2  16  10 25534.9 108.490   1
  -2 -16   8 789.590 35.3119   1
   2 -16  -6 10.2881 23.6410   1
   0  16  -6 1132.81 33.0493  -2
  -2 -16   4 1132.81 33.0493   1
  -2  16   2 376.541 28.8743   1
  -2  16   0 2150.97 37.3055   1
   2 -16   2 21178.1 88.7406  -2
   2  16   2 21178.1 88.7406   1
   2 -16   4 675.076 26.2138   1
  -2  16  -6 1292.42 43.9711   1
   4  16  -2 25190.0 135.849  -2
   2 -16   8 25190.0 135.849   1
  -2  16 -10 413.104 41.0310   1
   2  16  12 490.892 40.2558   1
  -6  16   6 11435.1 129.090  -2
  -2 -16 -14 11435.1 129.090   1
   2 -16  16 302.405 35.1824   1
   2  16  18 238.746 69.4836   1
   8 -16 -10 2828.53 127.041  -2
   2  16  20 2828.53 127.041   1
  -2 -16 -22 37.2725 69.7424   1
  -2 -16 -24 185.261 78.5687   1
  10  16 -14 1631.19 117.685  -2
   2 -16  26 1631.19 117.685   1
  -2 -16 -28 16.6990 110.157   1
  -2  16 -30-63.0577 109.436   1
  12 -16 -18 114.438 133.766  -2
   2  16  32 114.438 133.766   1
  -2 -16 -34 88.9335 117.013   1
  -2 -16 -36 63.0070 115.964   1
 -11 -17  28-29.5140 183.889  -2
   2  17 -37-29.5140 183.889   1
  -2 -17  35 193.528 118.104   1
   2  17 -33 218.090 117.905   1
  -9  17  24 1305.11 154.924  -2
   2 -17 -31 1305.11 154.924   1
   2  17 -29-16.9243 103.995   1
  -2 -17  27 111.835 96.7762   1
  -7  17  20 5191.00 168.960  -2
   2 -17 -25 5191.00 168.960   1
   2  17 -23 424.482 77.9793   1
   2  17 -21 863.200 77.3930   1
  -5 -17  16 1109.24 90.3817  -2
   2  17 -19 1109.24 90.3817   1
   2 -17 -17 99.9114 56.3417   1
   2  17 -15 418.034 58.4046   1
   3  17 -12 472.540 34.4510  -2
  -2 -17  13 472.540 34.4510   1
   2 -17 -11 425.944 30.5778   1
  -2 -17   9 1786.25 39.5434   1
  -1 -17   8 47814.0 135.824  -2
   2  17  -7 47814.0 135.824   1
   2 -17  -5 731.819 32.3208   1
  -2 -17   3 2723.60 36.8708   1
  -1 -17  -4 4140.64 57.1555  -2
  -2  17   1 4140.64 57.1555   1
  -2  17  -1 919.149 40.3281   1
  -2 -17  -3 1219.18 35.9074   1
   3  17   0 2748.40 50.0334  -2
   2 -17   5 2748.40 50.0334   1
   2  17   7 1528.64 49.4357   1
   2  17   9 1275.20 45.2135   1
   5  17  -4 6921.49 88.1680  -2
   2 -17  11 6921.49 88.1680   1
   2  17  13 1399.28 47.5661   1
   2 -17  15 54.1773 35.5873   1
   7  17  -8 6693.95 151.728  -2
   2 -17  17 6693.95 151.728   1
   2  17  19 654.380 75.5621   1
   2 -17  21 88.9109 76.3538   1
   9  17 -12 225.190 100.004  -2
   2 -17  23 225.190 100.004   1
   2 -17  25 291.112 85.2145   1
  -2  17 -27 132.105 104.750   1
  11  17 -16 1448.29 153.361  -2
   2 -17  29 1448.29 153.361   1
   2 -17  31 138.382 107.905   1
   2  17  33 81.6375 111.757   1
 -13  17  20 33.3181 153.438  -2
  -2 -17 -35 33.3181 153.438   1
   2  18 -36 69.5137 148.571   1
 -10 -18  26 2447.78 179.367  -2
   2  18 -34 2447.78 179.367   1
  -2 -18  32 208.206 109.028   1
   2 -18 -30 94.1224 109.767   1
  -8  18  22 3206.65 160.916  -2
   2 -18 -28 3206.65 160.916   1
  -2  18  26 163.573 97.2016   1
  -2 -18  24 1175.27 107.525   1
  -6  18  18 5863.29 123.303  -2
   2 -18 -22 5863.29 123.303   1
   2  18 -20 110.284 76.3310   1
  -2  18  18 0.17843 60.8959   1
   4 -18 -14 3538.64 117.159  -2
  -2  18  16 3538.64 117.159   1
  -2 -18  14 781.204 63.7042   1
   2 -18 -12 479.067 31.0628   1
  -2 -18  10 9.88352 35.6681  -2
   2  18 -10 9.88352 35.6681   1
   2 -18  -8 1358.64 35.7120   1
  -2  18   6 281.810 23.3681   1
   0 -18   6 12865.4 78.1899  -2
   2  18  -4 12865.4 78.1899   1
  -2  18   2 295.668 32.7113   1
   2  18   0 969.181 38.7283   1
  -2 -18  -2 20311.3 155.074  -2
  -2  18  -2 20311.3 155.074   1
  -2 -18  -4 336.199 33.4145   1
   2  18   6 87.9337 29.1777   1
   4  18  -2 2772.91 63.1835  -2
   2 -18   8 2772.91 63.1835   1
   2 -18  10 1019.22 44.8352   1
  -2 -18 -12 324.725 43.4778   1
  -6 -18   6 206.504 43.6797  -2
  -2  18 -14 206.504 43.6797   1
   2  18  16 528.516 27.0553   1
   2 -18  18 121.927 73.2479   1
   8  18 -10 4462.43 145.179  -2
   2 -18  20 4462.43 145.179   1
  -2 -18 -22 124.431 77.9240   1
  -2 -18 -24 34.3048 77.1314   1
 -10  18  14 3478.94 143.859  -2
  -2 -18 -26 3478.94 143.859   1
   2 -18  28 732.703 106.944   1
   2  18  30 60.3023 106.116   1
 -12  18  18 690.430 155.645  -2
  -2 -18 -32 690.430 155.645   1
   2  18  34-90.3541 120.111   1
   2 -18  36 134.082 126.790   1
  11  19 -28 1154.05 197.662  -2
  -2 -19  37 1154.05 197.662   1
  -2 -19  35 388.429 146.923   1
  -2 -19  33 188.547 118.153   1
  -9 -19  24 5123.08 206.059  -2
   2  19 -31 5123.08 206.059   1
   2  19 -29 200.711 111.847   1
  -2 -19  27 12.6406 107.240   1
  -7 -19  20 208.504 124.742  -2
   2  19 -25 208.504 124.742   1
   2 -19 -23-18.9067 85.0765   1
   2  19 -21 197.361 83.8284   1
   5  19 -16 5528.70 134.718  -2
  -2 -19  19 5528.70 134.718   1
   2  19 -17 23.8683 63.2784   1
   2 -19 -15 17.0722 63.2219   1
   3  19 -12 622.942 49.4940  -2
  -2 -19  13 622.942 49.4940   1
  -2 -19  11 263.838 30.9608   1
  -2  19   9 250.582 32.5432   1
   1  19  -8 22149.1 85.2833  -2
  -2 -19   7 22149.1 85.2833   1
  -2 -19   5 1136.03 30.3409   1
   2 -19  -3 524.715 25.9547   1
  -1 -19  -4 16174.2 92.8075  -2
  -2  19   1 16174.2 92.8075   1
   2  19   1 2327.00 49.3907   1
   2 -19   3 756.022 27.0043   1
  -3  19   0 5696.37 58.0069  -2
  -2 -19  -5 5696.37 58.0069   1
  -2  19  -7 561.768 33.6803   1
  -2 -19  -9 725.986 38.0785   1
  -5 -19   4 6837.78 83.9542  -2
  -2  19 -11 6837.78 83.9542   1
   2  19  13 192.049 36.9676   1
  -2 -19 -15 31.9264 28.5838   1
   7 -19  -8 6492.91 145.543  -2
   2  19  17 6492.91 145.543   1
  -2 -19 -19 201.296 73.0041   1
   2 -19  21-27.2982 79.7958   1
   9  19 -12 10718.6 206.989  -2
   2 -19  23 10718.6 206.989   1
  -2  19 -25 51.0088 82.0786   1
   2 -19  27 103.893 105.002   1
 -11  19  16 151.535 139.930  -2
  -2 -19 -29 151.535 139.930   1
   2  19  31 239.787 111.422   1
  -2  19 -33-33.2036 110.001   1
 -13  19  20 344.487 149.262  -2
  -2 -19 -35 344.487 149.262   1
  -2  20  36 24.2958 159.571   1
  10 -20 -26 230.627 156.469  -2
  -2  20  34 230.627 156.469   1
  -2  20  32 96.1773 110.974   1
   2 -20 -30 246.217 118.108   1
  -8 -20  22 36.8926 143.437  -2
   2  20 -28 36.8926 143.437   1
   2  20 -26 541.647 113.678   1
   2 -20 -24 746.053 112.007   1
   6  20 -18 1464.19 109.353  -2
  -2 -20  22 1464.19 109.353   1
  -2 -20  20 107.493 69.4019   1
  -2  20  18 427.994 71.3990   1
  -4  20  14 695.665 87.4531  -2
   2 -20 -16 695.665 87.4531   1
  -2 -20  14 7.69967 29.5665   1
  -2  20  12 171.224 36.8899   1
   2  20 -10 3152.73 59.0112  -2
  -2 -20  10 3152.73 59.0112   1
  -2 -20   8 20.2810 27.9862   1
   2 -20  -6 1020.81 21.0079   1
   0  20  -6 2768.62 44.6494  -2
  -2 -20   4 2768.62 44.6494   1
  -2  20   2 1132.10 34.5909   1
  -2  20   0 816.917 33.6095   1
  -2  20  -2 16.7401 38.3779  -2
  -2 -20  -2 16.7401 38.3779   1
   2  20   4 1735.43 35.2663   1
  -2 -20  -6 1255.49 36.1227   1
  -4 -20   2 8280.45 84.3601  -2
  -2  20  -8 8280.45 84.3601   1
   2  20  10 636.410 37.1151   1
   2 -20  12 273.404 40.9231   1
   6 -20  -6 11271.6 92.5381  -2
   2  20  14 11271.6 92.5381   1
  -2  20 -16 559.927 34.4051   1
  -2 -20 -18 281.379 71.3648   1
  -8  20  10 2046.86 128.871  -2
  -2 -20 -20 2046.86 128.871   1
  -2 -20 -22 853.636 93.0172   1
   2  20  24 155.800 85.1510   1
 -10 -20  14 63.7782 109.614  -2
  -2  20 -26 63.7782 109.614   1
  -2  20 -28 252.360 114.505   1
  -2 -20 -30 13.6778 102.495   1
  12 -20 -18 844.882 155.475  -2
   2  20  32 844.882 155.475   1
   2  20  34 159.337 122.633   1
   2  21 -35 51.6669 150.616   1
   2 -21 -33 106.548 121.992   1
   9 -21 -24 2276.00 179.886  -2
  -2  21  31 2276.00 179.886   1
   2  21 -29 266.068 113.548   1
   2  21 -27 104.715 103.783   1
  -7  21  20 5469.54 212.975  -2
   2 -21 -25 5469.54 212.975   1
  -2  21  23 182.631 87.7465   1
   2 -21 -21 603.376 92.0067   1
   5  21 -16 7473.53 145.942  -2
  -2 -21  19 7473.53 145.942   1
  -2 -21  17 229.309 67.9880   1
   2 -21 -15 388.080 57.1336   1
   3 -21 -12 8677.31 86.2879  -2
  -2  21  13 8677.31 86.2879   1
  -2  21  11 1525.91 40.6534   1
   2  21  -9 2375.34 44.2426   1
  -1 -21   8 24926.6 99.8264  -2
   2  21  -7 24926.6 99.8264   1
  -2  21   5 656.843 32.6130   1
  -2  21   3 463.621 27.6859   1
  -1 -21  -4 29599.5 118.326  -2
  -2  21   1 29599.5 118.326   1
   2 -21   1 168.818 34.0407   1
   2 -21   3 104.843 19.6533   1
   3  21   0 2148.29 40.0538  -2
   2 -21   5 2148.29 40.0538   1
   2 -21   7 42.5608 31.2524   1
  -2  21  -9 650.428 38.9421   1
  -5  21   4 2096.68 58.2652  -2
  -2 -21 -11 2096.68 58.2652   1
   2 -21  13 992.909 46.8987   1
   2 -21  15 298.748 32.9939   1
   7  21  -8 8159.53 149.254  -2
   2 -21  17 8159.53 149.254   1
  -2 -21 -19 546.582 79.5216   1
  -2  21 -21 170.323 87.4299   1
   9  21 -12 4552.14 160.723  -2
   2 -21  23 4552.14 160.723   1
   2  21  25 64.7452 84.6717   1
  -2 -21 -27 108.606 101.434   1
  11 -21 -16 1811.91 175.469  -2
   2  21  29 1811.91 175.469   1
   2  21  31 301.514 111.317   1
   2  21  33 54.8290 112.417   1
 -10  22  26 246.184 150.879  -2
   2 -22 -34 246.184 150.879   1
   2 -22 -32 141.909 120.515   1
  -2 -22  30 119.411 114.630   1
  -8  22  22 385.795 140.461  -2
   2 -22 -28 385.795 140.461   1
  -2  22  26 71.0039 116.553   1
  -2 -22  24 723.739 114.784   1
   6 -22 -18 18540.1 272.988  -2
  -2  22  22 18540.1 272.988   1
  -2 -22  20 214.372 80.0708   1
  -2  22  18 519.207 70.1134   1
   4  22 -14 959.840 73.4649  -2
  -2 -22  16 959.840 73.4649   1
  -2 -22  14 580.037 38.2950   1
   2 -22 -12 1268.57 45.2793   1
  -2  22  10 56.7077 39.9934  -2
   2 -22 -10 56.7077 39.9934   1
  -2  22   8 842.026 31.0542   1
   2  22  -6 262.468 32.7808   1
   0 -22  -6 4496.29 58.4756  -2
  -2  22   4 4496.29 58.4756   1
   2 -22  -2 687.368 38.8266   1
   2  22   0 558.747 37.6165   1
  -2  22  -2 2385.99 55.7080  -2
  -2 -22  -2 2385.99 55.7080   1
  -2  22  -4 770.129 29.2483   1
   2 -22   6 475.771 30.2470   1
   4  22  -2 17286.2 119.081  -2
   2 -22   8 17286.2 119.081   1
   2 -22  10 458.838 41.3509   1
   2 -22  12 275.116 39.7448   1
  -6  22   6 7421.00 88.6923  -2
  -2 -22 -14 7421.00 88.6923   1
   2 -22  16 1251.34 81.7614   1
   2  22  18 42.3152 70.4445   1
   8  22 -10 3577.57 128.709  -2
   2 -22  20 3577.57 128.709   1
  -2  22 -22 109.753 87.2317   1
  -2 -22 -24 60.6678 87.6207   1
  10 -22 -14 1526.56 134.699  -2
   2  22  26 1526.56 134.699   1
   2  22  28 319.704 113.036   1
  -2 -22 -30 113.158 116.999   1
  12 -22 -18 1655.70 152.530  -2
   2  22  32 1655.70 152.530   1
   2 -22  34 85.8885 125.187   1
   2  23 -35 208.679 148.061   1
  -2  23  33 4.18132 116.682   1
  -9  23  24 235.978 148.546  -2
   2 -23 -31 235.978 148.546   1
   2  23 -29 188.106 119.921   1
   2 -23 -27 410.043 120.193   1
   7  23 -20 2994.65 174.087  -2
  -2 -23  25 2994.65 174.087   1
  -2  23  23 795.850 98.4051   1
   2  23 -21 315.641 84.2153   1
  -5  23  16 197.399 82.5285  -2
   2 -23 -19 197.399 82.5285   1
   2  23 -17 22.2668 61.7764   1
   2 -23 -15-1.22654 26.6948   1
   3 -23 -12 6930.14 75.4711  -2
  -2  23  13 6930.14 75.4711   1
  -2 -23  11 918.763 43.5900   1
  -2 -23   9 669.645 34.1392   1
   1 -23  -8 4150.87 44.8337  -2
  -2  23   7 4150.87 44.8337   1
  -2 -23   5 686.676 36.1409   1
  -2 -23   3 59.6798 25.9190   1
   1 -23   4 7943.47 84.5547  -2
   2  23  -1 7943.47 84.5547   1
   2 -23   1 542.604 38.2351   1
   2  23   3 204.477 36.6983   1
   3  23   0 1149.42 41.3541  -2
   2 -23   5 1149.42 41.3541   1
  -2  23  -7 593.523 35.2594   1
   2 -23   9 284.336 38.4556   1
   5  23  -4 1589.60 57.6823  -2
   2 -23  11 1589.60 57.6823   1
   2  23  13 469.304 42.7936   1
   2  23  15 48.6078 42.7335   1
  -7  23   8 1080.09 102.326  -2
  -2 -23 -17 1080.09 102.326   1
   2  23  19 1056.16 89.9984   1
   2  23  21 90.5776 81.4900   1
  -9 -23  12 1548.45 121.758  -2
  -2  23 -23 1548.45 121.758   1
  -2  23 -25 629.472 92.1304   1
  -2  23 -27 244.883 105.494   1
  11  23 -16 600.043 146.474  -2
   2 -23  29 600.043 146.474   1
  -2 -23 -31 130.389 118.711   1
  -2  23 -33 141.748 124.044   1
 -10 -24  26 554.256 141.670  -2
   2  24 -34 554.256 141.670   1
  -2 -24  32 82.7574 117.605   1
   2  24 -30 21.4537 107.737   1
   8 -24 -22 278.814 120.481  -2
  -2  24  28 278.814 120.481   1
  -2  24  26 67.5591 97.8360   1
   2 -24 -24 843.813 103.322   1
  -6  24  18 4741.67 148.690  -2
   2 -24 -22 4741.67 148.690   1
   2  24 -20 725.993 78.3864   1
   2 -24 -18 701.443 72.2487   1
   4  24 -14 1061.25 79.4468  -2
  -2 -24  16 1061.25 79.4468   1
   2 -24 -14 48.2910 36.4899   1
  -2 -24  12 12.8734 40.4270   1
   2  24 -10 1488.17 52.3550  -2
  -2 -24  10 1488.17 52.3550   1
  -2 -24   8 66.0601 21.7826   1
   2 -24  -6 68.5430 35.3974   1
   0  24   6 5381.90 65.9729  -2
   2 -24  -4 5381.90 65.9729   1
  -2  24   2-0.50776 39.2612   1
  -2 -24   0 16.5635 36.9613   1
   2  24   2 3635.66 76.0830  -2
   2 -24   2 3635.66 76.0830   1
   2 -24   4 240.422 23.9929   1
   2 -24   6 272.138 28.1380   1
  -4 -24   2 507.613 50.8382  -2
  -2  24  -8 507.613 50.8382   1
   2  24  10 1615.45 49.2595   1
   2  24  12 1005.12 46.7552   1
   6  24  -6 1096.89 61.4257  -2
   2 -24  14 1096.89 61.4257   1
   2  24  16 287.597 79.2457   1
   2 -24  18 104.969 81.1104   1
   8 -24 -10 2233.17 130.688  -2
   2  24  20 2233.17 130.688   1
   2  24  22 87.8754 81.7494   1
   2 -24  24 36.8123 85.7298   1
  10  24 -14 293.455 120.245  -2
   2 -24  26 293.455 120.245   1
  -2  24 -28 383.391 114.267   1
  -2  24 -30 296.545 117.303   1
 -12 -24  18 112.655 159.706  -2
  -2  24 -32 112.655 159.706   1
  -2  25  33 301.028 118.127   1
  -9  25  24 171.667 115.201  -2
   2 -25 -31 171.667 115.201   1
   2  25 -29 6.95797 103.858   1
  -2  25  27 20.4265 97.9074   1
  -7  25  20 1212.06 144.915  -2
   2 -25 -25 1212.06 144.915   1
   2 -25 -23 132.165 86.1314   1
   2 -25 -21 172.101 83.9093   1
   5  25 -16 2692.74 103.974  -2
  -2 -25  19 2692.74 103.974   1
  -2 -25  17 303.555 62.6633   1
   2 -25 -15 1424.87 47.2831   1
   3 -25 -12 4325.31 74.7282  -2
  -2  25  13 4325.31 74.7282   1
  -2 -25  11 924.387 41.8308   1
  -2  25   9 427.984 29.1447   1
  -1 -25   8 3604.44 66.1785  -2
   2  25  -7 3604.44 66.1785   1
  -2  25   5 1310.27 42.7398   1
  -2 -25   3 518.097 31.5837   1
  -1  25  -4 2433.71 64.9390  -2
  -2 -25   1 2433.71 64.9390   1
  -2 -25  -1 424.687 40.4878   1
  -2  25  -3 25.2993 41.7438   1
   3 -25   0 4163.19 61.1775  -2
   2  25   5 4163.19 61.1775   1
   2 -25   7 673.270 33.0598   1
   2  25   9 704.656 45.2272   1
   5 -25  -4 6965.56 85.6001  -2
   2  25  11 6965.56 85.6001   1
   2 -25  13 884.577 59.1108   1
   2  25  15 120.693 66.2669   1
   7  25  -8 1196.16 114.221  -2
   2 -25  17 1196.16 114.221   1
   2 -25  19 82.1448 81.6888   1
   2  25  21 65.7615 85.2229   1
  -9 -25  12 1357.36 125.384  -2
  -2  25 -23 1357.36 125.384   1
   2  25  25 42.0423 90.3632   1
   2 -25  27 101.142 104.572   1
 -11  25  16 1888.75 162.200  -2
  -2 -25 -29 1888.75 162.200   1
   2  25  31 386.546 118.556   1
  -2  26  32 57.8770 127.985   1
  -2  26  30 146.009 111.349   1
  -8  26  22 128.042 113.448  -2
   2 -26 -28 128.042 113.448   1
  -2 -26  26 479.064 98.8968   1
   2  26 -24 235.221 97.4314   1
  -6  26  18 4225.08 157.735  -2
   2 -26 -22 4225.08 157.735   1
  -2 -26  20 54.5281 70.8279   1
   2 -26 -18 175.630 65.5945   1
  -4  26  14 4941.28 115.586  -2
   2 -26 -16 4941.28 115.586   1
   2  26 -14 178.736 43.4340   1
  -2 -26  12 266.631 43.6060   1
  -2  26  10 30.4424 36.3750  -2
   2 -26 -10 30.4424 36.3750   1
   2  26  -8 1207.11 26.7510   1
  -2  26   6 633.802 45.2821   1
   0 -26  -6 1536.96 54.1866  -2
  -2  26   4 1536.96 54.1866   1
   2 -26  -2 1040.28 50.9188   1
   2 -26   0 336.334 45.2379   1
  -2  26  -2 4445.66 74.0361  -2
  -2 -26  -2 4445.66 74.0361   1
  -2 -26  -4 420.333 22.9447   1
   2  26   6 376.048 36.2006   1
  -3  26   1 713.632 281.151  -2
  -2 -26  -6 713.632 281.151   1
   4  26  -2 24012.7 134.847  -2
   2 -26   8 24012.7 134.847   1
   2  26  10 1235.70 59.9293   1
  -5  26   3 2408.78 329.314  -2
  -2 -26 -10 2408.78 329.314   1
  -2  26 -12 65.2008 48.2975   1
   6  26  -6 899.237 92.5082  -2
   2 -26  14 899.237 92.5082   1
   2 -26  16 213.275 72.6649   1
   2 -26  18 423.305 83.2624   1
  -8  26  10 29.3624 110.564  -2
  -2 -26 -20 29.3624 110.564   1
   2  26  22 739.361 94.9848   1
  -2  26 -24 62.9478 90.8082   1
  10 -26 -14 377.658 126.205  -2
   2  26  26 377.658 126.205   1
  -2 -26 -28 184.628 108.215   1
  -2 -26 -30 183.281 106.468   1
  -9 -27  24 1055.49 153.908  -2
   2  27 -31 1055.49 153.908   1
   2 -27 -29 14.3328 119.637   1
   2  27 -27 260.184 122.569   1
   7 -27 -20 1348.37 123.387  -2
  -2  27  25 1348.37 123.387   1
  -2  27  23 382.130 85.1461   1
  -2  27  21 396.574 84.3252   1
  -5 -27  16 3233.45 110.979  -2
   2  27 -19 3233.45 110.979   1
  -2 -27  17 83.1420 62.7129   1
  -2 -27  15 311.153 58.3083   1
  -3  27  12 1358.62 68.4901  -2
   2 -27 -13 1358.62 68.4901   1
  -2 -27  11 416.323 44.7237   1
   2  27  -9 576.387 39.6998   1
   1  27  -8 6395.24 96.4897  -2
  -2 -27   7 6395.24 96.4897   1
  -2  27   5 24.1370 39.2497   1
  -2  27   3 182.426 28.0333   1
   1  27   4 5522.20 99.4404  -2
   2 -27  -1 5522.20 99.4404   1
   2 -27   1 542.682 48.3391   1
  -2  27  -3 1158.81 54.3773   1
   3 -27   0 6066.28 59.0464  -2
   2  27   5 6066.28 59.0464   1
   2  27   7 797.905 33.0048   1
  -2 -27  -9 128.845 46.1507   1
   5  27  -4 738.000 64.0034  -2
   2 -27  11 738.000 64.0034   1
  -2  27 -13 57.0412 51.8422   1
   2 -27  15 63.5992 70.5648   1
   7 -27  -8 2048.43 110.274  -2
   2  27  17 2048.43 110.274   1
  -2  27 -19 100.348 81.8957   1
   2 -27  21-44.4717 87.6793   1
   9  27 -12 1289.28 141.761  -2
   2 -27  23 1289.28 141.761   1
  -2 -27 -25 307.483 96.3968   1
  -2 -27 -27 126.869 109.560   1
 -11  27  16 723.327 138.091  -2
  -2 -27 -29 723.327 138.091   1
   2  27  31 310.253 284.390   1
  -2  28  30 60.5032 131.529   1
   8 -28 -22 1056.13 167.779  -2
  -2  28  28 1056.13 167.779   1
   2  28 -26 62.0815 119.038   1
  -2  28  24 78.0819 102.202   1
   6 -28 -18 265.001 114.878  -2
  -2  28  22 265.001 114.878   1
   2  28 -20 62.4370 76.0117   1
   2 -28 -18-4.75177 62.7678   1
   4 -28 -14 238.557 70.5541  -2
  -2  28  16 238.557 70.5541   1
   2 -28 -14 287.341 57.4829   1
  -2 -28  12 41.5269 43.9403   1
  -2  28  10 528.169 53.1785  -2
   2 -28 -10 528.169 53.1785   1
  -2 -28   8 64.9466 49.0147   1
  -2 -28   6 74.8328 43.9037   1
   0 -28  -6 4735.60 80.8318  -2
  -2  28   4 4735.60 80.8318   1
  -2  28   2 342.996 52.4240   1
  -2 -28   0 284.533 53.1777   1
  -2 -28  -2 156.387 55.0683  -2
  -2  28  -2 156.387 55.0683   1
   2 -28   4 1497.41 63.0582   1
  -2  28  -6 751.120 38.2693   1
   3 -28  -1 1428.25 307.763  -2
   2  28   6 1428.25 307.763   1
   4 -28  -2 3416.73 72.7065  -2
   2  28   8 3416.73 72.7065   1
   2  28  10 777.700 51.1495   1
   2  28  12-10.4000 53.3080   1
  -6 -28   6 1429.98 104.417  -2
  -2  28 -14 1429.98 104.417   1
   2 -28  16 154.223 74.6845   1
   2  28  18 26.8736 74.4300   1
  -8 -28  10 430.062 108.112  -2
  -2  28 -20 430.062 108.112   1
   2  28  22 118.445 93.1190   1
  -2 -28 -24 34.5852 94.5277   1
 -10 -28  14 176.488 132.523  -2
  -2  28 -26 176.488 132.523   1
   2  28  28 414.462 114.199   1
   2  28  30 25.1302 119.524   1
  -9  29  24 1578.37 188.153  -2
   2 -29 -31 1578.37 188.153   1
  -2  29  29 23.2770 131.368   1
   2  29 -27 12.9194 116.409   1
  -7 -29  20 12.5966 141.105  -2
   2  29 -25 12.5966 141.105   1
   2  29 -23 44.8420 96.6161   1
  -2  29  21 226.778 85.1194   1
   5 -29 -16 1949.05 112.918  -2
  -2  29  19 1949.05 112.918   1
   2 -29 -17 23.4927 66.7859   1
  -2 -29  15 342.009 67.6973   1
   3  29 -12 4518.51 124.708  -2
  -2 -29  13 4518.51 124.708   1
   2  29 -11 317.034 51.6698   1
   2  29  -9 375.952 51.4336   1
   1 -29  -8 4367.93 94.9374  -2
  -2  29   7 4367.93 94.9374   1
  -2 -29   5 1160.12 50.2501   1
   2 -29  -3 112.951 54.1835   1
   1  29   4 4339.89 93.7226  -2
   2 -29  -1 4339.89 93.7226   1
   2  29   1 272.738 59.1350   1
  -2  29  -3 189.081 57.5596   1
   3  29   0 8216.27 131.048  -2
   2 -29   5 8216.27 131.048   1
   2 -29   7 1319.87 45.7160   1
  -4 -29   1 2442.62 296.192  -2
  -2  29  -7 2442.62 296.192   1
  -2 -29  -9 215.103 51.5771   1
   5 -29  -4 1968.98 84.3158  -2
   2  29  11 1968.98 84.3158   1
  -2 -29 -13 633.851 70.7003   1
   2  29  15 71.9142 70.5804   1
   7  29  -8 396.165 86.2239  -2
   2 -29  17 396.165 86.2239   1
   2 -29  19 142.189 79.4247   1
   2 -29  21 117.584 83.4434   1
  -9  29  12 243.564 117.107  -2
  -2 -29 -23 243.564 117.107   1
  -2  29 -25 3.35621 95.6646   1
   2  29  27 28.3917 109.576   1
  11 -29 -16 745.069 153.100  -2
   2  29  29 745.069 153.100   1
  -2  30  30 8.81371 122.566   1
  -8 -30  22 366.085 147.345  -2
   2  30 -28 366.085 147.345   1
   2  30 -26 45.1159 130.929   1
  -2  30  24 79.2288 94.7151   1
   6  30 -18 473.430 108.072  -2
  -2 -30  22 473.430 108.072   1
  -2  30  20 2.05367 75.0355   1
  -2 -30  18 183.065 69.2195   1
   4  30 -14 1734.85 110.287  -2
  -2 -30  16 1734.85 110.287   1
   2 -30 -14 74.7807 71.4165   1
  -2 -30  12 193.107 62.6063   1
   2  30 -10 28.6194 62.1062  -2
  -2 -30  10 28.6194 62.1062   1
  -2 -30   8 34.6525 47.7799   1
   2  30  -6 51.9771 46.1804   1
   0  30  -6 1625.12 90.8764  -2
  -2 -30   4 1625.12 90.8764   1
   2  30  -2 755.316 68.5468   1
  -1 -30  -5 1958.99 269.943  -2
  -2  30   2 1958.99 269.943   1
   2 -30   0 322.632 64.9307   1
   1 -30   3 688.874 316.035  -2
   2  30   0 688.874 316.035   1
  -2 -30  -2 674.513 84.9986  -2
  -2  30  -2 674.513 84.9986   1
  -2 -30  -4 359.006 64.6635   1
  -2  30  -6 217.843 37.0050   1
   3 -30  -1 2987.85 356.193  -2
   2  30   6 2987.85 356.193   1
   4 -30  -2 2621.12 79.9251  -2
   2  30   8 2621.12 79.9251   1
   2 -30  10 84.8769 50.8246   1
   2  30  12 6.35809 66.9149   1
  -6  30   6 2099.36 99.5615  -2
  -2 -30 -14 2099.36 99.5615   1
   2  30  16 81.3273 72.6885   1
   2 -30  18 27.0271 79.3195   1
  -8 -30  10 1762.15 120.354  -2
  -2  30 -20 1762.15 120.354   1
   2 -30  22 57.8968 83.3132   1
   2 -30  24 31.3284 90.7989   1
 -10 -30  14 459.541 146.771  -2
  -2  30 -26 459.541 146.771   1
   2  30  28 77.1435 131.826   1
   2  31 -29 27.8595 126.309   1
   2 -31 -27 43.3616 120.932   1
  -7 -31  20 1142.78 139.959  -2
   2  31 -25 1142.78 139.959   1
  -2 -31  23 44.4408 80.9672   1
   2  31 -21 65.5650 81.7422   1
   5 -31 -16 213.837 81.9435  -2
  -2  31  19 213.837 81.9435   1
   2  31 -17-17.7208 69.8135   1
   2  31 -15 74.8660 72.2125   1
   3 -31 -12 2353.08 109.787  -2
  -2  31  13 2353.08 109.787   1
  -2  31  11 261.920 59.6796   1
   2 -31  -9 23.4168 50.4492   1
   1 -31  -8 2373.15 70.8851  -2
  -2  31   7 2373.15 70.8851   1
  -2  31   5 448.171 65.6900   1
  -2  31   3 227.628 58.6638   1
   1 -31   4 207.068 76.8378  -2
   2  31  -1 207.068 76.8378   1
   2  31   1 73.0522 59.3041   1
   2 -31   3 978.900 71.1856   1
   3 -31   0 177.784 75.6208  -2
   2  31   5 177.784 75.6208   1
   2 -31   7 24.2685 67.8233   1
   4 -31  -1 198.827 169.117  -2
   2  31   7 198.827 169.117   1
   2  31   9 23.6743 58.8586   1
   5 -31  -4 678.438 94.2401  -2
   2  31  11 678.438 94.2401   1
   2 -31  13 53.3948 69.8237   1
   2  31  15-33.1900 72.5748   1
   7 -31  -8-0.12847 95.0386  -2
   2  31  17-0.12847 95.0386   1
  -2 -31 -19 102.575 79.1237   1
   2 -31  21 136.860 84.3857   1
   9  31 -12 317.755 109.279  -2
   2 -31  23 317.755 109.279   1
  -2  31 -25 113.689 106.693   1
  -2 -31 -27 49.9780 126.201   1
   8  32 -22 141.463 124.255  -2
  -2 -32  28 141.463 124.255   1
   2  32 -26-17.9511 108.097   1
  -2 -32  24 191.611 106.497   1
   6 -32 -18 780.964 116.542  -2
  -2  32  22 780.964 116.542   1
   2 -32 -20 174.252 76.8492   1
   2  32 -18 71.6407 72.5458   1
  -4 -32  14 343.376 92.6941  -2
   2  32 -16 343.376 92.6941   1
  -2 -32  14 101.625 65.9149   1
  -2  32  12 47.9668 65.3199   1
  -2  32  10 881.700 86.2884  -2
   2 -32 -10 881.700 86.2884   1
  -2 -32   8 100.317 61.1521   1
  -2  32   6 155.832 67.5313   1
   0 -32   6 3105.22 101.716  -2
   2  32  -4 3105.22 101.716   1
   2 -32  -2 535.527 70.2163   1
   1 -32   5 797.450 333.538  -2
   2  32  -2 797.450 333.538   1
  -2 -32   0 799.182 75.2806   1
  -1 -32  -3 1359.95 212.796  -2
  -2  32   0 1359.95 212.796   1
   2 -32   2 4240.84 113.471  -2
   2  32   2 4240.84 113.471   1
  -2  32  -4 810.256 75.8824   1
   3 -32   1 1207.11 252.864  -2
   2  32   4 1207.11 252.864   1
   2 -32   6 222.322 64.5297   1
   4  32  -2 392.652 83.2857  -2
   2 -32   8 392.652 83.2857   1
  -2  32 -10 25.3473 69.5199   1
   2  32  12 1.16119 64.7458   1
  -6 -32   6 3438.03 129.944  -2
  -2  32 -14 3438.03 129.944   1
   2 -32  16 33.8826 73.2239   1
   2  32  18-21.6145 85.8334   1
   8  32 -10 1966.90 150.461  -2
   2 -32  20 1966.90 150.461   1
   2 -32  22-32.0912 98.4646   1
  -2 -32 -24 95.6733 102.399   1
  10  32 -14 1898.81 155.522  -2
   2 -32  26 1898.81 155.522   1
  -2 -33  27 39.7177 115.639   1
   7 -33 -20 128.182 124.030  -2
  -2  33  25 128.182 124.030   1
  -2  33  23 33.6822 90.2212   1
   2 -33 -21 307.081 88.9878   1
   5  33 -16 1360.35 130.802  -2
  -2 -33  19 1360.35 130.802   1
  -2 -33  17 23.1459 82.3646   1
  -2  33  15 168.369 82.3533   1
   3  33 -12 909.835 118.547  -2
  -2 -33  13 909.835 118.547   1
  -2  33  11 223.071 80.1314   1
  -2 -33   9 70.7326 64.3882   1
  -1 -33   8 2240.66 93.7640  -2
   2  33  -7 2240.66 93.7640   1
   2 -33  -5 187.690 70.2062   1
   2 -33  -3 0.09219 65.4656   1
  -1 -33  -4 3584.33 106.141  -2
  -2  33   1 3584.33 106.141   1
   2  33   1 103.896 64.9597   1
   2  33   3 194.919 316.279  -2
   2 -33   1 194.919 316.279   1
   2  33   3 20.0686 80.0780   1
   2  33   1 218.142 169.841  -2
   2 -33   3 218.142 169.841   1
  -3  33   0 1989.49 93.3420  -2
  -2 -33  -5 1989.49 93.3420   1
   2 -33   7-19.1946 83.6594   1
   4 -33  -1-46.9362 175.287  -2
   2  33   7-46.9362 175.287   1
   2  33   9 245.676 81.8352   1
   5 -33  -4 150.250 84.4795  -2
   2  33  11 150.250 84.4795   1
   2  33  13 621.455 80.8115   1
   2 -33  15 123.220 84.0121   1
  -7  33   8 72.6432 107.055  -2
  -2 -33 -17 72.6432 107.055   1
  -2  33 -19 486.847 88.7416   1
  -2 -33 -21 55.1956 88.4525   1
   9  33 -12 175.525 126.022  -2
   2 -33  23 175.525 126.022   1
  -2 -33 -25 735.399 114.740   1
  -2  34  26 9.06284 115.633   1
  -2  34  24 67.8167 104.829   1
  -6 -34  18 949.175 127.613  -2
   2  34 -22 949.175 127.613   1
   2  34 -20-44.9232 99.1265   1
  -2 -34  18 282.174 90.2875   1
   4 -34 -14 373.836 107.010  -2
  -2  34  16 373.836 107.010   1
  -2 -34  14 174.107 82.5658   1
   2  34 -12 175.533 79.4020   1
   2 -34 -10 52.1515 104.028  -2
  -2  34  10 52.1515 104.028   1
  -2 -34   8 263.106 75.0638   1
  -2  34   6 149.463 70.6202   1
   0  34  -6 1911.89 124.107  -2
  -2 -34   4 1911.89 124.107   1
  -2  34   2 1049.81 96.3433   1
   1  34   5 1183.84 223.553  -2
   2 -34  -2 1183.84 223.553   1
  -2 -34   0 603.008 102.862   1
   1 -34   3 773.268 154.066  -2
   2  34   0 773.268 154.066   1
   2  34   2 1001.03 106.425  -2
   2 -34   2 1001.03 106.425   1
   2 -34   4 610.120 88.5151   1
  -3 -34  -1 660.405 194.280  -2
  -2  34  -4 660.405 194.280   1
   2  34   6 33.3419 70.8138   1
   4  34  -2 98.0598 108.881  -2
   2 -34   8 98.0598 108.881   1
  -2 -34 -10 115.545 80.1960   1
   2  34  12 171.723 78.0320   1
   6 -34  -6 81.7732 96.7381  -2
   2  34  14 81.7732 96.7381   1
   2 -34  16 84.7694 84.3266   1
   2 -34  18 37.9777 87.9400   1
  -8 -34  10 275.531 106.896  -2
  -2  34 -20 275.531 106.896   1
   2  34  22 163.871 93.6637   1
   2 -34  24 2.03882 99.1142   1
   7 -35 -20 208.874 283.490  -2
  -2  35  25 208.874 283.490   1
   2  35 -23 64.3276 122.463   1
   2 -35 -21 609.417 109.167   1
  -5 -35  16 482.449 117.115  -2
   2  35 -19 482.449 117.115   1
  -2  35  17 95.2356 86.7504   1
  -2  35  15 59.1485 86.5053   1
  -3  35  12 817.131 101.777  -2
   2 -35 -13 817.131 101.777   1
  -2 -35  11-39.0739 83.7555   1
   2  35  -9 85.6639 84.1683   1
   1  35  -8 1491.16 102.834  -2
  -2 -35   7 1491.16 102.834   1
   2  35  -5 214.953 80.6982   1
  -2  35   3 34.4962 87.7219   1
  -1  35  -4 369.410 93.4431  -2
  -2 -35   1 369.410 93.4431   1
   2  35   1 132.501 103.136   1
   2  35   3 176.679 181.142  -2
   2 -35   1 176.679 181.142   1
   2  35   3 130.251 87.5019   1
   2 -35   1 382.825 260.398  -2
   2  35   3 382.825 260.398   1
   3 -35   0 109.989 92.0472  -2
   2  35   5 109.989 92.0472   1
  -2  35  -7 141.772 86.6100   1
  -2 -35  -9 373.481 91.0813   1
   5 -35  -4 790.434 111.074  -2
   2  35  11 790.434 111.074   1
   2 -35  13 273.576 78.0943   1
  -2 -35 -15 48.3339 82.3196   1
   7  35  -8 661.372 124.510  -2
   2 -35  17 661.372 124.510   1
  -2  35 -19 95.8134 89.5939   1
  -2 -35 -21-5.42867 93.5150   1
   9  35 -12 278.090 122.501  -2
   2 -35  23 278.090 122.501   1
   6 -36 -18 211.538 135.772  -2
  -2  36  22 211.538 135.772   1
  -2  36  20-20.8030 99.3885   1
   2 -36 -18 140.912 92.4285   1
  -4 -36  14 2306.95 151.903  -2
   2  36 -16 2306.95 151.903   1
  -2  36  14 43.7793 96.0747   1
  -2 -36  12-36.9079 101.564   1
  -2  36  10 1772.65 155.349  -2
   2 -36 -10 1772.65 155.349   1
   2 -36  -8 337.330 93.9687   1
   2  36  -6 197.546 84.9849   1
   0  36  -6 836.817 130.719  -2
  -2 -36   4 836.817 130.719   1
   2  36  -2 59.9940 99.1618   1
   1 -36   5 134.867 237.829  -2
   2  36  -2 134.867 237.829   1
  -2 -36   0 29.5312 89.4838   1
  -1 -36  -3 205.533 290.731  -2
  -2  36   0 205.533 290.731   1
   2 -36   2 3437.55 138.901  -2
   2  36   2 3437.55 138.901   1
  -2  36  -4 73.2733 90.3466   1
   3 -36   1 384.153 236.488  -2
   2  36   4 384.153 236.488   1
   2 -36   6 54.6482 96.6026   1
  -4 -36   2 2320.19 152.339  -2
  -2  36  -8 2320.19 152.339   1
   2 -36  10 283.730 93.8716   1
   2 -36  12 119.491 81.7760   1
   6 -36  -6 561.580 110.868  -2
   2  36  14 561.580 110.868   1
   2  36  16 261.117 85.9515   1
   2  36  18 42.8942 87.1071   1
  -8  36  10 1747.19 131.966  -2
  -2 -36 -20 1747.19 131.966   1
  -2  36 -22 260.630 205.646   1
  -2  37  21 32.0353 104.708   1
  -5  37  16 1943.63 157.841  -2
   2 -37 -19 1943.63 157.841   1
   2 -37 -17 176.464 102.592   1
  -2  37  15 241.849 111.401   1
   3 -37 -12 102.062 112.682  -2
  -2  37  13 102.062 112.682   1
  -2  37  11-14.1694 117.659   1
   2  37  -9 57.4849 106.992   1
   1  37  -8 197.185 124.886  -2
  -2 -37   7 197.185 124.886   1
  -2 -37   5 186.663 93.3739   1
   2  37  -3 124.680 90.9461   1
   1 -37   4 405.917 113.379  -2
   2  37  -1 405.917 113.379   1
  -2  37  -1 84.5606 124.611   1
   2 -37   3 145.561 223.143  -2
   2  37   1 145.561 223.143   1
  -2  37  -3 47.5643 125.214   1
   2 -37   1 275.689 175.498  -2
   2  37   3 275.689 175.498   1
   3  37   0 192.645 141.156  -2
   2 -37   5 192.645 141.156   1
   2 -37   7 521.060 117.560   1
   2  37   9 260.772 119.522   1
  -5 -37   4 1249.95 135.928  -2
  -2  37 -11 1249.95 135.928   1
  -2  37 -13 79.6049 90.3094   1
   2 -37  15 91.9401 94.8174   1
  -7  37   8 210.719 120.799  -2
  -2 -37 -17 210.719 120.799   1
   2 -37  19 261.406 104.652   1
   2  38 -20 92.8554 111.490   1
  -2 -38  18 148.652 109.681   1
  -4 -38  14 174.320 145.159  -2
   2  38 -16 174.320 145.159   1
   2 -38 -14 253.771 120.439   1
  -2  38  12 286.138 129.537   1
  -2 -38  10 33.2841 143.516  -2
   2  38 -10 33.2841 143.516   1
   2  38  -8 366.401 108.446   1
  -2 -38   6 296.535 118.717   1
   0 -38  -6 343.889 126.558  -2
  -2  38   4 343.889 126.558   1
  -2  38   2 480.295 104.292   1
   2  38   0 102.645 112.277   1
   1  38   3 5.82491 368.925  -2
   2 -38   0 5.82491 368.925   1
  -2 -38  -2 129.022 115.996  -2
  -2  38  -2 129.022 115.996   1
   2  38   4 106.667 120.160   1
   3 -38   1 425.340 396.216  -2
   2  38   4 425.340 396.216   1
   2  38   6 199.929 117.798   1
   4  38  -2 1957.76 180.968  -2
   2 -38   8 1957.76 180.968   1
  -2  38 -10 190.001 117.777   1
   2  38  12 57.0518 96.5001   1
   6 -38  -6 1218.81 144.554  -2
   2  38  14 1218.81 144.554   1
   2 -38  16 99.8383 105.826   1
   2 -38  18 71.5692 99.9198   1
   5 -39 -16 1156.74 407.353  -2
  -2  39  19 1156.74 407.353   1
  -2  39  17 183.653 110.076   1
   2  39 -15 139.459 116.763   1
  -3  39  12 241.303 175.151  -2
   2 -39 -13 241.303 175.151   1
   2  39 -11 84.4345 123.255   1
  -2  39   9-20.0054 121.910   1
   1  39  -8 841.732 145.258  -2
  -2 -39   7 841.732 145.258   1
   2  39  -5 65.6815 126.392   1
  -2 -39   3 780.587 112.321   1
  -1 -39  -4 1540.14 168.374  -2
  -2  39   1 1540.14 168.374   1
   2  39   1 273.241 143.517   1
   2 -39   3 370.486 221.377  -2
   2  39   1 370.486 221.377   1
   2 -39   3 121.113 125.763   1
   3 -39   0 1717.08 157.780  -2
   2  39   5 1717.08 157.780   1
   2  39   7 302.065 132.369   1
  -2  39  -9 249.195 136.009   1
  -5 -39   4 407.918 136.453  -2
  -2  39 -11 407.918 136.453   1
  -2 -39 -13 100.486 108.924   1
   2 -39  15 114.999 106.012   1
   7  39  -8 14.9763 144.664  -2
   2 -39  17 14.9763 144.664   1
   4 -40 -14 499.052 158.090  -2
  -2  40  16 499.052 158.090   1
  -2  40  14 74.8359 133.371   1
   2  40 -12 73.4106 131.632   1
   2 -40 -10 1933.87 180.719  -2
  -2  40  10 1933.87 180.719   1
   2  40  -8 38.4554 129.052   1
   2  40  -6 61.9837 123.279   1
   0 -40   6 1338.56 186.971  -2
   2  40  -4 1338.56 186.971   1
   2  40  -2 208.553 105.708   1
  -2  40   0-25.3950 139.354   1
   1  40   3 56.3195 258.288  -2
   2 -40   0 56.3195 258.288   1
  -2 -40  -2 210.805 148.506  -2
  -2  40  -2 210.805 148.506   1
   2 -40   4-21.4045 144.179   1
   3 -40   1 115.021 418.099  -2
   2  40   4 115.021 418.099   1
   2 -40   6 89.8306 117.790   1
   4  40  -2 325.796 173.104  -2
   2 -40   8 325.796 173.104   1
   2 -40  10 90.5954 120.511   1
   2  40  12 247.630 128.460   1
  -6  40   6 2220.24 172.622  -2
  -2 -40 -14 2220.24 172.622   1
  -3 -41  12 654.724 156.275  -2
   2  41 -13 654.724 156.275   1
  -2  41  11 96.8088 129.269   1
  -2  41   9 57.7440 126.408   1
   1 -41  -8 1080.22 189.514  -2
  -2  41   7 1080.22 189.514   1
  -2 -41   5 160.291 126.862   1
   2  41  -3 96.4447 124.074   1
   1  41   4 324.507 151.348  -2
   2 -41  -1 324.507 151.348   1
  -2  41  -1 709.378 147.752   1
   2 -41   3 1022.70 448.228  -2
   2  41   1 1022.70 448.228   1
   2 -41   3 448.480 135.697   1
   3 -41   0 405.066 157.802  -2
   2  41   5 405.066 157.802   1
   2 -41   7 250.616 138.067   1
   2 -41   9 105.831 122.958   1
   5  41  -4 976.202 184.975  -2
   2 -41  11 976.202 184.975   1
   2  41  13 203.301 353.781   1
  -2 -42  10-1.91524 147.463  -2
   2  42 -10-1.91524 147.463   1
   2  42  -8 901.761 159.023   1
   2 -42  -6 865.769 140.875   1
   0 -42   6 678.905 177.542  -2
   2  42  -4 678.905 177.542   1
   2  42  -2 441.216 148.514   1
  -2  42   0 97.5643 143.092   1
   2 -42   2 32.9236 141.986  -2
   2  42   2 32.9236 141.986   1
  -2  42  -4 227.004 132.611   1
   2 -42   6-67.8699 140.647   1
  -4 -42   2 115.922 158.069  -2
  -2  42  -8 115.922 158.069   1
   2  42  10 122.011 297.059   1
  -1  43   8 15.7659 192.152  -2
   2 -43  -7 15.7659 192.152   1
  -2 -43   5 110.132 130.977   1
   2  43  -3 23.2406 145.381   1
   1 -43   4 629.139 178.400  -2
   2  43  -1 629.139 178.400   1
   2  43   1 312.643 173.126   1
   2 -43   3 130.261 470.741  -2
   2  43   1 130.261 470.741   1
   2  43   3 125.491 134.203   1
   3 -43   0 117.563 177.567  -2
   2  43   5 117.563 177.567   1
   3   1 -40 111.822 157.547   1
  -3   1  38 50.4259 145.957   1
 -10  -1  29 430.742 148.873  -2
   3   1 -36 430.742 148.873   1
  -3  -1  34 22.4448 90.6480   1
  -3  -1  32 58.6536 74.0673   1
  -8   1  25 4597.58 137.227  -2
   3  -1 -30 4597.58 137.227   1
  -3  -1  28 420.372 73.7649   1
   3  -1 -26 42.1753 74.6458   1
  -6   1  21 2797.57 127.471  -2
   3  -1 -24 2797.57 127.471   1
   3   1 -22 112.011 62.3456   1
   3   1 -20-21.4144 57.9924   1
   4  -1 -17 7364.37 148.852  -2
  -3   1  18 7364.37 148.852   1
   3  -1 -16 67.7488 32.8308   1
   3  -1 -14 1235.63 50.5744   1
  -2  -1  13 11769.0 86.1206  -2
   3   1 -12 11769.0 86.1206   1
   3   1 -10 536.395 40.3568   1
  -3   1   8 67.2960 31.9565   1
   0   1  -9 26898.7 96.8977  -2
  -3  -1   6 26898.7 96.8977   1
  -3  -1   4 931.790 23.1996   1
   3  -1  -2 66.8514 24.1895   1
   2  -1   5 121437. 153.922  -2
   3   1   0 121437. 153.922   1
  -3  -1  -2 1650.68 28.9537   1
   3  -1   4 2669.14 37.0336   1
   4  -1   1 23084.8 87.5578  -2
   3   1   6 23084.8 87.5578   1
   3   1   8 1283.17 41.4014   1
   3   1  10 680.169 42.5159   1
  -6  -1   3 1154.79 63.3841  -2
  -3   1 -12 1154.79 63.3841   1
   3   1  14 971.199 63.9076   1
   3   1  16 265.663 55.9247   1
   8  -1  -7 3012.18 94.7925  -2
   3   1  18 3012.18 94.7925   1
   3   1  20 290.969 67.2693   1
   3  -1  22 665.275 89.6495   1
 -10  -1  11 737.567 117.782  -2
  -3   1 -24 737.567 117.782   1
  -3  -1 -26-42.2602 102.238   1
  -3   1 -28 36.7037 98.1740   1
 -12   1  15 1050.94 158.287  -2
  -3  -1 -30 1050.94 158.287   1
   3   1  32 188.871 109.510   1
   3  -1  34 79.3282 110.259   1
  14   1 -19 390.536 282.160  -2
   3  -1  36 390.536 282.160   1
   3  -1  38 273.968 221.372   1
  -3   2  41 153.157 172.454   1
  11  -2 -31 3682.68 264.534  -2
  -3   2  39 3682.68 264.534   1
   3  -2 -37 129.735 117.193   1
  -3   2  35 163.369 91.1760   1
  -9  -2  27 1050.24 106.527  -2
   3   2 -33 1050.24 106.527   1
   3  -2 -31 601.472 83.1404   1
   3  -2 -29 630.890 80.2119   1
  -7   2  23 1647.24 104.882  -2
   3  -2 -27 1647.24 104.882   1
  -3  -2  25 93.9773 62.6952   1
   3  -2 -23 81.0685 55.9645   1
  -5   2  19 4036.64 105.253  -2
   3  -2 -21 4036.64 105.253   1
  -3   2  19 9.60009 49.2610   1
   3  -2 -17 257.842 25.1162   1
  -3   2  15 80190.3 209.916  -2
   3  -2 -15 80190.3 209.916   1
   3  -2 -13 505.223 43.4380   1
  -3   2  11 760.970 34.7751   1
   1   2 -11 28045.0 121.833  -2
  -3  -2   9 28045.0 121.833   1
  -3   2   7 318.265 29.7290   1
  -3  -2   5 677.143 22.7003   1
   1   2   7 56447.3 115.199  -2
   3  -2  -3 56447.3 115.199   1
  -3   2   1 2937.11 30.0951   1
   3  -2   1 2242.76 31.2216   1
  -3  -2  -3 3609.48 35.6990  -2
  -3   2  -3 3609.48 35.6990   1
   3  -2   5 3126.18 38.9138   1
  -3   2  -7 694.087 34.4495   1
  -5   2   1 7604.37 69.8749  -2
  -3  -2  -9 7604.37 69.8749   1
   3   2  11 1164.53 51.0935   1
   3  -2  13 730.097 58.4389   1
   7  -2  -5 8824.76 120.980  -2
   3   2  15 8824.76 120.980   1
   3   2  17 1361.58 66.2323   1
  -3   2 -19 606.938 66.4637   1
  -9   2   9 13275.7 193.458  -2
  -3  -2 -21 13275.7 193.458   1
   3   2  23 952.480 97.4945   1
   3   2  25 286.685 97.1999   1
 -11   2  13 161.521 120.182  -2
  -3  -2 -27 161.521 120.182   1
   3  -2  29 224.482 103.597   1
  -3  -2 -31 136.085 102.184   1
  13  -2 -17 1429.25 151.110  -2
   3   2  33 1429.25 151.110   1
   3   2  35 92.2982 145.060   1
   3   2  37-49.3875 226.340   1
  -3   3  40 209.658 153.980   1
   3   3 -38 331.351 113.648   1
 -10  -3  29 1429.19 172.331  -2
   3   3 -36 1429.19 172.331   1
   3   3 -34 160.729 97.9005   1
   3   3 -32-6.26873 77.8103   1
  -8   3  25 246.208 93.4634  -2
   3  -3 -30 246.208 93.4634   1
  -3  -3  28 282.535 69.4457   1
  -3  -3  26 46.2969 65.1121   1
  -6   3  21 3788.23 114.879  -2
   3  -3 -24 3788.23 114.879   1
  -3   3  22 28.1437 52.4044   1
  -3  -3  20 348.144 51.9961   1
  -4   3  17 5022.03 61.7341  -2
   3  -3 -18 5022.03 61.7341   1
  -3   3  16 524.457 32.8087   1
   3   3 -14 328.459 40.6449   1
  -2  -3  13 2101.44 60.2616  -2
   3   3 -12 2101.44 60.2616   1
  -3  -3  10 234.393 22.7217   1
  -3   3   8 11.2713 22.5062   1
   0   3  -9 23323.6 78.6175  -2
  -3  -3   6 23323.6 78.6175   1
   3  -3  -4 402.845 23.5767   1
  -3  -3   2 1406.70 29.8791   1
   2   3   5 199198. 202.308  -2
   3  -3   0 199198. 202.308   1
  -3  -3  -2 476.330 20.9754   1
   3   3   4 1183.91 29.6462   1
   4  -3   1 2367.92 43.7715  -2
   3   3   6 2367.92 43.7715   1
   3  -3   8 159.446 35.2689   1
   3  -3  10 1177.00 49.3851   1
   6  -3  -3 2181.77 71.0481  -2
   3   3  12 2181.77 71.0481   1
  -3   3 -14 1301.81 58.7503   1
   3   3  16 102.056 54.6334   1
  -8   3   7 7122.62 129.721  -2
  -3  -3 -18 7122.62 129.721   1
   3  -3  20 488.837 69.0486   1
   3   3  22 459.552 72.7346   1
 -10  -3  11 3643.50 158.977  -2
  -3   3 -24 3643.50 158.977   1
   3   3  26 151.200 98.6787   1
  -3  -3 -28-7.99464 103.672   1
 -12   3  15 462.566 139.249  -2
  -3  -3 -30 462.566 139.249   1
  -3  -3 -32 152.965 111.305   1
   3   3  34-22.1256 155.401   1
  14   3 -19 6.74404 164.686  -2
   3  -3  36 6.74404 164.686   1
   3  -3  38 0.09423 215.047   1
   3  -4 -41 170.420 175.005   1
  11   4 -31 2214.11 233.832  -2
  -3  -4  39 2214.11 233.832   1
  -3   4  37 93.5632 116.761   1
  -3   4  35 133.427 121.010   1
  -9   4  27 1424.50 123.975  -2
   3  -4 -33 1424.50 123.975   1
   3  -4 -31 127.845 77.5353   1
   3   4 -29 49.2776 75.7190   1
  -7   4  23 332.570 81.6465  -2
   3  -4 -27 332.570 81.6465   1
  -3  -4  25 65.6439 63.5530   1
  -3  -4  23 214.265 56.7885   1
   5   4 -19 435.352 70.6765  -2
  -3  -4  21 435.352 70.6765   1
   3  -4 -19 452.447 24.1285   1
   3  -4 -17 15.9555 29.5718   1
  -3  -4  15 28.9714 41.5224  -2
   3   4 -15 28.9714 41.5224   1
   3  -4 -13 125.077 39.0537   1
  -3  -4  11 305.097 29.3321   1
  -1  -4  11 9565.15 60.2681  -2
   3   4  -9 9565.15 60.2681   1
  -3   4   7 418.669 22.9037   1
   3   4  -5 283.883 20.5721   1
  -1   4  -7 166417. 163.565  -2
  -3  -4   3 166417. 163.565   1
  -3  -4   1 648.983 25.4364   1
   3   4   1 618.635 24.4890   1
  -3  -4  -3 1236.38 26.3255  -2
  -3   4  -3 1236.38 26.3255   1
   3   4   5 2840.03 38.8519   1
   3  -4   7 2265.17 43.0932   1
   5  -4  -1 30820.4 133.805  -2
   3   4   9 30820.4 133.805   1
  -3   4 -11 5051.26 68.2754   1
  -3   4 -13 982.245 55.5895   1
   7  -4  -5 45313.1 218.761  -2
   3   4  15 45313.1 218.761   1
   3   4  17 7.07072 56.9482   1
  -3   4 -19 178.501 61.0006   1
   9  -4  -9 569.909 85.2186  -2
   3   4  21 569.909 85.2186   1
  -3  -4 -23 1233.93 85.5915   1
   3   4  25 320.787 97.7912   1
  11  -4 -13 4325.98 187.744  -2
   3   4  27 4325.98 187.744   1
   3   4  29 84.8272 105.358   1
  -3  -4 -31 81.2517 109.835   1
  13  -4 -17 506.765 193.323  -2
   3   4  33 506.765 193.323   1
  -3   4 -35 111.873 138.694   1
   3  -4  37-1.46609 138.897   1
  -3   5  40 146.967 173.246   1
   3   5 -38 79.1918 129.856   1
  10  -5 -29 515.807 175.854  -2
  -3   5  36 515.807 175.854   1
   3   5 -34 122.812 129.969   1
  -3  -5  32 126.010 78.0885   1
  -8   5  25 2107.34 127.866  -2
   3  -5 -30 2107.34 127.866   1
   3  -5 -28 443.378 75.7079   1
   3  -5 -26 421.577 69.7793   1
  -6   5  21 13037.6 163.115  -2
   3  -5 -24 13037.6 163.115   1
   3  -5 -22 474.604 57.1489   1
  -3   5  20 555.485 37.2494   1
   4   5 -17 11214.4 101.651  -2
  -3  -5  18 11214.4 101.651   1
   3  -5 -16 82.7112 35.4643   1
   3  -5 -14 246.547 38.0884   1
  -2   5  13 2117.05 49.7044  -2
   3  -5 -12 2117.05 49.7044   1
  -3   5  10 531.499 23.5839   1
  -3   5   8 476.760 26.5540   1
   0  -5  -9 25753.9 77.6029  -2
  -3   5   6 25753.9 77.6029   1
  -3  -5   4 2121.28 25.4324   1
  -3  -5   2 2115.84 27.8522   1
   2   5   5 281755. 233.526  -2
   3  -5   0 281755. 233.526   1
   3   5   2 2754.25 28.2432   1
   3  -5   4 5400.47 37.7316   1
   4  -5   1 113761. 211.816  -2
   3   5   6 113761. 211.816   1
   3  -5   8 3010.08 49.8212   1
  -3   5 -10 1505.17 49.4203   1
   6  -5  -3 20367.8 141.817  -2
   3   5  12 20367.8 141.817   1
  -3   5 -14 4855.44 75.1037   1
   3   5  16 1395.17 65.9128   1
  -8   5   7 2546.67 96.5810  -2
  -3  -5 -18 2546.67 96.5810   1
   3   5  20 219.960 64.5944   1
   3   5  22 776.899 74.3521   1
 -10  -5  11 3677.50 146.253  -2
  -3   5 -24 3677.50 146.253   1
   3  -5  26 1156.87 86.2231   1
  -3   5 -28 135.314 101.864   1
  12   5 -15 5085.36 197.385  -2
   3  -5  30 5085.36 197.385   1
   3  -5  32 1016.85 150.447   1
  -3  -5 -34 287.507 136.433   1
 -14   5  19 408.546 206.063  -2
  -3  -5 -36 408.546 206.063   1
   3   5  38 172.457 165.143   1
  11   6 -31 1363.57 209.513  -2
  -3  -6  39 1363.57 209.513   1
   3   6 -37 83.4870 139.796   1
  -3  -6  35 169.279 127.471   1
   9  -6 -27 1601.40 161.600  -2
  -3   6  33 1601.40 161.600   1
   3  -6 -31-4.43052 74.5752   1
   3  -6 -29 375.499 74.9115   1
  -7   6  23 2539.75 98.4007  -2
   3  -6 -27 2539.75 98.4007   1
   3  -6 -25 265.210 64.5117   1
   3  -6 -23 853.666 63.8599   1
  -5   6  19 19894.8 102.975  -2
   3  -6 -21 19894.8 102.975   1
  -3  -6  19 452.643 32.4031   1
   3  -6 -17 1433.31 46.0724   1
  -3   6  15 19845.3 108.243  -2
   3  -6 -15 19845.3 108.243   1
   3   6 -13 461.982 32.9320   1
   3  -6 -11 20.9972 26.6168   1
  -1   6  11 1025.61 39.0028  -2
   3  -6  -9 1025.61 39.0028   1
  -3  -6   7 806.096 26.3822   1
   3  -6  -5 433.974 21.7994   1
   1  -6   7 83767.8 118.554  -2
   3   6  -3 83767.8 118.554   1
   3   6  -1 3633.99 24.9672   1
   3   6   1 675.572 18.0530   1
   3   6   3 45529.2 97.0937  -2
   3  -6   3 45529.2 97.0937   1
   3  -6   5 5547.74 41.4083   1
  -3   6  -7 2904.48 45.6245   1
  -5  -6   1 25563.0 131.968  -2
  -3   6  -9 25563.0 131.968   1
   3   6  11 403.703 49.2854   1
   3   6  13 347.294 49.5264   1
  -7   6   5 37232.0 231.340  -2
  -3  -6 -15 37232.0 231.340   1
  -3  -6 -17 1668.05 65.9525   1
   3   6  19 213.670 55.1143   1
  -9   6   9 3156.00 106.355  -2
  -3  -6 -21 3156.00 106.355   1
   3   6  23 258.041 71.3753   1
  -3  -6 -25 439.297 76.3318   1
  11   6 -13 2688.67 133.134  -2
   3  -6  27 2688.67 133.134   1
  -3  -6 -29 595.589 101.961   1
   3  -6  31 435.379 106.146   1
  13  -6 -17 1953.88 208.864  -2
   3   6  33 1953.88 208.864   1
  -3   6 -35 84.1412 137.742   1
   3   6  37 79.7526 127.912   1
  -3  -7  40 73.9122 138.701   1
  -3   7  38-0.05458 141.791   1
  10  -7 -29 356.001 182.076  -2
  -3   7  36 356.001 182.076   1
   3   7 -34 48.1506 134.846   1
   3  -7 -32 215.427 97.0992   1
  -8   7  25 5253.03 135.287  -2
   3  -7 -30 5253.03 135.287   1
   3  -7 -28 572.107 72.3310   1
   3   7 -26 254.870 66.0629   1
  -6   7  21 1124.28 94.5107  -2
   3  -7 -24 1124.28 94.5107   1
   3  -7 -22 897.893 32.9479   1
   3  -7 -20 458.218 33.7818   1
  -4  -7  17 17771.1 110.685  -2
   3   7 -18 17771.1 110.685   1
   3   7 -16 955.309 38.7176   1
   3  -7 -14 848.544 36.4031   1
  -2  -7  13 16264.5 87.2266  -2
   3   7 -12 16264.5 87.2266   1
   3  -7 -10 298.239 25.5338   1
   3   7  -8 1071.12 28.8972   1
   0   7   9 45384.9 101.529  -2
   3  -7  -6 45384.9 101.529   1
  -3   7   4 1899.93 24.9700   1
   3  -7  -2 91.3720 17.1119   1
  -2  -7  -5 16221.0 55.2938  -2
  -3   7   0 16221.0 55.2938   1
   3  -7   2 365.218 17.8429   1
   3   7   4 303.572 23.1226   1
  -4   7  -1 68496.8 163.498  -2
  -3  -7  -6 68496.8 163.498   1
  -3  -7  -8 1748.48 44.1419   1
  -3   7 -10 1076.31 51.1847   1
  -6   7   3 72522.6 262.909  -2
  -3  -7 -12 72522.6 262.909   1
   3   7  14 117.825 50.0543   1
  -3   7 -16 505.202 56.1493   1
  -8   7   7 7001.73 122.338  -2
  -3  -7 -18 7001.73 122.338   1
   3   7  20 193.198 58.9632   1
   3  -7  22 296.248 55.2784   1
  10  -7 -11 2531.54 93.3602  -2
   3   7  24 2531.54 93.3602   1
  -3  -7 -26 93.4507 75.7740   1
  -3   7 -28 158.659 94.0847   1
  12  -7 -15 831.559 142.609  -2
   3   7  30 831.559 142.609   1
  -3  -7 -32 94.0694 123.243   1
   3   7  34-1.14262 122.016   1
 -14  -7  19 403.376 160.251  -2
  -3   7 -36 403.376 160.251   1
   3   7  38 12.2316 125.459   1
 -11   8  31 590.368 177.709  -2
   3  -8 -39 590.368 177.709   1
   3   8 -37 110.721 148.297   1
   3   8 -35 285.033 129.475   1
  -9   8  27 1795.69 162.233  -2
   3  -8 -33 1795.69 162.233   1
  -3  -8  31 521.583 78.4164   1
   3  -8 -29-17.5245 71.6413   1
  -7  -8  23 142.984 86.9160  -2
   3   8 -27 142.984 86.9160   1
   3  -8 -25 96.8382 61.9810   1
   3   8 -23 14.5141 40.0271   1
  -5   8  19 2856.06 61.3812  -2
   3  -8 -21 2856.06 61.3812   1
   3   8 -19 12.6953 35.7479   1
   3  -8 -17 64.1831 34.7941   1
  -3   8  15-3.57066 38.2994  -2
   3  -8 -15-3.57066 38.2994   1
   3  -8 -13 798.842 35.0543   1
   3   8 -11 544.994 29.4798   1
   1  -8 -11 32736.7 106.206  -2
  -3   8   9 32736.7 106.206   1
   3  -8  -7 552.625 24.9953   1
   3   8  -5 130.852 20.3124   1
   1   8   7 17578.7 52.2392  -2
   3  -8  -3 17578.7 52.2392   1
   3  -8  -1 502.400 16.6310   1
   3  -8   1 1321.98 22.6935   1
   3   8   3 5140.17 41.5217  -2
   3  -8   3 5140.17 41.5217   1
   3   8   5 57.9501 27.2479   1
  -3  -8  -7 304.948 34.2770   1
   5   8  -1 40274.0 146.784  -2
   3  -8   9 40274.0 146.784   1
  -3  -8 -11 5024.36 68.2004   1
   3  -8  13 1730.34 57.6226   1
   7   8  -5 725.237 74.3972  -2
   3  -8  15 725.237 74.3972   1
  -3   8 -17 755.492 54.7673   1
  -3   8 -19-29.5748 53.2741   1
   9  -8  -9 1191.10 71.5550  -2
   3   8  21 1191.10 71.5550   1
   3   8  23 320.992 52.6973   1
   3  -8  25 283.092 67.6484   1
  11  -8 -13 2101.80 114.423  -2
   3   8  27 2101.80 114.423   1
  -3  -8 -29-6.41980 85.6897   1
   3   8  31-23.2294 106.182   1
 -13   8  17 84.7569 128.696  -2
  -3  -8 -33 84.7569 128.696   1
   3   8  35 111.947 112.415   1
   3  -8  37-41.4837 123.088   1
  -3   9  40 83.5172 157.666   1
   3  -9 -38-107.963 140.165   1
  10  -9 -29 887.135 209.303  -2
  -3   9  36 887.135 209.303   1
   3   9 -34 168.824 128.985   1
   3  -9 -32 12.9825 103.547   1
  -8   9  25 2209.66 112.875  -2
   3  -9 -30 2209.66 112.875   1
   3  -9 -28 65.2761 64.4027   1
   3  -9 -26 7.59559 51.1108   1
   6   9 -21 11292.4 119.694  -2
  -3  -9  24 11292.4 119.694   1
  -3  -9  22 24.7402 31.6045   1
   3  -9 -20 383.538 34.6476   1
   4   9 -17 3863.30 62.4422  -2
  -3  -9  18 3863.30 62.4422   1
   3  -9 -16 52.0082 31.8634   1
  -3  -9  14 22.6253 30.7950   1
   2  -9 -13 17732.5 91.0136  -2
  -3   9  12 17732.5 91.0136   1
  -3  -9  10 485.516 29.8662   1
   3  -9  -8 1617.18 30.0355   1
   0   9   9 33897.1 84.7788  -2
   3  -9  -6 33897.1 84.7788   1
  -3   9   4 755.413 19.6901   1
   3   9  -2 847.123 18.0568   1
  -2  -9  -5 4417.19 30.1637  -2
  -3   9   0 4417.19 30.1637   1
   3   9   2 1417.17 21.3532   1
   3   9   4 930.497 28.4927   1
  -4  -9  -1 19068.1 102.864  -2
  -3   9  -6 19068.1 102.864   1
  -3  -9  -8 1686.16 44.9071   1
   3   9  10 593.680 44.4887   1
   6  -9  -3 12548.6 120.754  -2
   3   9  12 12548.6 120.754   1
  -3  -9 -14 1158.06 49.9654   1
   3   9  16 34.5486 47.4971   1
   8  -9  -7 1675.18 73.3639  -2
   3   9  18 1675.18 73.3639   1
  -3  -9 -20 324.997 47.4796   1
   3   9  22 110.902 48.2250   1
 -10   9  11 928.704 94.7336  -2
  -3  -9 -24 928.704 94.7336   1
   3   9  26 733.800 73.5816   1
  -3   9 -28 110.978 83.5764   1
 -12   9  15 504.972 135.134  -2
  -3  -9 -30 504.972 135.134   1
   3   9  32 49.9063 111.291   1
  -3  -9 -34 37.4465 110.573   1
  14   9 -19 571.305 158.518  -2
   3  -9  36 571.305 158.518   1
   3   9  38 359.400 227.067   1
  11 -10 -31 117.718 182.110  -2
  -3  10  39 117.718 182.110   1
  -3 -10  37 66.4539 137.928   1
   3  10 -35 19.3564 140.204   1
  -9 -10  27 1191.99 139.438  -2
   3  10 -33 1191.99 139.438   1
  -3 -10  31 18.7253 101.183   1
   3 -10 -29-21.2754 62.8638   1
  -7  10  23 8486.39 125.926  -2
   3 -10 -27 8486.39 125.926   1
   3  10 -25 126.888 45.7540   1
   3  10 -23 620.882 36.5589   1
  -5 -10  19 1039.17 44.4720  -2
   3  10 -21 1039.17 44.4720   1
   3 -10 -19 861.689 35.1491   1
   3 -10 -17 68.4594 31.7538   1
  -3 -10  15 3905.35 55.4568  -2
   3  10 -15 3905.35 55.4568   1
   3  10 -13 8.66930 29.0318   1
   3  10 -11 138.496 29.8252   1
  -1  10  11 17326.5 77.2234  -2
   3 -10  -9 17326.5 77.2234   1
  -3 -10   7 2199.83 32.2049   1
   3  10  -5 682.920 22.1086   1
   1 -10   7 1065.38 23.9171  -2
   3  10  -3 1065.38 23.9171   1
  -3 -10   1 5.33904 13.6462   1
   3  10   1 68.5362 17.9370   1
   3  10   3 388.331 25.8896  -2
   3 -10   3 388.331 25.8896   1
   3  10   5 1935.37 36.7891   1
   3 -10   7 1455.71 45.1754   1
  -5  10   1 2825.86 63.7213  -2
  -3 -10  -9 2825.86 63.7213   1
   3  10  11 668.611 48.9755   1
   3 -10  13 654.871 43.8477   1
   7 -10  -5 2245.62 71.6651  -2
   3  10  15 2245.62 71.6651   1
   3  10  17 220.133 42.1878   1
  -3 -10 -19 7.94007 42.7282   1
   9 -10  -9 182.249 56.6189  -2
   3  10  21 182.249 56.6189   1
  -3  10 -23 32.9755 51.2208   1
   3  10  25 50.4755 61.8328   1
  11  10 -13 1101.77 86.5240  -2
   3 -10  27 1101.77 86.5240   1
   3  10  29 232.299 98.3104   1
   3 -10  31-77.1843 110.358   1
 -13 -10  17 311.704 135.513  -2
  -3  10 -33 311.704 135.513   1
  -3 -10 -35 70.1090 112.905   1
   3  10  37 58.7854 128.059   1
  -3  11  40 33.9600 137.470   1
   3  11 -38 255.979 152.362   1
  10  11 -29 926.030 214.902  -2
  -3 -11  36 926.030 214.902   1
   3  11 -34 257.920 125.839   1
   3 -11 -32-6.46073 105.430   1
  -8  11  25 337.399 123.790  -2
   3 -11 -30 337.399 123.790   1
   3 -11 -28 120.496 56.3782   1
   3 -11 -26 113.862 44.4608   1
  -6  11  21 4798.41 74.8767  -2
   3 -11 -24 4798.41 74.8767   1
   3 -11 -22 34.8269 30.4279   1
   3 -11 -20 34.8621 28.5588   1
  -4 -11  17 9798.73 96.7953  -2
   3  11 -18 9798.73 96.7953   1
   3 -11 -16 524.104 33.0322   1
   3 -11 -14 558.641 32.4493   1
   2  11 -13 1543.38 40.2535  -2
  -3 -11  12 1543.38 40.2535   1
  -3  11  10 234.371 30.1491   1
  -3 -11   8 2194.40 34.7568   1
   0 -11  -9 74148.4 137.406  -2
  -3  11   6 74148.4 137.406   1
   3  11  -4 96.2553 18.0728   1
  -3  11   2 70.6020 14.7975   1
   2  11   5 13625.7 52.0701  -2
   3 -11   0 13625.7 52.0701   1
  -3 -11  -2 357.210 20.3658   1
   3 -11   4 62.4238 24.8628   1
   4 -11   1 7989.79 69.4494  -2
   3  11   6 7989.79 69.4494   1
  -3  11  -8 1654.34 46.4139   1
   3 -11  10 1481.28 53.0569   1
  -6  11   3 6582.76 88.1853  -2
  -3 -11 -12 6582.76 88.1853   1
   3 -11  14 299.886 46.0687   1
  -3 -11 -16 39.9201 39.8710   1
   8  11  -7 8086.60 105.407  -2
   3 -11  18 8086.60 105.407   1
   3 -11  20 160.322 47.4300   1
  -3  11 -22 115.399 49.9364   1
 -10 -11  11 3780.86 115.475  -2
  -3  11 -24 3780.86 115.475   1
   3  11  26 199.863 63.1533   1
   3  11  28 85.8194 94.6281   1
 -12 -11  15 98.0879 124.387  -2
  -3  11 -30 98.0879 124.387   1
  -3 -11 -32 273.066 108.015   1
  -3 -11 -34 117.288 114.193   1
  14  11 -19 1655.86 190.407  -2
   3 -11  36 1655.86 190.407   1
  11  12 -31 370.393 183.532  -2
  -3 -12  39 370.393 183.532   1
  -3 -12  37-39.8622 141.647   1
   3 -12 -35-121.670 147.986   1
   9  12 -27 126.144 135.616  -2
  -3 -12  33 126.144 135.616   1
   3 -12 -31 29.2060 102.345   1
   3 -12 -29 296.860 100.036   1
  -7  12  23 6901.62 112.542  -2
   3 -12 -27 6901.62 112.542   1
  -3  12  25 124.792 44.0425   1
  -3 -12  23 16.0921 26.7727   1
  -5 -12  19 398.619 36.3079  -2
   3  12 -21 398.619 36.3079   1
   3 -12 -19 54.7040 25.9684   1
   3 -12 -17 144.436 32.1130   1
   3 -12 -15 10.4021 38.7597  -2
  -3  12  15 10.4021 38.7597   1
   3  12 -13 73.6259 29.5049   1
  -3 -12  11 196.146 29.5460   1
  -1 -12  11 9480.63 67.2724  -2
   3  12  -9 9480.63 67.2724   1
   3  12  -7 892.203 31.3786   1
  -3  12   5 1268.63 26.3372   1
   1  12   7 32824.0 91.2951  -2
   3 -12  -3 32824.0 91.2951   1
   3  12  -1 822.722 26.1544   1
   3 -12   1 1758.08 26.2081   1
   3  12   3 18259.3 61.3027  -2
   3 -12   3 18259.3 61.3027   1
   3  12   5 78.4876 29.1492   1
   3  12   7 503.027 39.6719   1
   5 -12  -1 35620.3 163.335  -2
   3  12   9 35620.3 163.335   1
   3 -12  11 2326.77 58.0114   1
  -3  12 -13 105.993 43.1160   1
   7  12  -5 3413.32 84.3146  -2
   3 -12  15 3413.32 84.3146   1
   3  12  17 1654.16 61.2301   1
   3 -12  19 668.338 49.8986   1
   9 -12  -9 1758.69 78.0882  -2
   3  12  21 1758.69 78.0882   1
   3  12  23 254.809 57.6068   1
   3 -12  25 169.076 62.8570   1
  11 -12 -13 955.453 109.611  -2
   3  12  27 955.453 109.611   1
   3  12  29 44.2068 101.512   1
  -3 -12 -31 5.40226 103.195   1
 -13  12  17 652.997 153.793  -2
  -3 -12 -33 652.997 153.793   1
   3  12  35 914.025 126.632   1
  -3  12 -37 270.757 129.973   1
   3  13 -38 8.08472 137.862   1
  10  13 -29 143.342 166.338  -2
  -3 -13  36 143.342 166.338   1
   3 -13 -34-13.7062 122.058   1
  -3  13  32-7.77827 105.670   1
  -8 -13  25 2135.91 147.589  -2
   3  13 -30 2135.91 147.589   1
   3 -13 -28 387.852 101.355   1
   3 -13 -26 43.8389 95.3221   1
  -6  13  21 9732.46 137.081  -2
   3 -13 -24 9732.46 137.081   1
   3 -13 -22 182.481 26.8222   1
   3 -13 -20 24.4194 20.8608   1
   4  13 -17 2068.27 52.9023  -2
  -3 -13  18 2068.27 52.9023   1
   3  13 -16 109.607 30.3030   1
   3 -13 -14 297.669 33.0151   1
  -2 -13  13 7147.19 63.4918  -2
   3  13 -12 7147.19 63.4918   1
   3  13 -10 224.512 33.8057   1
  -3 -13   8 2241.96 39.7977   1
   0 -13   9 36635.8 107.656  -2
   3  13  -6 36635.8 107.656   1
   3 -13  -4 902.738 24.2764   1
   3 -13  -2 798.515 30.1294   1
   2 -13   5 12405.5 61.3456  -2
   3  13   0 12405.5 61.3456   1
  -3 -13  -2 807.739 26.0445   1
   3  13   4 74.1531 26.6468   1
  -4 -13  -1 32351.4 121.510  -2
  -3  13  -6 32351.4 121.510   1
   3  13   8 3524.90 58.4884   1
  -3  13 -10 767.380 44.0156   1
   6  13  -3 2477.29 74.7313  -2
   3 -13  12 2477.29 74.7313   1
  -3 -13 -14 143.136 48.2743   1
  -3  13 -16 249.093 49.9481   1
  -8 -13   7 2641.97 87.6004  -2
  -3  13 -18 2641.97 87.6004   1
  -3  13 -20 519.533 57.2302   1
   3  13  22 86.4374 71.2811   1
  10 -13 -11 4366.57 116.337  -2
   3  13  24 4366.57 116.337   1
   3  13  26 715.278 65.9360   1
   3  13  28 120.255 92.4491   1
 -12  13  15 282.247 132.237  -2
  -3 -13 -30 282.247 132.237   1
   3  13  32 196.291 110.987   1
   3  13  34 77.9345 117.328   1
 -14  13  19 1482.77 185.228  -2
  -3 -13 -36 1482.77 185.228   1
 -11 -14  31 502.936 207.920  -2
   3  14 -39 502.936 207.920   1
  -3  14  37 25.0829 144.189   1
   3  14 -35 76.6552 151.224   1
  -9 -14  27 181.338 135.523  -2
   3  14 -33 181.338 135.523   1
  -3 -14  31 132.453 103.721   1
  -3 -14  29-18.9927 102.433   1
  -7 -14  23 2758.94 139.255  -2
   3  14 -27 2758.94 139.255   1
  -3  14  25-14.8323 71.3399   1
   3  14 -23 312.703 66.5782   1
   5  14 -19 1409.72 79.5865  -2
  -3 -14  21 1409.72 79.5865   1
  -3 -14  19-2.86046 51.1699   1
  -3  14  17 421.949 32.2392   1
  -3  14  15 31655.3 139.788  -2
   3 -14 -15 31655.3 139.788   1
   3  14 -13 252.499 33.0832   1
   3  14 -11-11.5477 34.6601   1
  -1  14  11 25672.1 127.451  -2
   3 -14  -9 25672.1 127.451   1
   3  14  -7 887.645 34.2617   1
  -3 -14   5 506.508 22.8952   1
  -1 -14  -7 4769.12 46.7480  -2
  -3  14   3 4769.12 46.7480   1
   3  14  -1 564.222 30.9180   1
  -3  14  -1 1087.65 23.4115   1
  -3  14  -3 123.225 29.3107  -2
  -3 -14  -3 123.225 29.3107   1
   3  14   5 2999.50 42.9655   1
   3 -14   7 2828.85 49.5302   1
   5  14  -1 6007.40 83.8193  -2
   3 -14   9 6007.40 83.8193   1
   3 -14  11 123.314 39.3905   1
   3 -14  13 90.5188 43.1943   1
   7 -14  -5 526.870 62.4199  -2
   3  14  15 526.870 62.4199   1
   3  14  17 168.678 52.2182   1
  -3 -14 -19 97.8007 53.3474   1
   9  14  -9 3016.99 118.995  -2
   3 -14  21 3016.99 118.995   1
  -3 -14 -23 609.666 78.7274   1
   3  14  25 395.805 85.4898   1
  11 -14 -13 523.986 112.025  -2
   3  14  27 523.986 112.025   1
   3  14  29 374.713 100.930   1
   3  14  31 65.5350 102.045   1
  13 -14 -17 40.1001 140.486  -2
   3  14  33 40.1001 140.486   1
   3 -14  35 147.323 114.619   1
   3 -15 -38-79.0247 150.405   1
  10  15 -29 134.421 169.164  -2
  -3 -15  36 134.421 169.164   1
   3  15 -34-60.6904 138.458   1
  -3  15  32-86.3816 106.201   1
  -8 -15  25 599.124 137.503  -2
   3  15 -30 599.124 137.503   1
  -3  15  28-15.0881 100.423   1
   3 -15 -26 172.778 95.7418   1
   6  15 -21 9418.28 145.147  -2
  -3 -15  24 9418.28 145.147   1
   3  15 -22 262.557 69.1145   1
   3 -15 -20 68.0889 65.1729   1
   4  15 -17 1424.77 80.9469  -2
  -3 -15  18 1424.77 80.9469   1
   3  15 -16 846.437 33.7260   1
   3 -15 -14 1138.18 39.2698   1
   2  15 -13 1521.32 48.6015  -2
  -3 -15  12 1521.32 48.6015   1
   3  15 -10 107.934 32.5984   1
   3 -15  -8 639.908 35.4030   1
   0 -15  -9 911.791 40.0241  -2
  -3  15   6 911.791 40.0241   1
  -3 -15   4 432.372 26.2959   1
  -3  15   2 178.977 30.2624   1
  -2  15  -5 4713.94 51.3780  -2
  -3 -15   0 4713.94 51.3780   1
  -3 -15  -2 732.086 24.3449   1
  -3  15  -4 585.682 28.3261   1
   4 -15   1 31251.9 126.564  -2
   3  15   6 31251.9 126.564   1
   3  15   8 1735.87 52.2350   1
   3 -15  10 197.107 41.3954   1
  -6  15   3 18560.7 140.182  -2
  -3 -15 -12 18560.7 140.182   1
   3 -15  14 253.573 45.2671   1
  -3  15 -16 271.744 52.3845   1
   8 -15  -7 13406.4 148.972  -2
   3  15  18 13406.4 148.972   1
  -3  15 -20 765.024 56.8581   1
  -3 -15 -22 63.4147 75.4575   1
 -10 -15  11 1642.94 106.126  -2
  -3  15 -24 1642.94 106.126   1
  -3 -15 -26 279.760 87.6501   1
   3  15  28 43.9314 103.659   1
  12 -15 -15 434.749 126.019  -2
   3  15  30 434.749 126.019   1
   3 -15  32 292.361 112.550   1
   3  15  34 97.9932 116.190   1
  14 -15 -19 664.671 169.614  -2
   3  15  36 664.671 169.614   1
   3  16 -37 18.9212 141.609   1
  -3 -16  35 126.702 145.085   1
  -9  16  27 1221.33 162.730  -2
   3 -16 -33 1221.33 162.730   1
   3  16 -31 134.639 104.854   1
   3 -16 -29 26.0021 107.725   1
  -7  16  23 1631.13 145.715  -2
   3 -16 -27 1631.13 145.715   1
   3 -16 -25 793.061 102.890   1
   3 -16 -23 527.332 74.9678   1
  -5  16  19 6793.51 151.951  -2
   3 -16 -21 6793.51 151.951   1
   3 -16 -19 37.7884 65.3188   1
   3  16 -17 310.477 26.5341   1
  -3 -16  15 48.5145 38.7803  -2
   3  16 -15 48.5145 38.7803   1
  -3 -16  13 129.263 30.5631   1
   3 -16 -11 124.519 32.3017   1
  -1  16  11 5260.68 62.2927  -2
   3 -16  -9 5260.68 62.2927   1
   3  16  -7 753.996 35.4245   1
   3  16  -5 801.094 40.3444   1
   1 -16   7 39139.0 117.021  -2
   3  16  -3 39139.0 117.021   1
  -3  16   1 63.5457 32.8681   1
  -3  16  -1 25.9389 37.2488   1
   3  16   3 12785.0 65.8900  -2
   3 -16   3 12785.0 65.8900   1
   3  16   5 1545.66 34.5412   1
   3  16   7 184.803 38.4685   1
   5  16  -1 830.309 51.4296  -2
   3 -16   9 830.309 51.4296   1
  -3  16 -11 4268.28 69.5786   1
   3 -16  13 572.120 46.6279   1
  -7  16   5 1732.38 76.6156  -2
  -3 -16 -15 1732.38 76.6156   1
   3  16  17 2996.89 69.3972   1
   3  16  19 1081.09 58.3128   1
   9  16  -9 689.155 101.568  -2
   3 -16  21 689.155 101.568   1
   3 -16  23 671.689 80.2336   1
  -3  16 -25 78.5299 77.8768   1
  11  16 -13 405.081 117.537  -2
   3 -16  27 405.081 117.537   1
  -3  16 -29 129.515 104.889   1
   3  16  31 94.1880 112.623   1
  13  16 -17 897.632 177.292  -2
   3 -16  33 897.632 177.292   1
  -3  16 -35 193.796 119.096   1
   3  17 -38 153.308 150.796   1
  10  17 -29 1341.38 207.785  -2
  -3 -17  36 1341.38 207.785   1
  -3  17  34 61.0942 141.099   1
  -3  17  32 20.0852 105.495   1
   8  17 -25 260.353 120.156  -2
  -3 -17  30 260.353 120.156   1
   3  17 -28 69.2186 95.5382   1
   3  17 -26 221.781 101.890   1
   6  17 -21 2638.90 153.039  -2
  -3 -17  24 2638.90 153.039   1
  -3  17  22 60.9080 71.3416   1
  -3  17  20 634.345 69.5352   1
  -4  17  17 959.062 71.7118  -2
   3 -17 -18 959.062 71.7118   1
   3 -17 -16 70.9517 27.7211   1
   3 -17 -14 123.038 29.5878   1
  -2  17  13 460.983 41.4645  -2
   3 -17 -12 460.983 41.4645   1
  -3  17  10 501.574 33.8547   1
   3  17  -8 317.262 33.5206   1
   0 -17   9 11119.0 88.4995  -2
   3  17  -6 11119.0 88.4995   1
   3  17  -4 1907.54 35.2431   1
  -3  17   2 1396.67 40.4966   1
  -2  17  -5 2468.52 63.9275  -2
  -3 -17   0 2468.52 63.9275   1
   3 -17   2 807.128 40.8489   1
  -3  17  -4 611.460 30.1900   1
   4 -17   1 3200.01 56.2399  -2
   3  17   6 3200.01 56.2399   1
   3 -17   8-2.78342 40.6572   1
   3  17  10 158.355 43.6910   1
  -6 -17   3 14591.2 134.037  -2
  -3  17 -12 14591.2 134.037   1
   3 -17  14 1132.01 54.8280   1
   3  17  16 744.416 55.9897   1
   8 -17  -7 11300.9 118.825  -2
   3  17  18 11300.9 118.825   1
  -3 -17 -20 634.488 81.4359   1
  -3  17 -22 130.347 83.6224   1
 -10 -17  11 384.651 105.530  -2
  -3  17 -24 384.651 105.530   1
   3 -17  26 70.4952 81.4432   1
  -3 -17 -28 115.419 103.517   1
  12 -17 -15 162.586 127.471  -2
   3  17  30 162.586 127.471   1
  -3  17 -32 144.691 109.685   1
   3  17  34-25.3597 117.278   1
   3  18 -37 161.513 144.928   1
   3  18 -35 36.7613 138.371   1
  -9  18  27 970.419 145.883  -2
   3 -18 -33 970.419 145.883   1
   3  18 -31 219.000 116.238   1
   3 -18 -29 113.028 110.004   1
   7 -18 -23 2086.98 136.484  -2
  -3  18  27 2086.98 136.484   1
  -3 -18  25 369.996 83.6205   1
  -3  18  23 66.3747 78.4090   1
   5 -18 -19 477.410 101.454  -2
  -3  18  21 477.410 101.454   1
   3 -18 -19 70.8423 73.1819   1
  -3  18  17 8.95135 54.1871   1
  -3  18  15 949.007 54.6739  -2
   3 -18 -15 949.007 54.6739   1
  -3 -18  13 161.196 33.9592   1
   3  18 -11 225.645 34.4289   1
   1 -18 -11 1696.24 50.3813  -2
  -3  18   9 1696.24 50.3813   1
  -3 -18   7 568.554 27.4149   1
  -3  18   5 1100.29 38.1047   1
  -1 -18  -7 19425.7 104.937  -2
  -3  18   3 19425.7 104.937   1
  -3  18   1 100.134 38.1499   1
  -3  18  -1 1726.90 48.5526   1
   3  18   3 343.527 27.6068  -2
   3 -18   3 343.527 27.6068   1
   3  18   5 2301.80 50.7608   1
   3  18   7 110.607 38.3640   1
   5  18  -1 23247.2 135.065  -2
   3 -18   9 23247.2 135.065   1
   3 -18  11 973.333 51.1653   1
   3  18  13 260.550 52.6751   1
   7 -18  -5 7940.77 122.500  -2
   3  18  15 7940.77 122.500   1
  -3 -18 -17 205.236 50.2095   1
  -3 -18 -19 13.3898 69.7957   1
  -9 -18   9 5397.44 141.223  -2
  -3  18 -21 5397.44 141.223   1
  -3 -18 -23-18.9024 80.4024   1
   3 -18  25-60.6246 82.6187   1
 -11  18  13 38.3036 128.040  -2
  -3 -18 -27 38.3036 128.040   1
  -3 -18 -29 15.3246 114.167   1
   3 -18  31 67.3312 107.229   1
  13  18 -17 198.525 135.782  -2
   3 -18  33 198.525 135.782   1
   3  18  35-7.32156 116.957   1
 -10 -19  29 287.955 198.370  -2
   3  19 -36 287.955 198.370   1
  -3 -19  34 124.811 136.155   1
   3  19 -32 8.77311 111.295   1
   8  19 -25 512.264 137.674  -2
  -3 -19  30 512.264 137.674   1
   3 -19 -28 41.6704 110.286   1
  -3 -19  26 325.713 86.4127   1
   6 -19 -21 3488.34 155.466  -2
  -3  19  24 3488.34 155.466   1
  -3  19  22 64.9328 79.7811   1
   3 -19 -20 452.649 77.5781   1
   4  19 -17 1162.77 82.7026  -2
  -3 -19  18 1162.77 82.7026   1
   3 -19 -16 39.6396 29.5713   1
  -3  19  14-5.15989 31.9413   1
   2  19 -13 547.828 50.4402  -2
  -3 -19  12 547.828 50.4402   1
   3  19 -10 365.485 39.1542   1
   3  19  -8 17.9556 29.5546   1
   0  19   9 767.426 39.9930  -2
   3 -19  -6 767.426 39.9930   1
  -3 -19   4 94.0655 32.0322   1
   3 -19  -2 1018.09 39.6302   1
  -2 -19  -5 7600.02 82.0052  -2
  -3  19   0 7600.02 82.0052   1
   3 -19   2 45.1952 42.6170   1
   3  19   4 17.2450 27.7365   1
   4  19   1 6847.76 78.0547  -2
   3 -19   6 6847.76 78.0547   1
   3  19   8 2986.46 55.3244   1
  -3  19 -10 522.938 47.2508   1
  -6  19   3 1763.38 69.0963  -2
  -3 -19 -12 1763.38 69.0963   1
   3 -19  14 1093.51 61.3736   1
   3  19  16 527.840 55.2110   1
  -8 -19   7 3769.81 121.967  -2
  -3  19 -18 3769.81 121.967   1
  -3  19 -20 462.274 80.4547   1
  -3 -19 -22 14.9554 75.0979   1
 -10 -19  11 2179.36 141.564  -2
  -3  19 -24 2179.36 141.564   1
   3  19  26-7.61428 88.6026   1
  -3  19 -28 135.470 114.542   1
 -12  19  15 166.344 140.005  -2
  -3 -19 -30 166.344 140.005   1
   3  19  32 13.8581 111.277   1
   3 -19  34 40.1243 119.805   1
  -3  20  35-73.5638 142.608   1
   9  20 -27 1834.54 192.462  -2
  -3 -20  33 1834.54 192.462   1
   3 -20 -31 268.785 110.359   1
   3 -20 -29-14.7302 105.725   1
  -7 -20  23 1731.44 131.289  -2
   3  20 -27 1731.44 131.289   1
   3  20 -25 2.79555 85.8946   1
  -3  20  23 475.933 82.1221   1
  -5 -20  19 861.957 110.307  -2
   3  20 -21 861.957 110.307   1
  -3  20  19-20.3591 68.4953   1
   3 -20 -17 57.5504 57.2099   1
  -3  20  15-7.12579 39.6714  -2
   3 -20 -15-7.12579 39.6714   1
  -3 -20  13 165.317 36.0539   1
   3 -20 -11 1139.03 43.4267   1
  -1  20  11 8557.02 81.5834  -2
   3 -20  -9 8557.02 81.5834   1
  -3  20   7 0.48136 35.8965   1
  -3  20   5 450.254 28.9306   1
  -1 -20  -7 23754.0 121.066  -2
  -3  20   3 23754.0 121.066   1
   3 -20  -1 2463.52 48.9172   1
  -3  20  -1 785.742 47.6570   1
  -3  20  -3 10395.4 123.090  -2
  -3 -20  -3 10395.4 123.090   1
  -3  20  -5 1097.30 45.7498   1
  -3  20  -7 853.005 38.9696   1
  -5  20   1 2602.44 64.3338  -2
  -3 -20  -9 2602.44 64.3338   1
  -3 -20 -11 1303.39 57.2515   1
  -6  20   2 2267.54 273.335  -2
  -3 -20 -11 2267.54 273.335   1
   3 -20  13 652.984 56.3264   1
  -7 -20   5 702.306 77.6000  -2
  -3  20 -15 702.306 77.6000   1
   3 -20  17 791.424 80.4162   1
  -3 -20 -19 49.2962 72.3550   1
   9  20  -9 6580.58 166.870  -2
   3 -20  21 6580.58 166.870   1
  -3  20 -23 514.577 85.2852   1
  -3  20 -25 265.004 85.6617   1
  11  20 -13 2801.45 174.739  -2
   3 -20  27 2801.45 174.739   1
  -3 -20 -29 303.070 103.672   1
  -3 -20 -31 76.5487 117.277   1
 -13 -20  17 130.747 143.476  -2
  -3  20 -33 130.747 143.476   1
 -10 -21  29 480.459 196.640  -2
   3  21 -36 480.459 196.640   1
   3 -21 -34 59.2937 142.653   1
   3  21 -32 79.8162 118.790   1
  -8 -21  25 746.644 137.956  -2
   3  21 -30 746.644 137.956   1
   3  21 -28 38.5296 109.849   1
  -3  21  26 5.59432 91.0048   1
  -6 -21  21 5323.84 163.325  -2
   3  21 -24 5323.84 163.325   1
   3 -21 -22 98.1181 91.1268   1
   3 -21 -20 310.508 79.7023   1
   4 -21 -17 7741.19 131.087  -2
  -3  21  18 7741.19 131.087   1
   3  21 -16 618.231 58.0727   1
   3 -21 -14 173.011 35.1860   1
   2 -21 -13 8834.88 86.1378  -2
  -3  21  12 8834.88 86.1378   1
  -3  21  10 1245.04 38.5997   1
   3 -21  -8 267.838 23.1603   1
   0 -21  -9 6968.68 65.8901  -2
  -3  21   6 6968.68 65.8901   1
  -3 -21   4 434.870 38.0135   1
  -3 -21   2 201.619 40.0491   1
   2 -21   5 2550.02 68.2001  -2
   3  21   0 2550.02 68.2001   1
   3  21   2 956.014 51.7914   1
   3  21   4 61.2486 19.7896   1
  -4 -21  -1 1062.20 65.1331  -2
  -3  21  -6 1062.20 65.1331   1
   3  21   8 1639.42 44.9187   1
   3 -21  10 230.178 45.8324   1
   6  21  -3 3923.06 90.1593  -2
   3 -21  12 3923.06 90.1593   1
  -3  21 -14 1063.18 59.7922   1
   3  21  16 233.968 77.4401   1
  -8 -21   7 8418.76 172.270  -2
  -3  21 -18 8418.76 172.270   1
   3  21  20 1131.40 86.0769   1
   3 -21  22 286.735 82.7221   1
 -10 -21  11 2738.12 135.415  -2
  -3  21 -24 2738.12 135.415   1
  -3  21 -26 313.308 90.8466   1
  -3  21 -28 47.6987 107.237   1
 -12  21  15 706.770 154.595  -2
  -3 -21 -30 706.770 154.595   1
  -3 -21 -32 33.3399 120.932   1
   3  22 -35 115.424 145.857   1
  -9 -22  27 80.6501 152.924  -2
   3  22 -33 80.6501 152.924   1
   3  22 -31 81.9002 113.720   1
  -3  22  29 201.114 108.198   1
   7  22 -23 556.104 143.077  -2
  -3 -22  27 556.104 143.077   1
   3  22 -25 102.624 92.3150   1
   3  22 -23-2.92156 86.8784   1
  -5 -22  19 246.722 102.271  -2
   3  22 -21 246.722 102.271   1
  -3 -22  19 969.907 83.1240   1
   3 -22 -17 208.482 60.6020   1
   3  22 -15 4340.23 71.9770  -2
  -3 -22  15 4340.23 71.9770   1
  -3  22  13 245.735 38.5889   1
   3 -22 -11 88.5890 36.2676   1
   1  22 -11 3944.15 53.3170  -2
  -3 -22   9 3944.15 53.3170   1
   3  22  -7 246.620 35.1059   1
  -3  22   5 1646.97 49.0177   1
   1  22   7 6596.33 82.4029  -2
   3 -22  -3 6596.33 82.4029   1
  -3  22   1 597.283 42.2200   1
  -3  22  -1 415.366 47.8240   1
   3 -22   3 659.820 55.5033  -2
   3  22   3 659.820 55.5033   1
  -3  22  -5 1147.38 40.4589   1
  -3  22  -7 1195.66 37.1854   1
  -5  22   1 5184.07 78.2932  -2
  -3 -22  -9 5184.07 78.2932   1
   3 -22  11 554.641 48.5706   1
   3 -22  13 245.948 57.3097   1
   7  22  -5 3467.91 96.8142  -2
   3 -22  15 3467.91 96.8142   1
   3 -22  17 858.687 85.4006   1
   3  22  19 183.689 83.1324   1
  -9 -22   9 1823.76 124.261  -2
  -3  22 -21 1823.76 124.261   1
   3 -22  23 306.919 83.8124   1
  -3  22 -25 49.5452 88.6409   1
  11 -22 -13 245.682 128.815  -2
   3  22  27 245.682 128.815   1
  -3  22 -29 117.657 106.061   1
  -3  22 -31 3.39534 108.563   1
 -13  22  17 311.190 149.061  -2
  -3 -22 -33 311.190 149.061   1
   3  23 -34 100.337 150.205   1
  -3  23  32 62.5736 117.551   1
  -8 -23  25 318.652 151.516  -2
   3  23 -30 318.652 151.516   1
   3 -23 -28 174.675 111.822   1
   3 -23 -26 517.567 98.1245   1
  -6  23  21 3295.28 141.871  -2
   3 -23 -24 3295.28 141.871   1
   3  23 -22 43.9436 82.3931   1
   3  23 -20 1232.33 92.9208   1
  -4  23  17 13851.4 181.551  -2
   3 -23 -18 13851.4 181.551   1
  -3 -23  16 340.977 54.7353   1
  -3  23  14 499.802 40.2570   1
   2  23 -13 6931.37 88.1687  -2
  -3 -23  12 6931.37 88.1687   1
   3 -23 -10 537.253 30.5888   1
   3 -23  -8 485.625 42.2477   1
   0 -23  -9 2508.21 58.3311  -2
  -3  23   6 2508.21 58.3311   1
  -3 -23   4 400.092 50.7992   1
  -3 -23   2 232.320 46.5747   1
   2  23   5 1176.57 68.1104  -2
   3 -23   0 1176.57 68.1104   1
  -3 -23  -2 58.4390 46.3265   1
  -3 -23  -4 696.432 51.9244   1
  -4 -23  -1 3211.91 63.6148  -2
  -3  23  -6 3211.91 63.6148   1
   3  23   8 1572.18 41.2478   1
  -3  23 -10 667.507 44.0414   1
  -6 -23   3 8071.00 101.229  -2
  -3  23 -12 8071.00 101.229   1
   3  23  14 1184.10 62.7696   1
  -3  23 -16 126.467 51.4159   1
   8 -23  -7 603.766 107.490  -2
   3  23  18 603.766 107.490   1
  -3  23 -20 586.167 87.8102   1
  -3 -23 -22 68.0501 82.6906   1
  10  23 -11 232.727 119.744  -2
   3 -23  24 232.727 119.744   1
   3 -23  26 367.377 91.4564   1
  -3 -23 -28 139.198 103.439   1
 -12  23  15 115.618 139.094  -2
  -3 -23 -30 115.618 139.094   1
   3  23  32-34.5012 117.469   1
  -9  24  27 2244.98 229.899  -2
   3 -24 -33 2244.98 229.899   1
   3  24 -31 58.3363 122.334   1
   3 -24 -29 423.114 122.013   1
  -7 -24  23 4903.18 198.471  -2
   3  24 -27 4903.18 198.471   1
   3  24 -25 47.8769 87.3146   1
  -3 -24  23 362.345 88.9275   1
  -5  24  19 7987.33 163.577  -2
   3 -24 -21 7987.33 163.577   1
   3 -24 -19 585.904 70.5555   1
  -3 -24  17 539.569 63.0649   1
   3 -24 -15-7.15880 60.5276  -2
  -3  24  15-7.15880 60.5276   1
  -3  24  13 910.120 41.0637   1
   3  24 -11 496.752 34.2245   1
   1 -24 -11 2012.54 64.2930  -2
  -3  24   9 2012.54 64.2930   1
   3  24  -7 455.069 38.7385   1
   3 -24  -5 456.476 48.8700   1
   1  24   7 7694.02 102.358  -2
   3 -24  -3 7694.02 102.358   1
  -3  24   1 800.396 50.2402   1
   3  24   1 603.659 49.8174   1
   3 -24   3 7343.22 105.241  -2
   3  24   3 7343.22 105.241   1
   3  24   5 521.938 24.1633   1
   3 -24   7 59.4321 45.1811   1
  -4  24   0 637.979 288.027  -2
  -3 -24  -7 637.979 288.027   1
  -5 -24   1 12352.6 104.740  -2
  -3  24  -9 12352.6 104.740   1
   3 -24  11 558.036 43.9746   1
  -3 -24 -13 158.897 55.8718   1
   7  24  -5 340.154 70.1516  -2
   3 -24  15 340.154 70.1516   1
   3 -24  17 5.15148 73.6957   1
   3  24  19 22.7496 84.8993   1
   9 -24  -9 2027.17 138.340  -2
   3  24  21 2027.17 138.340   1
  -3 -24 -23 190.020 87.9568   1
   3 -24  25 1.15940 90.1310   1
 -11 -24  13 2349.73 161.384  -2
  -3  24 -27 2349.73 161.384   1
   3 -24  29 82.3324 109.425   1
  -3  24 -31 21.5623 109.898   1
   3  25 -32 102.023 122.280   1
   8 -25 -25 1279.16 186.435  -2
  -3  25  30 1279.16 186.435   1
  -3  25  28 327.796 127.226   1
   3 -25 -26 610.317 94.7657   1
   6 -25 -21 1088.62 115.208  -2
  -3  25  24 1088.62 115.208   1
  -3 -25  22-6.60476 77.8745   1
   3 -25 -20 9.42785 70.1457   1
  -4  25  17 6667.21 130.003  -2
   3 -25 -18 6667.21 130.003   1
  -3 -25  16 498.010 67.7052   1
  -3  25  14 334.147 51.2389   1
   2 -25 -13 4222.48 69.9797  -2
  -3  25  12 4222.48 69.9797   1
   3 -25 -10 616.720 25.7259   1
   3 -25  -8 160.671 41.8254   1
   0 -25  -9 7275.35 107.522  -2
  -3  25   6 7275.35 107.522   1
   3  25  -4 701.215 55.1578   1
   3 -25  -2 326.630 52.1719   1
  -2  25  -5 4027.04 86.3855  -2
  -3 -25   0 4027.04 86.3855   1
  -3  25  -2 207.820 52.6919   1
  -3  25  -4 354.449 60.4425   1
  -3  25  -2 687.096 268.927  -2
  -3 -25  -4 687.096 268.927   1
   4 -25   1 10274.8 86.3171  -2
   3  25   6 10274.8 86.3171   1
   3 -25   8 36.9987 46.5656   1
  -5  25   0 453.301 274.442  -2
  -3 -25  -8 453.301 274.442   1
   3  25  10-7.57171 47.3538   1
  -6 -25   3 8464.28 102.553  -2
  -3  25 -12 8464.28 102.553   1
   3 -25  14 115.294 55.6408   1
   3  25  16 3.44947 73.3070   1
   8  25  -7 278.137 100.384  -2
   3 -25  18 278.137 100.384   1
  -3 -25 -20 271.489 84.5324   1
   3 -25  22 86.0529 90.5169   1
 -10 -25  11 287.751 127.476  -2
  -3  25 -24 287.751 127.476   1
   3 -25  26 326.406 107.679   1
   3 -25  28 7.58191 106.116   1
 -12 -25  15 207.770 138.540  -2
  -3  25 -30 207.770 138.540   1
  -9 -26  27 33.0056 194.970  -2
   3  26 -33 33.0056 194.970   1
   3  26 -31-14.4461 115.740   1
  -3  26  29 96.1928 112.212   1
  -7  26  23 2391.91 144.199  -2
   3 -26 -27 2391.91 144.199   1
   3 -26 -25 95.8453 77.8586   1
   3 -26 -23 460.661 84.4159   1
  -5 -26  19 537.685 92.9861  -2
   3  26 -21 537.685 92.9861   1
  -3 -26  19 449.595 68.0841   1
  -3 -26  17 501.351 70.3506   1
   3 -26 -15 621.176 76.3846  -2
  -3  26  15 621.176 76.3846   1
   3 -26 -13 60.9849 49.9533   1
  -3  26  11 286.412 36.4917   1
   1 -26 -11 11.2373 55.2845  -2
  -3  26   9 11.2373 55.2845   1
  -3 -26   7 1091.51 48.0868   1
  -3  26   5 927.282 59.2206   1
  -1 -26  -7 1958.61 94.8268  -2
  -3  26   3 1958.61 94.8268   1
   3 -26  -1 323.207 55.1932   1
   3 -26   1 418.267 55.9368   1
   3 -26   3 762.243 74.1317  -2
   3  26   3 762.243 74.1317   1
   3  26   5 1803.99 67.3163   1
  -3  26  -7 851.882 37.8368   1
  -4  26   0 2057.92 324.702  -2
  -3 -26  -7 2057.92 324.702   1
   5 -26  -1 26.5134 54.5022  -2
   3  26   9 26.5134 54.5022   1
   3 -26  11 423.036 56.4768   1
  -6  26   2 1267.57 228.020  -2
  -3 -26 -11 1267.57 228.020   1
  -3  26 -13 19.4441 53.1631   1
  -7 -26   5 691.253 92.0976  -2
  -3  26 -15 691.253 92.0976   1
   3 -26  17-62.5845 77.5205   1
   3 -26  19 50.4268 80.5812   1
  -9  26   9 499.002 123.798  -2
  -3 -26 -21 499.002 123.798   1
   3  26  23 214.510 92.7549   1
  -3 -26 -25 52.9452 98.6767   1
 -11 -26  13 144.896 149.569  -2
  -3  26 -27 144.896 149.569   1
  -3  26 -29 109.309 119.049   1
   3  27 -32 5.34800 137.432   1
  -8  27  25 1196.35 150.068  -2
   3 -27 -30 1196.35 150.068   1
   3  27 -28 259.922 113.635   1
   3 -27 -26 30.5486 96.0647   1
  -6 -27  21 139.663 117.137  -2
   3  27 -24 139.663 117.137   1
   3 -27 -22 73.9084 84.5571   1
  -3 -27  20 368.488 85.5503   1
   4  27 -17 2827.82 132.815  -2
  -3 -27  18 2827.82 132.815   1
  -3  27  16 317.759 70.0435   1
  -3  27  14 610.689 53.9457   1
  -2 -27  13 1282.79 64.1256  -2
   3  27 -12 1282.79 64.1256   1
  -3  27  10 22.8202 46.3487   1
  -3  27   8 186.605 45.5279   1
   0 -27   9 5486.77 72.5168  -2
   3  27  -6 5486.77 72.5168   1
  -3  27   4 425.805 60.0883   1
   3  27  -2 228.579 60.9753   1
   2  27   5 6094.37 120.718  -2
   3 -27   0 6094.37 120.718   1
  -3  27  -2-2.25885 54.9559   1
  -3  27  -4 854.651 67.2611   1
   3 -27   2 1021.96 211.136  -2
   3  27   4 1021.96 211.136   1
   4  27   1 2296.33 43.3440  -2
   3 -27   6 2296.33 43.3440   1
  -3 -27  -8 1.34680 40.1653   1
  -3  27 -10 281.296 51.3939   1
   6 -27  -3 789.040 78.9128  -2
   3  27  12 789.040 78.9128   1
  -3 -27 -14 251.208 69.6045   1
  -3 -27 -16 82.6115 74.0577   1
  -8  27   7 2426.15 117.857  -2
  -3 -27 -18 2426.15 117.857   1
   3  27  20 557.683 88.5571   1
   3 -27  22 76.3925 85.3581   1
 -10 -27  11 884.886 130.445  -2
  -3  27 -24 884.886 130.445   1
  -3  27 -26 150.518 114.602   1
  -3 -27 -28 168.866 121.452   1
 -12 -27  15 507.838 145.695  -2
  -3  27 -30 507.838 145.695   1
   3 -28 -31 67.4340 119.433   1
   3  28 -29 279.029 116.107   1
  -7  28  23 1590.91 159.680  -2
   3 -28 -27 1590.91 159.680   1
   3  28 -25 103.248 98.5737   1
  -3  28  23 76.6397 78.7346   1
   5  28 -19 289.038 95.4296  -2
  -3 -28  21 289.038 95.4296   1
   3  28 -19 57.6860 88.1763   1
   3  28 -17 210.405 94.9401   1
  -3 -28  15 18.8781 85.2697  -2
   3  28 -15 18.8781 85.2697   1
   3 -28 -13 147.586 55.1871   1
  -3 -28  11 76.0450 47.7852   1
   1  28 -11 1383.42 69.9994  -2
  -3 -28   9 1383.42 69.9994   1
  -3  28   7 257.706 40.0981   1
  -3 -28   5 764.122 63.5899   1
  -1  28  -7 5975.15 105.117  -2
  -3 -28   3 5975.15 105.117   1
   3 -28  -1 790.577 61.4043   1
   3 -28   1 1337.64 70.6683   1
   2  28   4 2782.58 189.443  -2
   3 -28   1 2782.58 189.443   1
   3 -28   3 23090.7 187.974  -2
   3  28   3 23090.7 187.974   1
   3 -28   5 598.862 62.9708   1
  -3  28  -7 255.083 27.5044   1
   5 -28  -1 179.407 59.0391  -2
   3  28   9 179.407 59.0391   1
  -3 -28 -11 36.5981 55.7258   1
  -3  28 -13 68.9377 69.1683   1
   7  28  -5 296.089 92.0192  -2
   3 -28  15 296.089 92.0192   1
   3  28  17 362.336 78.4393   1
   3 -28  19 149.561 78.4675   1
   9 -28  -9 542.737 109.817  -2
   3  28  21 542.737 109.817   1
   3 -28  23 262.056 92.1345   1
  -3  28 -25 4.87926 98.0989   1
 -11 -28  13 1242.80 167.674  -2
  -3  28 -27 1242.80 167.674   1
   3  28  29 172.264 123.622   1
   8 -29 -25 607.883 160.842  -2
  -3  29  30 607.883 160.842   1
  -3 -29  28 238.610 116.334   1
   3 -29 -26 222.436 93.4038   1
  -6 -29  21 127.212 103.156  -2
   3  29 -24 127.212 103.156   1
   3  29 -22 92.5974 84.5715   1
   3  29 -20 97.1538 89.5888   1
  -4  29  17 340.247 114.270  -2
   3 -29 -18 340.247 114.270   1
   3  29 -16 211.041 73.2241   1
  -3 -29  14 88.9722 67.8801   1
  -2 -29  13 4474.14 99.3604  -2
   3  29 -12 4474.14 99.3604   1
  -3  29  10 20.7285 49.8841   1
   3 -29  -8 69.7690 43.1554   1
   0  29   9 3646.58 94.2341  -2
   3 -29  -6 3646.58 94.2341   1
   3 -29  -4 552.487 63.9423   1
  -3 -29   2 464.064 65.9617   1
   1 -29   6 311.239 309.000  -2
   3  29  -2 311.239 309.000   1
   2 -29   5 8288.61 121.123  -2
   3  29   0 8288.61 121.123   1
   3  29   2 743.895 59.7861   1
  -3  29  -4 196.849 62.9819   1
  -4 -29  -1 687.097 83.7674  -2
  -3  29  -6 687.097 83.7674   1
   3 -29   8 121.665 45.3602   1
   5  29   0 316.524 300.731  -2
   3 -29   8 316.524 300.731   1
   3 -29  10 18.4278 47.2489   1
   6 -29  -3 2049.23 106.384  -2
   3  29  12 2049.23 106.384   1
   3  29  14 46.0764 70.3265   1
  -3  29 -16 33.1085 69.6055   1
  -8  29   7 1682.10 116.400  -2
  -3 -29 -18 1682.10 116.400   1
  -3  29 -20 125.554 83.9951   1
   3 -29  22 65.8543 86.3223   1
 -10  29  11 461.214 117.045  -2
  -3 -29 -24 461.214 117.045   1
  -3  29 -26 100.105 110.096   1
  -3 -29 -28 116.665 123.648   1
  -3 -30  29 99.9767 117.094   1
   7 -30 -23 1550.75 147.177  -2
  -3  30  27 1550.75 147.177   1
   3 -30 -25 173.312 94.9690   1
  -3  30  23 470.755 92.5363   1
   5  30 -19 760.335 130.940  -2
  -3 -30  21 760.335 130.940   1
  -3 -30  19-0.69450 89.5072   1
   3  30 -17-3.16999 77.2002   1
   3  30 -15 1484.73 95.1648  -2
  -3 -30  15 1484.73 95.1648   1
  -3 -30  13-23.4956 64.8891   1
  -3 -30  11 84.1866 53.8431   1
   1 -30 -11 2885.82 84.4381  -2
  -3  30   9 2885.82 84.4381   1
   3 -30  -7 158.840 62.0200   1
  -3 -30   5 48.3503 60.3972   1
   1 -30   7 1321.75 80.8285  -2
   3  30  -3 1321.75 80.8285   1
   3 -30  -1 2445.15 81.7420   1
   2 -30   6 3109.99 296.953  -2
   3  30  -1 3109.99 296.953   1
  -3 -30  -1 879.694 72.9976   1
  -2  30  -4 1481.23 195.966  -2
  -3 -30  -1 1481.23 195.966   1
  -3 -30  -3 4992.89 118.267  -2
  -3  30  -3 4992.89 118.267   1
  -3  30  -5 89.2212 67.4826   1
  -4  30  -2 249.359 329.336  -2
  -3 -30  -5 249.359 329.336   1
  -3  30  -7 142.753 68.3035   1
   4  30   0 144.926 192.096  -2
   3 -30   7 144.926 192.096   1
   5  30  -1 2136.66 91.1838  -2
   3 -30   9 2136.66 91.1838   1
  -3  30 -11 33.3354 68.2675   1
   3 -30  13 66.5876 70.8490   1
  -7 -30   5 2872.84 118.484  -2
  -3  30 -15 2872.84 118.484   1
   3  30  17 26.0192 76.0661   1
  -3  30 -19 23.5640 79.2828   1
   9  30  -9 1082.61 112.240  -2
   3 -30  21 1082.61 112.240   1
  -3 -30 -23 190.540 88.8609   1
  -3 -30 -25 46.1184 98.8875   1
  11  30 -13 93.9574 139.035  -2
   3 -30  27 93.9574 139.035   1
  -3 -31  28 111.840 110.412   1
   3 -31 -26 13.2536 94.2685   1
  -6  31  21 1637.09 131.731  -2
   3 -31 -24 1637.09 131.731   1
  -3 -31  22 337.270 101.236   1
   3  31 -20 178.106 83.5148   1
  -4 -31  17 13.0845 97.8586  -2
   3  31 -18 13.0845 97.8586   1
   3  31 -16 41.7402 74.6600   1
   3  31 -14 183.872 77.8927   1
  -2  31  13 2383.52 115.220  -2
   3 -31 -12 2383.52 115.220   1
  -3  31  10 1013.73 77.0750   1
   3  31  -8 362.095 63.6325   1
   0 -31   9 392.315 79.7220  -2
   3  31  -6 392.315 79.7220   1
  -3 -31   4 271.543 72.3482   1
  -1 -31  -8 394.189 181.967  -2
  -3  31   4 394.189 181.967   1
  -3 -31   2 91.4065 68.3882   1
  -1 -31  -6 429.926 257.889  -2
  -3  31   2 429.926 257.889   1
   2  31   5 160.447 71.1773  -2
   3 -31   0 160.447 71.1773   1
  -3  31  -2 1493.46 75.9376   1
   3 -31   4 1869.50 365.356  -2
   3  31   2 1869.50 365.356   1
   3 -31   4 1070.27 75.4878   1
  -3  31  -2 2527.03 394.356  -2
  -3 -31  -4 2527.03 394.356   1
   4 -31   1 3374.90 103.507  -2
   3  31   6 3374.90 103.507   1
  -3  31  -8 359.011 78.0593   1
   5 -31   0 366.313 148.464  -2
   3  31   8 366.313 148.464   1
   3 -31  10 216.015 70.6701   1
  -6 -31   3 977.081 106.387  -2
  -3  31 -12 977.081 106.387   1
   3 -31  14 1057.58 80.7343   1
  -3 -31 -16 1.68986 76.0618   1
  -8  31   7 602.407 113.607  -2
  -3 -31 -18 602.407 113.607   1
  -3  31 -20 263.208 82.6086   1
   3  31  22 61.3342 91.2457   1
  10  31 -11 236.151 115.985  -2
   3 -31  24 236.151 115.985   1
  -3 -31 -26 226.960 123.889   1
   7 -32 -23 142.134 144.864  -2
  -3  32  27 142.134 144.864   1
   3  32 -25 61.7768 101.019   1
   3 -32 -23 91.9052 100.909   1
  -5 -32  19 35.4152 133.527  -2
   3  32 -21 35.4152 133.527   1
  -3 -32  19 134.353 92.5846   1
   3  32 -17 59.7830 92.4702   1
  -3 -32  15 36.1041 100.944  -2
   3  32 -15 36.1041 100.944   1
   3 -32 -13 33.9826 77.3215   1
   3  32 -11 20.8260 81.2343   1
   1 -32 -11 54.0566 87.4922  -2
  -3  32   9 54.0566 87.4922   1
   3  32  -7 431.478 70.0956   1
   3  32  -5 90.1042 66.2586   1
   1 -32   7 189.535 76.6562  -2
   3  32  -3 189.535 76.6562   1
  -3  32   1 326.302 68.2687   1
   2 -32   6 412.086 266.239  -2
   3  32  -1 412.086 266.239   1
   3 -32   1 300.492 71.7721   1
   2 -32   4 1218.87 215.460  -2
   3  32   1 1218.87 215.460   1
   3 -32   3 1081.94 90.4419  -2
   3  32   3 1081.94 90.4419   1
  -3  32  -5 557.617 83.5782   1
   4 -32   2 695.857 166.103  -2
   3  32   5 695.857 166.103   1
   3  32   7 56.1209 66.2307   1
   5  32  -1 175.098 70.5298  -2
   3 -32   9 175.098 70.5298   1
   3 -32  11 411.177 73.1707   1
   3 -32  13 149.579 75.1994   1
   7  32  -5 478.964 106.286  -2
   3 -32  15 478.964 106.286   1
   3 -32  17 229.254 79.5772   1
   3 -32  19 160.062 81.5107   1
   9  32  -9 1647.98 128.829  -2
   3 -32  21 1647.98 128.829   1
   3 -32  23 69.8867 94.2583   1
   3 -32  25 119.601 122.702   1
  -3 -33  26 377.472 113.734   1
   6  33 -21 566.733 130.487  -2
  -3 -33  24 566.733 130.487   1
  -3  33  22 60.2015 94.8824   1
  -3 -33  20 19.4671 94.5107   1
  -4  33  17 94.1603 113.835  -2
   3 -33 -18 94.1603 113.835   1
  -3 -33  16-67.9450 88.8192   1
   3  33 -14 61.5813 77.1926   1
   2 -33 -13 968.902 109.106  -2
  -3  33  12 968.902 109.106   1
  -3 -33  10 88.5377 79.6028   1
  -3 -33   8 458.648 71.4035   1
   0  33  -9 2416.71 101.978  -2
  -3 -33   6 2416.71 101.978   1
  -3 -33   4 728.846 71.2278   1
  -3 -33   2 414.228 67.3315   1
   2 -33   5 1903.48 94.1589  -2
   3  33   0 1903.48 94.1589   1
   3  33   2 55.9383 76.7568   1
   3 -33   4 217.147 366.909  -2
   3  33   2 217.147 366.909   1
  -3  33  -4 118.137 79.2604   1
  -3  33  -2 177.646 173.992  -2
  -3 -33  -4 177.646 173.992   1
   4 -33   1 895.128 95.2221  -2
   3  33   6 895.128 95.2221   1
   3 -33   8 35.4480 71.6646   1
   5 -33   0 471.929 241.749  -2
   3  33   8 471.929 241.749   1
   3 -33  10-25.2058 69.6919   1
  -6 -33   3 501.083 99.5154  -2
  -3  33 -12 501.083 99.5154   1
   3 -33  14 500.961 78.1527   1
   3 -33  16 27.5871 84.4258   1
   8  33  -7 61.9881 109.221  -2
   3 -33  18 61.9881 109.221   1
  -3 -33 -20 471.613 93.9922   1
   3 -33  22 129.409 101.243   1
  10  33 -11 353.334 136.155  -2
   3 -33  24 353.334 136.155   1
   3  34 -25 75.5154 108.804   1
   3  34 -23-31.0791 101.759   1
  -5  34  19 1426.87 139.208  -2
   3 -34 -21 1426.87 139.208   1
  -3  34  19 8.08100 94.7589   1
   3  34 -17 213.949 90.6165   1
   3 -34 -15 3730.34 146.919  -2
  -3  34  15 3730.34 146.919   1
   3  34 -13 4.43974 79.3919   1
  -3  34  11-20.6922 80.8637   1
  -1 -34  11 1412.74 122.263  -2
   3  34  -9 1412.74 122.263   1
  -3 -34   7 128.434 73.9889   1
  -3 -34   5 116.573 71.2845   1
   1 -34   7 2818.68 110.366  -2
   3  34  -3 2818.68 110.366   1
  -3 -34   1 53.3376 68.6181   1
   2 -34   6 61.4856 359.039  -2
   3  34  -1 61.4856 359.039   1
   3 -34   1 89.9999 82.8699   1
  -2 -34  -4 589.483 229.203  -2
  -3  34  -1 589.483 229.203   1
  -3 -34  -3 1404.53 99.6862  -2
  -3  34  -3 1404.53 99.6862   1
   3 -34   5 186.836 81.4751   1
  -4 -34  -2 371.749 168.991  -2
  -3  34  -5 371.749 168.991   1
  -3 -34  -7 387.736 83.6493   1
   5 -34  -1 2884.24 138.124  -2
   3  34   9 2884.24 138.124   1
  -3 -34 -11 191.048 78.8601   1
  -3 -34 -13 6.00220 82.6160   1
  -7 -34   5 577.229 116.047  -2
  -3  34 -15 577.229 116.047   1
  -3  34 -17 96.1154 88.9356   1
  -3  34 -19 141.570 98.9508   1
   9 -34  -9 329.118 124.374  -2
   3  34  21 329.118 124.374   1
  -3 -34 -23 330.555 106.428   1
   6 -35 -21 1940.10 156.810  -2
  -3  35  24 1940.10 156.810   1
  -3  35  22 15.8549 104.114   1
  -3  35  20 108.908 103.793   1
   4 -35 -17 338.261 115.838  -2
  -3  35  18 338.261 115.838   1
  -3 -35  16 411.835 96.8481   1
   3 -35 -14 460.091 92.8969   1
   2  35 -13 748.588 114.732  -2
  -3 -35  12 748.588 114.732   1
  -3  35  10 108.670 97.0119   1
  -3 -35   8 71.8021 93.2869   1
   0  35  -9 906.806 109.200  -2
  -3 -35   6 906.806 109.200   1
   3  35  -4 204.488 72.2799   1
  -3  35   2 134.221 72.6511   1
   2 -35   5 171.442 83.0201  -2
   3  35   0 171.442 83.0201   1
   3  35   2-52.1063 94.5476   1
   3 -35   4-105.526 243.917  -2
   3  35   2-105.526 243.917   1
   3  35   4 13.0303 92.6679   1
   3 -35   2-24.5291 204.450  -2
   3  35   4-24.5291 204.450   1
  -4 -35  -1 869.771 111.921  -2
  -3  35  -6 869.771 111.921   1
   3 -35   8 633.762 99.6175   1
  -3 -35 -10 158.775 82.6561   1
   6 -35  -3 92.1700 99.2340  -2
   3  35  12 92.1700 99.2340   1
   3 -35  14 525.518 91.5142   1
  -3 -35 -16 149.255 98.2051   1
   8  35  -7 912.734 134.104  -2
   3 -35  18 912.734 134.104   1
   3 -35  20 47.7424 98.9929   1
  -3 -35 -22 64.0147 109.252   1
   3  36 -23 93.6245 116.225   1
  -5  36  19 1058.22 146.096  -2
   3 -36 -21 1058.22 146.096   1
   3 -36 -19 196.205 106.037   1
  -3 -36  17 657.781 114.039   1
  -3 -36  15 38.4510 104.170  -2
   3  36 -15 38.4510 104.170   1
  -3 -36  13 367.166 99.2219   1
  -3  36  11 73.7659 99.6014   1
  -1 -36  11 230.519 124.230  -2
   3  36  -9 230.519 124.230   1
   3  36  -7 687.029 106.991   1
  -3  36   5 101.642 79.7269   1
   1 -36   7 2018.04 114.185  -2
   3  36  -3 2018.04 114.185   1
  -3 -36   1 63.4273 96.4981   1
  -2 -36  -6 150.752 238.189  -2
  -3  36   1 150.752 238.189   1
   3  36   1 70.3356 98.4534   1
   2  36   4 132.704 236.525  -2
   3 -36   1 132.704 236.525   1
   3  36   3 197.284 102.324  -2
   3 -36   3 197.284 102.324   1
  -3  36  -5 46.8418 87.9847   1
  -4  36  -2 876.180 375.162  -2
  -3 -36  -5 876.180 375.162   1
  -3 -36  -7 67.7608 94.4519   1
   5 -36  -1 2619.27 145.699  -2
   3  36   9 2619.27 145.699   1
  -3  36 -11 12.3657 92.5224   1
  -3  36 -13 11.2743 86.5308   1
   7  36  -5 1442.88 141.336  -2
   3 -36  15 1442.88 141.336   1
  -3  36 -17 370.218 104.017   1
   3 -36  19 97.7335 101.395   1
  -3  37  22-261.230 298.102   1
   3  37 -20 82.0071 103.671   1
  -4 -37  17 503.693 133.042  -2
   3  37 -18 503.693 133.042   1
   3  37 -16 88.2275 102.640   1
   3  37 -14 75.7864 116.735   1
   2  37 -13 118.620 137.114  -2
  -3 -37  12 118.620 137.114   1
   3  37 -10 109.987 114.367   1
  -3 -37   8 105.857 132.315   1
   0 -37   9 512.905 146.365  -2
   3  37  -6 512.905 146.365   1
   3  37  -4 752.929 102.472   1
  -3  37   2 733.421 104.555   1
  -2 -37  -5 221.597 121.974  -2
  -3  37   0 221.597 121.974   1
  -3  37  -2 154.047 119.102   1
  -3 -37  -4-6.14704 185.316  -2
  -3  37  -2-6.14704 185.316   1
   3 -37   4-0.93852 96.5007   1
   3 -37   2 74.6538 211.578  -2
   3  37   4 74.6538 211.578   1
   4 -37   1 429.046 115.002  -2
   3  37   6 429.046 115.002   1
   3 -37   8 284.816 101.192   1
   3 -37  10 110.470 100.358   1
  -6  37   3 214.830 106.515  -2
  -3 -37 -12 214.830 106.515   1
   3 -37  14 50.6860 94.0552   1
   3 -37  16 34.8964 95.4456   1
  -8 -37   7 89.4932 130.226  -2
  -3  37 -18 89.4932 130.226   1
  -3  38  19 219.273 105.096   1
   3  38 -17 137.637 111.536   1
   3  38 -15 1937.45 185.454  -2
  -3 -38  15 1937.45 185.454   1
  -3 -38  13-111.278 117.331   1
   3 -38 -11 103.361 123.398   1
   1  38 -11 492.859 189.077  -2
  -3 -38   9 492.859 189.077   1
  -3  38   7 84.5522 124.759   1
  -3  38   5 193.494 111.612   1
  -1 -38  -7 807.264 141.099  -2
  -3  38   3 807.264 141.099   1
  -3  38   1 255.220 109.679   1
   2 -38   6 140.987 326.659  -2
   3  38  -1 140.987 326.659   1
   3  38   1 181.339 130.055   1
   2  38   4 323.192 254.560  -2
   3 -38   1 323.192 254.560   1
  -3 -38  -3 921.520 151.331  -2
  -3  38  -3 921.520 151.331   1
   3  38   5 29.2959 110.790   1
   3  38   7 175.281 116.423   1
  -5 -38   1 1285.03 165.273  -2
  -3  38  -9 1285.03 165.273   1
   3 -38  11 62.5934 111.015   1
   3 -38  13 191.286 107.943   1
  -7  38   5 1764.49 144.975  -2
  -3 -38 -15 1764.49 144.975   1
   3 -38  17-3.26432 104.720   1
  -4 -39  17 982.345 156.707  -2
   3  39 -18 982.345 156.707   1
   3  39 -16-34.8004 122.939   1
   3  39 -14 88.8634 111.432   1
   2 -39 -13 262.741 147.751  -2
  -3  39  12 262.741 147.751   1
   3  39 -10 113.888 142.481   1
  -3  39   8-21.7292 138.062   1
   0 -39   9 960.492 161.491  -2
   3  39  -6 960.492 161.491   1
   3  39  -4 207.186 119.724   1
   3  39  -2 117.120 104.179   1
   2 -39   5 1685.93 158.811  -2
   3  39   0 1685.93 158.811   1
   3  39   2 122.774 170.874   1
   3 -39   4 161.790 265.490  -2
   3  39   2 161.790 265.490   1
   3  39   4 113.428 122.098   1
   4 -39   1 783.275 160.598  -2
   3  39   6 783.275 160.598   1
   3  39   8 404.304 123.692   1
   3 -39  10 45.3347 118.472   1
  -6 -39   3 33.3869 155.448  -2
  -3  39 -12 33.3869 155.448   1
  -3  39 -14 217.156 118.291   1
   3  39  16 76.1071 259.429   1
   3  40 -15-2.62219 160.047  -2
  -3 -40  15-2.62219 160.047   1
  -3 -40  13 23.4719 134.502   1
   3  40 -11 234.699 142.087   1
   1  40 -11 422.998 164.654  -2
  -3 -40   9 422.998 164.654   1
   3 -40  -7 410.695 141.479   1
   3  40  -5 165.864 133.882   1
   1 -40   7 346.242 143.988  -2
   3  40  -3 346.242 143.988   1
   3 -40  -1 79.2487 107.507   1
   3  40   1 250.006 137.376   1
   2  40   4 173.643 272.226  -2
   3 -40   1 173.643 272.226   1
   3 -40   3 4001.81 224.704  -2
   3  40   3 4001.81 224.704   1
   3  40   5 302.096 129.842   1
   3  40   7 342.858 133.197   1
   5  40  -1 165.403 138.457  -2
   3 -40   9 165.403 138.457   1
  -3  40 -11 82.6792 123.228   1
  -3  40 -13 151.235 117.402   1
  -2 -41  13 590.488 227.961  -2
   3  41 -12 590.488 227.961   1
   3  41 -10-75.4096 149.315   1
  -3 -41   8 397.695 140.408   1
   0 -41   9 167.859 174.651  -2
   3  41  -6 167.859 174.651   1
   3  41  -4 627.606 143.036   1
   3  41  -2 314.778 129.684   1
   2 -41   5 297.502 152.097  -2
   3  41   0 297.502 152.097   1
   3  41   2 1252.76 155.258   1
   3 -41   4 2208.77 429.930  -2
   3  41   2 2208.77 429.930   1
   3  41   4 598.097 132.828   1
  -4 -41  -1 1163.07 222.029  -2
  -3  41  -6 1163.07 222.029   1
   3  41   8 2.72587 138.565   1
   3  41  10 125.055 142.493   1
   1  42 -11 696.160 184.752  -2
  -3 -42   9 696.160 184.752   1
  -3 -42   7 52.2637 151.775   1
   3  42  -5 77.1847 138.555   1
   1 -42   7 79.5354 152.386  -2
   3  42  -3 79.5354 152.386   1
   3  42  -1 122.462 149.181   1
  -3  42  -1 245.673 134.647   1
  -3 -42  -3 198.889 163.124  -2
  -3  42  -3 198.889 163.124   1
   3  42   5 171.666 134.095   1
   3  42   7 164.729 140.656   1
  -3  43   4-34.5255 131.456   1
   3 -43  -2 16.0976 149.990   1
   2 -43   5 155.041 181.181  -2
   3  43   0 155.041 181.181   1
  -3  43  -2 120.287 206.810   1
   4   0 -40 105.883 242.029   1
  10   0 -32 297.220 293.471  -2
  -4   0  38 297.220 293.471   1
  -4   0  36 24.4303 126.079   1
  -4   0  34 985.197 135.549   1
  -8   0  28 7784.17 238.447  -2
   4   0 -32 7784.17 238.447   1
   4   0 -30 888.219 97.2697   1
  -4   0  28 1887.00 103.666   1
  -6   0  24 25884.9 250.640  -2
   4   0 -26 25884.9 250.640   1
   4   0 -24 114.786 66.2709   1
   4   0 -22 931.368 65.4567   1
  -4   0  20 10515.2 123.970  -2
   4   0 -20 10515.2 123.970   1
   4   0 -18 89.6640 43.3715   1
   4   0 -16 1214.85 40.6906   1
  -2   0  16 4841.56 123.479  -2
   4   0 -14 4841.56 123.479   1
   4   0 -12 104.729 61.8916   1
   4   0 -10 1074.58 65.9809   1
   0   0  12 4335.11 70.3262  -2
   4   0  -8 4335.11 70.3262   1
  -4   0   6 977.094 34.1316   1
   4   0  -4 7213.64 65.0969   1
  -2   0  -8 58249.7 137.254  -2
  -4   0   2 58249.7 137.254   1
  -4   0   0 3632.51 41.8110   1
  -4   0  -2 222.352 30.9088   1
   4   0   4 66646.9 218.932  -2
   4   0   4 66646.9 218.932   1
   4   0   6 2323.98 55.3625   1
  -4   0  -8 2314.12 62.9439   1
  -6   0   0 52676.6 233.577  -2
  -4   0 -10 52676.6 233.577   1
  -4   0 -12 6901.38 112.018   1
  -4   0 -14 524.756 74.0159   1
   8   0  -4 10103.1 154.252  -2
   4   0  16 10103.1 154.252   1
  -4   0 -18 2457.82 119.103   1
  -4   0 -20 1756.40 137.550   1
 -10   0   8 12510.5 260.891  -2
  -4   0 -22 12510.5 260.891   1
  -4   0 -24 763.716 147.186   1
   4   0  26 726.510 141.761   1
  12   0 -12 2630.42 262.086  -2
   4   0  28 2630.42 262.086   1
  -4   0 -30 380.680 151.424   1
  -4   0 -32-30.0768 156.575   1
  14   0 -16 1996.02 268.187  -2
   4   0  34 1996.02 268.187   1
   4   0  36 1189.98 231.319   1
  11  -1 -34 858.204 236.663  -2
  -4   1  41 858.204 236.663   1
  -4   1  39-113.064 151.178   1
   4   1 -37-28.0474 113.052   1
   9  -1 -30 496.708 116.123  -2
  -4   1  35 496.708 116.123   1
   4  -1 -33 701.066 95.3122   1
   4   1 -31 1476.28 99.1129   1
  -7  -1  26 13733.0 155.653  -2
   4   1 -29 13733.0 155.653   1
   4  -1 -27 1521.69 66.7253   1
   4  -1 -25 418.810 60.8809   1
  -5   1  22 11761.7 145.121  -2
   4  -1 -23 11761.7 145.121   1
  -4  -1  21 503.288 19.8644   1
   4  -1 -19 44.3560 27.8218   1
  -3  -1  18 7909.71 83.1782  -2
   4   1 -17 7909.71 83.1782   1
   4  -1 -15 1082.58 56.5900   1
   4  -1 -13 1498.40 55.5587   1
   1   1 -14 1913.33 65.2050  -2
  -4  -1  11 1913.33 65.2050   1
   4  -1  -9 295.168 33.3251   1
   4   1  -7 123.790 26.5365   1
   1  -1  10 32608.5 93.2010  -2
   4   1  -5 32608.5 93.2010   1
  -4   1   3 2904.36 32.8180   1
  -4   1   1 2613.47 31.9311   1
   3  -1   6 23068.7 83.0892  -2
   4   1   1 23068.7 83.0892   1
   4  -1   3 1586.93 27.3579   1
  -4   1  -5 1447.07 36.3006   1
  -5   1  -2 4074.73 56.2778  -2
  -4  -1  -7 4074.73 56.2778   1
  -4   1  -9 1358.79 45.1460   1
   4  -1  11 1192.09 57.6282   1
   7   1  -2 5597.04 92.0211  -2
   4  -1  13 5597.04 92.0211   1
   4  -1  15 1216.38 57.9735   1
   4   1  17 577.257 62.9004   1
  -9   1   6 11935.6 181.124  -2
  -4  -1 -19 11935.6 181.124   1
  -4  -1 -21 1856.22 92.8239   1
   4   1  23 642.463 94.8328   1
 -11  -1  10 7107.48 222.211  -2
  -4   1 -25 7107.48 222.211   1
  -4  -1 -27 644.953 114.831   1
  -4   1 -29 342.080 109.547   1
  13  -1 -14 139.464 145.660  -2
   4   1  31 139.464 145.660   1
   4   1  33 223.118 104.156   1
  -4   1 -35 231.071 136.621   1
  15  -1 -18 852.556 222.625  -2
   4   1  37 852.556 222.625   1
   4  -2 -40 41.1445 155.077   1
  10  -2 -32 212.483 188.807  -2
  -4   2  38 212.483 188.807   1
   4   2 -36-59.0736 114.956   1
  -4  -2  34 311.367 87.9447   1
   8   2 -28 7132.64 176.116  -2
  -4  -2  32 7132.64 176.116   1
   4  -2 -30 449.864 74.6575   1
  -4   2  28 251.217 68.7711   1
  -6  -2  24 534.788 86.6824  -2
   4   2 -26 534.788 86.6824   1
   4  -2 -24 158.598 57.4751   1
  -4   2  22 429.082 29.4881   1
   4   2 -20-9.59145 34.8345  -2
  -4  -2  20-9.59145 34.8345   1
   4  -2 -18 118.412 37.0042   1
   4  -2 -16 85.6718 35.1459   1
  -2   2  16 58791.7 181.695  -2
   4  -2 -14 58791.7 181.695   1
   4  -2 -12 1941.68 56.6953   1
   4  -2 -10 154.276 33.4838   1
   0  -2 -12 11935.5 72.8903  -2
  -4   2   8 11935.5 72.8903   1
  -4  -2   6 95.3370 23.5779   1
   4   2  -4 518.158 28.4313   1
   2  -2   8 52045.0 112.887  -2
   4   2  -2 52045.0 112.887   1
  -4  -2   0 2225.83 30.4413   1
   4  -2   2 1195.84 30.2148   1
  -4  -2  -4 82531.2 155.728  -2
  -4   2  -4 82531.2 155.728   1
   4  -2   6 463.222 30.5718   1
   4   2   8 227.851 37.3393   1
   6  -2   0 15170.5 97.5257  -2
   4   2  10 15170.5 97.5257   1
  -4   2 -12 37.7837 51.2584   1
  -4   2 -14 691.140 53.6981   1
  -8   2   4 9602.81 131.828  -2
  -4  -2 -16 9602.81 131.828   1
   4   2  18 1511.95 84.6056   1
  -4  -2 -20 143.739 77.1903   1
  10  -2  -8 1021.94 117.142  -2
   4   2  22 1021.94 117.142   1
   4   2  24 507.124 94.8412   1
   4   2  26 77.3456 90.2831   1
  12  -2 -12 476.683 113.773  -2
   4   2  28 476.683 113.773   1
  -4   2 -30 174.937 104.741   1
   4  -2  32 139.390 102.263   1
  14  -2 -16 443.106 151.105  -2
   4   2  34 443.106 151.105   1
   4   2  36 82.8076 173.862   1
 -11  -3  34 260.673 197.478  -2
   4   3 -41 260.673 197.478   1
  -4   3  39 32.0042 144.916   1
  -4  -3  37 112.891 117.534   1
   9  -3 -30 259.878 150.180  -2
  -4   3  35 259.878 150.180   1
   4   3 -33 6.05923 87.0044   1
   4  -3 -31 361.947 87.1977   1
  -7   3  26 6728.93 163.647  -2
   4  -3 -29 6728.93 163.647   1
  -4  -3  27 479.640 70.9186   1
   4  -3 -25 147.269 61.5747   1
  -5  -3  22 1012.23 87.6812  -2
   4   3 -23 1012.23 87.6812   1
   4  -3 -21 412.250 27.4915   1
  -4  -3  19 149.611 31.4044   1
  -3   3  18 5326.31 92.2919  -2
   4  -3 -17 5326.31 92.2919   1
   4  -3 -15 65.0416 25.7222   1
  -4   3  13 3545.46 51.6935   1
  -1  -3  14 11123.7 77.1014  -2
   4   3 -11 11123.7 77.1014   1
  -4   3   9 1064.75 30.0785   1
  -4  -3   7 124.399 22.0144   1
   1   3  10 108521. 187.881  -2
   4  -3  -5 108521. 187.881   1
  -4  -3   3 827.681 27.8741   1
  -4   3   1 223.338 27.9319   1
  -3   3  -6 2520.75 35.0911  -2
  -4  -3  -1 2520.75 35.0911   1
   4  -3   3 4088.06 34.2510   1
   4   3   5 1806.38 31.1157   1
   5  -3   2 24492.3 99.1736  -2
   4   3   7 24492.3 99.1736   1
   4  -3   9 6939.67 65.6946   1
   4  -3  11 4052.75 69.2521   1
   7   3  -2 8933.06 97.4885  -2
   4  -3  13 8933.06 97.4885   1
  -4   3 -15 638.020 58.7002   1
   4   3  17 819.150 66.2115   1
  -9   3   6 2653.42 121.513  -2
  -4  -3 -19 2653.42 121.513   1
  -4  -3 -21 142.911 77.1596   1
   4  -3  23 456.690 88.0193   1
 -11  -3  10 2473.48 139.321  -2
  -4   3 -25 2473.48 139.321   1
   4  -3  27 199.300 96.1716   1
   4  -3  29 80.5644 100.219   1
  13  -3 -14 1566.26 145.769  -2
   4   3  31 1566.26 145.769   1
  -4   3 -33 634.370 146.223   1
  -4   3 -35 71.9437 133.531   1
  15   3 -18 758.792 232.285  -2
   4  -3  37 758.792 232.285   1
   4   4 -40 227.768 154.429   1
 -10  -4  32 451.236 140.531  -2
   4   4 -38 451.236 140.531   1
   4   4 -36 186.926 115.983   1
   4  -4 -34 8.62388 88.7994   1
  -8   4  28 234.616 133.834  -2
   4  -4 -32 234.616 133.834   1
  -4  -4  30-29.0395 75.1227   1
  -4  -4  28 1001.73 79.4159   1
   6   4 -24 9636.75 161.529  -2
  -4  -4  26 9636.75 161.529   1
   4   4 -24-0.71797 57.8111   1
   4   4 -22 533.391 27.8433   1
   4  -4 -20 7007.37 75.7948  -2
  -4   4  20 7007.37 75.7948   1
  -4   4  18 283.590 35.3586   1
  -4  -4  16 195.048 31.9272   1
  -2  -4  16 4841.37 59.6778  -2
   4   4 -14 4841.37 59.6778   1
   4  -4 -12 1656.26 36.6231   1
   4  -4 -10 380.205 33.6359   1
   0  -4 -12 25626.3 80.1523  -2
  -4   4   8 25626.3 80.1523   1
  -4  -4   6 530.675 22.4350   1
  -4  -4   4 1077.76 26.8548   1
   2   4   8 129351. 170.047  -2
   4  -4  -2 129351. 170.047   1
  -4  -4   0 928.130 29.4075   1
   4   4   2 4305.33 39.0966   1
   4   4   4 3799.79 40.7998  -2
   4  -4   4 3799.79 40.7998   1
   4  -4   6 3102.51 44.9556   1
   4   4   8 3783.46 54.0344   1
   6  -4   0 47213.1 163.751  -2
   4   4  10 47213.1 163.751   1
   4  -4  12 2600.17 60.3949   1
   4  -4  14 715.678 56.2665   1
   8  -4  -4 7462.55 145.029  -2
   4   4  16 7462.55 145.029   1
   4   4  18 1393.84 72.5099   1
   4   4  20 218.775 66.5381   1
  10  -4  -8 7819.87 193.315  -2
   4   4  22 7819.87 193.315   1
  -4  -4 -24 1645.87 100.476   1
  -4  -4 -26 286.200 96.3655   1
 -12  -4  12 470.272 117.477  -2
  -4   4 -28 470.272 117.477   1
   4  -4  30 812.303 102.188   1
   4   4  32 387.388 103.269   1
 -14  -4  16 1522.37 200.963  -2
  -4   4 -34 1522.37 200.963   1
   4  -4  36 501.453 143.336   1
   4   5 -39 52.9928 121.081   1
   4   5 -37 54.9013 114.837   1
   9  -5 -30 1064.27 179.656  -2
  -4   5  35 1064.27 179.656   1
   4  -5 -33 47.5779 89.8354   1
   4  -5 -31 31.1609 75.5683   1
  -7   5  26 2899.02 125.820  -2
   4  -5 -29 2899.02 125.820   1
   4  -5 -27 1042.73 76.7049   1
   4  -5 -25 371.245 65.9430   1
   5   5 -22 3733.04 65.4328  -2
  -4  -5  23 3733.04 65.4328   1
  -4  -5  21 172.343 31.9207   1
   4  -5 -19 32.1100 34.9210   1
   3  -5 -18 11720.0 87.4728  -2
  -4   5  17 11720.0 87.4728   1
   4   5 -15 970.124 31.1235   1
   4  -5 -13 469.627 29.2784   1
  -1   5  14 47468.1 132.156  -2
   4  -5 -11 47468.1 132.156   1
   4  -5  -9 740.857 29.1707   1
  -4   5   7 3376.68 36.7311   1
   1   5  10 75144.0 142.117  -2
   4  -5  -5 75144.0 142.117   1
   4  -5  -3 1117.78 25.0678   1
  -4   5   1 139.087 26.7028   1
  -3  -5  -6 119899. 175.052  -2
  -4   5  -1 119899. 175.052   1
   4  -5   3 3238.67 34.3373   1
   4   5   5 1332.03 31.5073   1
   5  -5   2 52234.1 148.485  -2
   4   5   7 52234.1 148.485   1
   4  -5   9 5243.06 62.3413   1
   4  -5  11 480.904 47.7706   1
   7   5  -2 3753.67 80.6112  -2
   4  -5  13 3753.67 80.6112   1
   4   5  15 2103.16 71.4653   1
   4  -5  17 964.241 66.5370   1
   9  -5  -6 1782.67 99.5621  -2
   4   5  19 1782.67 99.5621   1
   4   5  21 357.596 70.9995   1
  -4   5 -23 474.584 89.2635   1
 -11   5  10 4507.90 165.663  -2
  -4  -5 -25 4507.90 165.663   1
  -4   5 -27 35.3664 95.4595   1
  -4  -5 -29 1.77596 101.123   1
 -13  -5  14 1020.56 154.426  -2
  -4   5 -31 1020.56 154.426   1
  -4   5 -33 250.293 140.737   1
   4   5  35 153.864 120.695   1
  15   5 -18 698.349 198.807  -2
   4  -5  37 698.349 198.807   1
  -4   6  40 151.682 148.531   1
  10   6 -32 702.436 182.800  -2
  -4  -6  38 702.436 182.800   1
   4   6 -36 69.4873 133.637   1
  -4  -6  34 185.866 127.468   1
  -8  -6  28 545.452 105.233  -2
   4   6 -32 545.452 105.233   1
   4  -6 -30 49.6767 76.7920   1
  -4   6  28 240.200 70.7132   1
   6   6 -24 4214.20 116.202  -2
  -4  -6  26 4214.20 116.202   1
   4  -6 -24 79.4560 37.8375   1
   4  -6 -22 247.681 33.6499   1
   4   6 -20 11.6098 42.1415  -2
  -4  -6  20 11.6098 42.1415   1
  -4  -6  18 101.816 31.5857   1
  -4   6  16 1055.68 32.4548   1
   2   6 -16 36214.0 118.613  -2
  -4  -6  14 36214.0 118.613   1
  -4  -6  12 452.599 31.5521   1
  -4   6  10 793.060 35.6775   1
   0   6  12 24254.3 82.8343  -2
   4  -6  -8 24254.3 82.8343   1
  -4   6   6 3983.86 37.5987   1
   4   6  -4 39.1757 22.7733   1
  -2  -6  -8 21103.7 73.6942  -2
  -4   6   2 21103.7 73.6942   1
   4   6   0 204.196 21.8675   1
   4  -6   2 96.9604 25.9809   1
   4   6   4 114.048 26.7280  -2
   4  -6   4 114.048 26.7280   1
   4  -6   6 6866.48 51.3323   1
  -4   6  -8 9853.50 75.2534   1
   6  -6   0 32049.7 158.650  -2
   4   6  10 32049.7 158.650   1
   4   6  12 1403.21 54.2295   1
   4   6  14 231.483 52.4226   1
   8  -6  -4 5697.88 129.222  -2
   4   6  16 5697.88 129.222   1
   4   6  18 368.189 62.5337   1
  -4   6 -20 2.67498 61.0968   1
  10  -6  -8 957.346 92.4211  -2
   4   6  22 957.346 92.4211   1
   4   6  24 962.267 99.0347   1
  -4   6 -26 67.0675 90.2416   1
 -12  -6  12 299.009 119.710  -2
  -4   6 -28 299.009 119.710   1
   4   6  30 441.671 101.076   1
   4   6  32 14.4925 126.094   1
 -14   6  16 70.0765 142.820  -2
  -4  -6 -34 70.0765 142.820   1
  -4   6 -36 48.4086 126.530   1
   4   7 -39 56.1290 136.396   1
  -4  -7  37 71.3587 143.210   1
   9   7 -30 1441.15 191.075  -2
  -4  -7  35 1441.15 191.075   1
  -4  -7  33 290.824 117.576   1
   4   7 -31 270.057 76.7194   1
   7   7 -26 1929.78 101.427  -2
  -4  -7  29 1929.78 101.427   1
   4  -7 -27 97.2617 66.9989   1
  -4  -7  25 113.403 40.4447   1
   5   7 -22 209.630 40.6704  -2
  -4  -7  23 209.630 40.6704   1
   4  -7 -21 564.641 36.7113   1
   4  -7 -19 2030.03 45.9585   1
   3   7 -18 18386.6 102.396  -2
  -4  -7  17 18386.6 102.396   1
   4   7 -15 1311.04 32.5958   1
   4  -7 -13 1307.18 37.6081   1
  -1  -7  14 12447.5 79.0327  -2
   4   7 -11 12447.5 79.0327   1
  -4   7   9 268.107 30.3024   1
  -4  -7   7 113.167 24.7842   1
  -1   7 -10 6100.54 44.3525  -2
  -4  -7   5 6100.54 44.3525   1
  -4   7   3 3232.09 35.2109   1
   4  -7  -1 5738.92 36.5933   1
  -3  -7  -6 68624.7 117.189  -2
  -4   7  -1 68624.7 117.189   1
   4   7   3 1544.12 24.8245   1
   4   7   5 4832.59 39.2513   1
   5  -7   2 69121.7 177.560  -2
   4   7   7 69121.7 177.560   1
  -4  -7  -9 7828.37 75.3102   1
   4   7  11 266.047 44.8267   1
  -7   7   2 1627.92 70.7683  -2
  -4  -7 -13 1627.92 70.7683   1
   4   7  15 1808.96 66.3327   1
   4   7  17 81.6510 56.1118   1
   9  -7  -6 37.2497 81.9090  -2
   4   7  19 37.2497 81.9090   1
   4   7  21 360.742 69.7107   1
   4   7  23 109.393 85.6649   1
  11   7 -10 1159.16 120.021  -2
   4  -7  25 1159.16 120.021   1
   4  -7  27 442.330 78.0668   1
   4   7  29 298.604 98.6351   1
 -13   7  14 1185.50 166.067  -2
  -4  -7 -31 1185.50 166.067   1
   4   7  33 123.360 115.069   1
   4  -7  35-1.29541 131.912   1
  15  -7 -18 515.917 186.081  -2
   4   7  37 515.917 186.081   1
   4   8 -40-35.1371 150.746   1
 -10  -8  32 208.674 179.041  -2
   4   8 -38 208.674 179.041   1
   4  -8 -36 161.257 139.006   1
   4   8 -34 60.1502 121.030   1
  -8   8  28 491.834 175.686  -2
   4  -8 -32 491.834 175.686   1
  -4  -8  30 12.1913 69.5643   1
  -4  -8  28 1018.29 75.9755   1
  -6   8  24 24.1351 45.1676  -2
   4  -8 -26 24.1351 45.1676   1
   4  -8 -24 127.785 33.1897   1
   4  -8 -22 417.651 36.3645   1
   4   8 -20 32868.5 179.796  -2
  -4  -8  20 32868.5 179.796   1
  -4   8  18 1904.94 45.9081   1
   4   8 -16 1513.01 37.1879   1
  -2  -8  16 6049.00 59.5250  -2
   4   8 -14 6049.00 59.5250   1
   4   8 -12 99.1757 33.8400   1
  -4  -8  10 1205.24 33.6336   1
   0  -8  12 11747.6 67.9290  -2
   4   8  -8 11747.6 67.9290   1
  -4  -8   6 619.097 26.5153   1
   4  -8  -4 2985.85 30.4475   1
   2  -8   8 12847.9 52.4862  -2
   4   8  -2 12847.9 52.4862   1
  -4  -8   0 5440.04 34.4064   1
   4  -8   2 815.703 23.8324   1
   4   8   4 48.5119 27.7374  -2
   4  -8   4 48.5119 27.7374   1
   4  -8   6 6811.23 48.8241   1
  -4  -8  -8 4027.09 53.8608   1
   6  -8   0 11635.5 117.145  -2
   4   8  10 11635.5 117.145   1
   4  -8  12 318.431 47.0370   1
  -4   8 -14 1840.12 62.9963   1
   8  -8  -4 2601.18 98.2030  -2
   4   8  16 2601.18 98.2030   1
   4   8  18 222.188 61.0621   1
   4   8  20 328.983 64.1320   1
  10  -8  -8 7036.60 138.943  -2
   4   8  22 7036.60 138.943   1
   4  -8  24 263.559 85.2363   1
   4   8  26 178.986 72.3086   1
  12   8 -12 1931.33 129.206  -2
   4  -8  28 1931.33 129.206   1
   4   8  30 392.670 113.518   1
   4   8  32 99.7930 118.794   1
 -14  -8  16 39.9325 156.435  -2
  -4   8 -34 39.9325 156.435   1
  -4   8 -36 4.70546 118.590   1
   4   9 -39 34.1979 152.427   1
   4   9 -37-8.49708 142.180   1
  -9  -9  30 322.672 156.047  -2
   4   9 -35 322.672 156.047   1
   4  -9 -33 35.5712 121.733   1
   4  -9 -31 6.47624 94.7240   1
  -7   9  26 6144.50 138.772  -2
   4  -9 -29 6144.50 138.772   1
   4  -9 -27 244.248 61.5744   1
   4   9 -25 130.968 33.1438   1
   5   9 -22 523.001 46.4357  -2
  -4  -9  23 523.001 46.4357   1
   4  -9 -21 1036.41 42.9813   1
  -4  -9  19 2071.60 48.3552   1
  -3  -9  18 3801.22 65.3549  -2
   4   9 -17 3801.22 65.3549   1
  -4   9  15 247.512 28.6260   1
   4  -9 -13 187.865 32.2574   1
   1  -9 -14 93223.8 198.384  -2
  -4   9  11 93223.8 198.384   1
   4   9  -9 1211.03 35.0648   1
  -4   9   7 790.598 27.6637   1
   1   9  10 62823.9 113.350  -2
   4  -9  -5 62823.9 113.350   1
  -4   9   3 1607.61 27.2397   1
   4   9  -1 2962.95 27.2889   1
  -3  -9  -6 19483.7 65.8371  -2
  -4   9  -1 19483.7 65.8371   1
  -4  -9  -3 814.345 27.9561   1
   4   9   5 1288.67 32.9497   1
   5  -9   2 19149.4 97.4280  -2
   4   9   7 19149.4 97.4280   1
  -4  -9  -9 1663.80 49.5116   1
  -4   9 -11 317.036 45.1746   1
   7  -9  -2 28585.1 195.690  -2
   4   9  13 28585.1 195.690   1
  -4   9 -15 1627.13 65.1162   1
   4   9  17 188.266 54.8217   1
   9  -9  -6 924.174 88.9378  -2
   4   9  19 924.174 88.9378   1
   4   9  21 277.102 65.9984   1
   4  -9  23 95.6169 68.6291   1
 -11   9  10 1802.65 109.617  -2
  -4  -9 -25 1802.65 109.617   1
   4  -9  27 630.218 80.1450   1
   4   9  29 184.939 120.818   1
  13  -9 -14 630.972 157.425  -2
   4   9  31 630.972 157.425   1
  -4   9 -33-22.8444 115.672   1
   4   9  35-56.3857 121.569   1
   4   9  37 1221.58 321.836   1
   4 -10 -40-23.4077 143.045   1
 -10  10  32-58.1476 198.273  -2
   4 -10 -38-58.1476 198.273   1
   4 -10 -36 6.93494 138.903   1
   4  10 -34 10.5187 128.011   1
  -8 -10  28 456.456 190.202  -2
   4  10 -32 456.456 190.202   1
   4 -10 -30 237.216 98.1358   1
   4  10 -28 117.642 67.7801   1
  -6  10  24 363.648 42.9637  -2
   4 -10 -26 363.648 42.9637   1
   4 -10 -24 44.4501 35.1518   1
   4  10 -22 107.745 37.8713   1
  -4  10  20 52.8498 45.0124  -2
   4 -10 -20 52.8498 45.0124   1
  -4  10  18 695.533 37.0226   1
   4  10 -16 682.163 31.7005   1
   2 -10 -16 18353.3 94.3031  -2
  -4  10  14 18353.3 94.3031   1
   4 -10 -12 1031.81 38.2831   1
   4  10 -10 2959.36 41.5011   1
   0  10 -12 1100.99 36.1077  -2
  -4 -10   8 1100.99 36.1077   1
  -4 -10   6 2811.64 33.0764   1
  -4 -10   4 281.505 20.7354   1
   2 -10   8 13360.3 55.4597  -2
   4  10  -2 13360.3 55.4597   1
  -4  10   0 909.629 23.6571   1
   4  10   2 329.585 21.1787   1
   4  10   4 289.000 32.3836  -2
   4 -10   4 289.000 32.3836   1
   4  10   6 91.0823 32.1585   1
   4  10   8 432.724 37.6886   1
  -6 -10   0 26768.8 159.289  -2
  -4  10 -10 26768.8 159.289   1
   4  10  12 1509.86 52.3579   1
   4  10  14 998.974 52.7603   1
   8 -10  -4 4784.17 104.653  -2
   4  10  16 4784.17 104.653   1
   4  10  18 252.690 58.0179   1
   4  10  20 93.9230 55.7660   1
  10 -10  -8 1364.12 86.8947  -2
   4  10  22 1364.12 86.8947   1
   4 -10  24 345.049 71.4985   1
  -4 -10 -26 171.747 72.8935   1
  12 -10 -12 539.958 113.142  -2
   4  10  28 539.958 113.142   1
  -4  10 -30-59.2478 101.116   1
  -4  10 -32 69.5090 107.479   1
 -14 -10  16 93.6678 150.386  -2
  -4  10 -34 93.6678 150.386   1
  -4 -10 -36 298.406 125.364   1
  -4  11  39-51.5714 143.466   1
   4  11 -37-98.0380 141.060   1
  -9 -11  30 6.57327 160.227  -2
   4  11 -35 6.57327 160.227   1
  -4 -11  33 13.5857 128.568   1
  -4  11  31-49.7636 92.6913   1
   7 -11 -26 425.345 126.177  -2
  -4  11  29 425.345 126.177   1
   4  11 -27 37.2048 50.1895   1
   4 -11 -25 43.3835 35.0342   1
  -5  11  22 4278.03 80.0223  -2
   4 -11 -23 4278.03 80.0223   1
  -4 -11  21-4.83845 37.3966   1
   4  11 -19 291.980 35.4783   1
  -3 -11  18 9490.16 76.5366  -2
   4  11 -17 9490.16 76.5366   1
   4  11 -15 993.868 36.4596   1
   4  11 -13 2548.68 46.7649   1
  -1 -11  14 10879.7 79.5089  -2
   4  11 -11 10879.7 79.5089   1
  -4  11   9 1645.36 39.4140   1
   4 -11  -7 168.485 25.5847   1
   1 -11  10 52742.7 112.371  -2
   4  11  -5 52742.7 112.371   1
  -4  11   3 886.903 23.1813   1
   4 -11  -1 128.815 20.0306   1
   3 -11   6 8093.06 54.4805  -2
   4  11   1 8093.06 54.4805   1
   4  11   3 2104.78 30.9331   1
   4  11   5 849.766 32.5134   1
   5 -11   2 9751.62 76.9845  -2
   4  11   7 9751.62 76.9845   1
   4  11   9 1931.48 53.5667   1
   4 -11  11 2.82878 38.5072   1
  -7 -11   2 9360.48 108.395  -2
  -4  11 -13 9360.48 108.395   1
  -4  11 -15 486.768 49.4712   1
   4  11  17 231.108 50.4221   1
   9 -11  -6 716.047 66.8968  -2
   4  11  19 716.047 66.8968   1
   4  11  21 457.015 57.5790   1
   4 -11  23 897.986 73.4434   1
 -11 -11  10 3084.96 119.330  -2
  -4  11 -25 3084.96 119.330   1
   4  11  27 234.517 71.9426   1
   4 -11  29 15.4799 101.384   1
  13 -11 -14 19.0217 137.730  -2
   4  11  31 19.0217 137.730   1
  -4  11 -33 172.577 105.543   1
   4  11  35 182.685 119.313   1
 -10 -12  32 60.4595 166.842  -2
   4  12 -38 60.4595 166.842   1
   4  12 -36 112.252 140.352   1
   4  12 -34-0.47725 134.272   1
  -8 -12  28 241.658 156.867  -2
   4  12 -32 241.658 156.867   1
  -4 -12  30 88.4528 96.6567   1
  -4 -12  28 271.312 101.048   1
  -6  12  24 5450.78 106.147  -2
   4 -12 -26 5450.78 106.147   1
   4 -12 -24-1.35688 35.9325   1
   4 -12 -22 314.215 40.5053   1
   4 -12 -20 6895.10 86.9099  -2
  -4  12  20 6895.10 86.9099   1
  -4  12  18 141.922 32.3848   1
  -4  12  16 11.0186 32.5338   1
   2 -12 -16 9930.11 86.3237  -2
  -4  12  14 9930.11 86.3237   1
  -4  12  12 1025.81 37.8713   1
  -4  12  10 1461.63 37.1597   1
   0  12  12 11956.9 71.0514  -2
   4 -12  -8 11956.9 71.0514   1
  -4 -12   6 2023.52 29.5917   1
  -4  12   4 2462.78 30.3920   1
  -2  12  -8 4118.08 36.5139  -2
  -4 -12   2 4118.08 36.5139   1
  -4 -12   0 189.097 19.8726   1
  -4  12  -2 561.643 24.8471   1
   4 -12   4 73826.7 154.371  -2
   4  12   4 73826.7 154.371   1
   4  12   6 3223.99 43.8613   1
  -4  12  -8 2640.55 52.3436   1
  -6 -12   0 1208.70 60.6172  -2
  -4  12 -10 1208.70 60.6172   1
   4 -12  12 299.071 44.2554   1
  -4  12 -14 613.750 53.0561   1
   8 -12  -4 8565.13 122.123  -2
   4  12  16 8565.13 122.123   1
   4  12  18 870.787 56.1248   1
   4  12  20-6.31043 52.1909   1
  10 -12  -8 1054.10 92.7799  -2
   4  12  22 1054.10 92.7799   1
  -4 -12 -24 1128.08 74.7572   1
   4 -12  26 244.319 68.8374   1
  12 -12 -12 319.215 130.741  -2
   4  12  28 319.215 130.741   1
   4 -12  30 95.4817 109.904   1
   4  12  32-39.6924 110.298   1
  14 -12 -16 106.282 126.155  -2
   4  12  34 106.282 126.155   1
  -4 -12 -36 192.801 128.030   1
  -4  13  39-23.0524 150.068   1
   4  13 -37 51.6416 151.105   1
  -9  13  30 35.9099 173.355  -2
   4 -13 -35 35.9099 173.355   1
  -4 -13  33-29.6984 136.708   1
   4  13 -31 54.7115 98.3351   1
  -7 -13  26 594.985 135.207  -2
   4  13 -29 594.985 135.207   1
  -4  13  27 115.494 48.7853   1
   4 -13 -25 1982.70 60.9924   1
   5 -13 -22 2241.78 61.9776  -2
  -4  13  23 2241.78 61.9776   1
  -4 -13  21 150.043 39.4469   1
   4  13 -19 208.148 37.8088   1
  -3 -13  18 2074.07 53.2362  -2
   4  13 -17 2074.07 53.2362   1
  -4  13  15 48.5891 34.0586   1
  -4  13  13 70.0339 35.3550   1
  -1 -13  14 963.478 41.8139  -2
   4  13 -11 963.478 41.8139   1
  -4  13   9 886.761 35.4071   1
   4  13  -7 624.351 28.4410   1
   1 -13  10 16541.3 67.0660  -2
   4  13  -5 16541.3 67.0660   1
  -4  13   3 1296.41 24.3510   1
  -4 -13   1 1526.08 26.0605   1
  -3  13  -6 31989.8 99.4750  -2
  -4 -13  -1 31989.8 99.4750   1
  -4  13  -3 3610.26 37.6656   1
  -4  13  -5 4445.86 43.0476   1
   5 -13   2 15426.0 106.534  -2
   4  13   7 15426.0 106.534   1
   4  13   9 1924.99 48.9088   1
  -4  13 -11 22.1035 43.0973   1
   7 -13  -2 6011.37 100.906  -2
   4  13  13 6011.37 100.906   1
   4  13  15 104.657 52.1081   1
   4  13  17 428.427 56.9900   1
   9  13  -6 1253.94 79.4790  -2
   4 -13  19 1253.94 79.4790   1
  -4 -13 -21 203.509 64.3241   1
  -4 -13 -23-9.33077 66.2973   1
  11  13 -10 363.122 90.7135  -2
   4 -13  25 363.122 90.7135   1
   4  13  27 16.4552 82.4975   1
   4  13  29 27.7871 104.568   1
 -13 -13  14 51.6139 138.442  -2
  -4  13 -31 51.6139 138.442   1
  -4  13 -33 71.1842 116.230   1
  -4  13 -35 137.658 120.379   1
 -10 -14  32 1785.65 216.979  -2
   4  14 -38 1785.65 216.979   1
   4  14 -36 86.2254 146.454   1
   4  14 -34-17.4914 130.930   1
   8 -14 -28 2222.42 179.264  -2
  -4  14  32 2222.42 179.264   1
   4  14 -30 359.864 104.788   1
   4  14 -28 47.2002 73.7215   1
  -6  14  24 14723.3 134.635  -2
   4 -14 -26 14723.3 134.635   1
  -4 -14  24 1579.70 44.3375   1
  -4  14  22 167.397 33.6875   1
  -4  14  20 13.6305 45.7482  -2
   4 -14 -20 13.6305 45.7482   1
  -4  14  18 728.562 40.0266   1
  -4  14  16 1957.16 48.7076   1
   2  14 -16 3022.81 67.0974  -2
  -4 -14  14 3022.81 67.0974   1
  -4  14  12 694.562 37.2754   1
   4  14 -10 29.1922 34.0730   1
   0 -14  12 21401.5 95.8473  -2
   4  14  -8 21401.5 95.8473   1
   4  14  -6 198.184 25.2155   1
  -4 -14   4 20.8265 19.9928   1
  -2  14  -8 35809.1 89.1797  -2
  -4 -14   2 35809.1 89.1797   1
   4  14   0 1516.51 28.7419   1
   4  14   2 473.121 24.6440   1
   4  14   4 657.676 36.3019  -2
   4 -14   4 657.676 36.3019   1
   4 -14   6 8422.08 59.8302   1
   4 -14   8 1968.68 48.3476   1
   6  14   0 3568.61 72.7123  -2
   4 -14  10 3568.61 72.7123   1
   4 -14  12 306.245 44.2021   1
  -4 -14 -14 281.597 47.5122   1
  -8 -14   4 7041.56 123.019  -2
  -4  14 -16 7041.56 123.019   1
  -4 -14 -18 733.331 62.8036   1
   4  14  20 129.473 73.5970   1
 -10  14   8 2282.61 127.288  -2
  -4 -14 -22 2282.61 127.288   1
  -4 -14 -24 109.888 85.1376   1
   4  14  26 11.2373 88.3908   1
  12 -14 -12 2439.41 150.559  -2
   4  14  28 2439.41 150.559   1
   4 -14  30 74.2930 108.699   1
  -4  14 -32 77.7013 124.610   1
  14 -14 -16 971.229 163.864  -2
   4  14  34 971.229 163.864   1
   4  15 -37 76.8364 142.304   1
  -9 -15  30 1108.40 193.899  -2
   4  15 -35 1108.40 193.899   1
  -4 -15  33 81.0359 139.284   1
   4  15 -31 202.551 98.8236   1
  -7 -15  26 3651.28 185.444  -2
   4  15 -29 3651.28 185.444   1
  -4  15  27 111.367 99.8831   1
  -4 -15  25 211.752 97.3047   1
  -5  15  22 4086.53 82.3187  -2
   4 -15 -23 4086.53 82.3187   1
   4 -15 -21 157.893 38.2880   1
   4 -15 -19 174.595 38.6172   1
  -3  15  18 1387.97 58.5512  -2
   4 -15 -17 1387.97 58.5512   1
   4 -15 -15 514.110 40.5746   1
   4  15 -13 122.900 34.9476   1
  -1  15  14 2392.22 55.7447  -2
   4 -15 -11 2392.22 55.7447   1
   4  15  -9 263.606 33.3210   1
   4  15  -7 1142.72 34.0632   1
  -1 -15 -10 30841.9 104.490  -2
  -4  15   5 30841.9 104.490   1
  -4  15   3 2764.92 27.7308   1
   4  15  -1 822.357 30.0640   1
   3  15   6 30943.0 113.124  -2
   4 -15   1 30943.0 113.124   1
   4  15   3 764.207 26.9200   1
   4 -15   5 1900.88 34.8865   1
  -5 -15  -2 22480.0 126.701  -2
  -4  15  -7 22480.0 126.701   1
   4 -15   9 1367.28 48.4952   1
  -4 -15 -11 282.622 43.3543   1
  -7  15   2 5295.18 95.1026  -2
  -4 -15 -13 5295.18 95.1026   1
   4 -15  15 355.798 50.5421   1
   4 -15  17-41.6426 54.7136   1
   9  15  -6 704.226 72.2365  -2
   4 -15  19 704.226 72.2365   1
   4 -15  21 567.609 81.3798   1
   4  15  23 114.457 81.4165   1
 -11 -15  10 398.025 110.439  -2
  -4  15 -25 398.025 110.439   1
   4  15  27 711.945 96.3943   1
   4  15  29 113.367 106.138   1
  13 -15 -14 5.60972 135.137  -2
   4  15  31 5.60972 135.137   1
  -4 -15 -33 242.498 127.076   1
  -4  15 -35 262.206 131.270   1
 -10 -16  32 871.007 212.506  -2
   4  16 -38 871.007 212.506   1
   4  16 -36 83.0964 146.562   1
   4  16 -34 92.0684 134.879   1
  -8  16  28 1479.34 186.879  -2
   4 -16 -32 1479.34 186.879   1
   4  16 -30 188.673 109.019   1
  -4  16  28 224.477 106.610   1
   6 -16 -24 793.527 122.056  -2
  -4  16  26 793.527 122.056   1
  -4  16  24 5.26733 86.9642   1
   4 -16 -22 211.413 27.3119   1
  -4  16  20 2074.28 52.8685  -2
   4 -16 -20 2074.28 52.8685   1
   4 -16 -18 129.926 37.0725   1
   4  16 -16 30.6883 39.2043   1
  -2  16  16 1955.99 56.8426  -2
   4 -16 -14 1955.99 56.8426   1
   4  16 -12 418.168 36.4927   1
   4  16 -10-0.39019 32.3796   1
   0  16 -12 940.960 38.5548  -2
  -4 -16   8 940.960 38.5548   1
   4 -16  -6 1056.90 26.9401   1
   4 -16  -4 91.7554 27.0977   1
   2 -16   8 25571.5 119.801  -2
   4  16  -2 25571.5 119.801   1
  -4  16   0 1636.60 27.9478   1
   4 -16   2 1443.23 36.0022   1
   4  16   4 9578.87 66.0605  -2
   4 -16   4 9578.87 66.0605   1
   4  16   6 1271.27 34.9986   1
   4 -16   8 616.574 47.1682   1
   6  16   0 7307.83 101.760  -2
   4 -16  10 7307.83 101.760   1
   4 -16  12 273.106 48.0664   1
   4  16  14 131.744 51.7545   1
   8  16  -4 1153.96 78.4347  -2
   4 -16  16 1153.96 78.4347   1
  -4 -16 -18 3.07910 57.8663   1
   4 -16  20 11.4264 69.9447   1
  10 -16  -8 3851.55 134.458  -2
   4  16  22 3851.55 134.458   1
   4  16  24 238.665 87.1474   1
   4 -16  26-12.9463 90.8500   1
  12 -16 -12 126.487 124.293  -2
   4  16  28 126.487 124.293   1
  -4 -16 -30 104.791 111.871   1
  -4 -16 -32 21.1326 120.044   1
 -14  16  16 319.366 164.191  -2
  -4 -16 -34 319.366 164.191   1
   4  17 -37-95.0584 157.148   1
  -9 -17  30 603.600 180.849  -2
   4  17 -35 603.600 180.849   1
   4 -17 -33 0.08990 136.993   1
   4  17 -31 61.2914 108.191   1
  -7  17  26 6403.06 188.582  -2
   4 -17 -29 6403.06 188.582   1
   4  17 -27 262.056 97.7711   1
   4 -17 -25 82.9524 78.1005   1
  -5  17  22 9704.91 165.280  -2
   4 -17 -23 9704.91 165.280   1
   4 -17 -21 69.2402 31.2332   1
   4 -17 -19 387.660 43.7142   1
  -3  17  18 1157.41 57.4694  -2
   4 -17 -17 1157.41 57.4694   1
   4  17 -15 268.146 42.6505   1
   4 -17 -13 203.890 37.6307   1
  -1 -17  14 1630.04 50.9911  -2
   4  17 -11 1630.04 50.9911   1
   4  17  -9 115.714 33.3465   1
   4 -17  -7 1024.27 31.1128   1
   1 -17  10 1028.89 43.3092  -2
   4  17  -5 1028.89 43.3092   1
   4  17  -3 2384.99 48.1096   1
   4  17  -1 1343.42 41.5224   1
   3 -17   6 2422.45 41.3182  -2
   4  17   1 2422.45 41.3182   1
   4 -17   3 1145.47 35.2050   1
   4 -17   5 2875.28 39.2505   1
   5 -17   2 5974.28 64.0840  -2
   4  17   7 5974.28 64.0840   1
   4 -17   9 1078.69 47.9331   1
   4 -17  11 716.682 50.1805   1
   7  17  -2 1051.75 72.8431  -2
   4 -17  13 1051.75 72.8431   1
   4  17  15 642.762 58.9402   1
  -4 -17 -17 25.5079 54.7877   1
   9 -17  -6 9635.92 155.736  -2
   4  17  19 9635.92 155.736   1
  -4  17 -21 22.4902 79.9830   1
   4  17  23 122.147 79.5934   1
  11 -17 -10 2024.86 129.014  -2
   4  17  25 2024.86 129.014   1
   4  17  27 134.204 108.129   1
   4 -17  29 107.441 107.611   1
  13 -17 -14 1242.54 175.123  -2
   4  17  31 1242.54 175.123   1
  -4 -17 -33 371.705 125.784   1
   4 -18 -36 220.740 140.463   1
  -4 -18  34 108.743 148.050   1
  -8 -18  28 1855.04 210.360  -2
   4  18 -32 1855.04 210.360   1
  -4 -18  30 102.547 105.218   1
   4 -18 -28 47.5946 85.4150   1
   6  18 -24 968.669 105.940  -2
  -4 -18  26 968.669 105.940   1
   4  18 -24 303.665 83.6154   1
   4 -18 -22 445.655 73.8725   1
  -4  18  20-8.22137 43.4263  -2
   4 -18 -20-8.22137 43.4263   1
  -4  18  18 343.502 42.5173   1
   4 -18 -16 108.025 44.2724   1
   2 -18 -16 3761.06 74.0807  -2
  -4  18  14 3761.06 74.0807   1
   4  18 -12 292.132 37.9505   1
   4 -18 -10 450.568 36.0316   1
   0 -18 -12 13897.9 85.9056  -2
  -4  18   8 13897.9 85.9056   1
  -4 -18   6 1029.80 36.5218   1
  -4  18   4-7.96109 37.0368   1
   2 -18   8 3014.57 62.6455  -2
   4  18  -2 3014.57 62.6455   1
   4  18   0 137.201 38.7390   1
  -4  18  -2 1532.25 37.7807   1
   4  18   4 32931.0 131.239  -2
   4 -18   4 32931.0 131.239   1
   4  18   6 2164.21 37.6205   1
  -4  18  -8 147.899 36.5958   1
  -6  18   0 1375.63 59.0234  -2
  -4 -18 -10 1375.63 59.0234   1
   4 -18  12 1121.51 56.0829   1
  -7  18   1 1152.97 253.499  -2
  -4 -18 -12 1152.97 253.499   1
   4 -18  14 273.321 60.4937   1
   8 -18  -4 3097.23 102.269  -2
   4  18  16 3097.23 102.269   1
  -4  18 -18 464.797 79.0924   1
  -4  18 -20 82.7173 77.3385   1
 -10  18   8 4291.09 133.017  -2
  -4 -18 -22 4291.09 133.017   1
  -4 -18 -24 566.612 83.6239   1
  -4 -18 -26 216.394 81.9072   1
  12 -18 -12 1364.49 146.544  -2
   4  18  28 1364.49 146.544   1
   4  18  30 461.457 118.049   1
   4  18  32 78.7342 124.002   1
  14 -18 -16 508.833 162.213  -2
   4  18  34 508.833 162.213   1
  -4 -19  37-73.6342 150.583   1
   9 -19 -30 1013.77 198.720  -2
  -4  19  35 1013.77 198.720   1
   4  19 -33 86.8399 130.104   1
   4  19 -31 62.7253 137.123   1
  -7 -19  26 216.574 138.278  -2
   4  19 -29 216.574 138.278   1
   4  19 -27 34.5653 87.8502   1
  -4 -19  25-1.64227 74.3283   1
   5  19 -22 709.124 88.5984  -2
  -4 -19  23 709.124 88.5984   1
   4  19 -21 0.34764 73.1152   1
   4 -19 -19 55.2942 37.2312   1
  -3  19  18 1255.13 62.3198  -2
   4 -19 -17 1255.13 62.3198   1
   4 -19 -15 434.115 42.5073   1
   4 -19 -13 545.985 41.3144   1
   1 -19 -14 6202.79 75.4394  -2
  -4  19  11 6202.79 75.4394   1
   4  19  -9 356.712 30.7086   1
   4 -19  -7 253.207 34.6265   1
   1 -19  10 1898.70 47.4895  -2
   4  19  -5 1898.70 47.4895   1
  -4 -19   3 1070.76 49.4882   1
   4  19  -1 481.824 47.3847   1
  -3  19  -6 6734.85 96.0224  -2
  -4 -19  -1 6734.85 96.0224   1
   4 -19   3 881.576 31.2491   1
   4 -19   5 101.486 32.8453   1
   5 -19   2 1153.23 47.3428  -2
   4  19   7 1153.23 47.3428   1
   4 -19   9 42.2859 41.8505   1
   4 -19  11 136.167 49.4148   1
   7  19  -2 8612.73 127.963  -2
   4 -19  13 8612.73 127.963   1
  -4  19 -15 775.336 68.6774   1
  -8  19   3 971.053 325.384  -2
  -4 -19 -15 971.053 325.384   1
  -4  19 -17 298.357 77.9993   1
  -9 -19   6 1524.76 109.594  -2
  -4  19 -19 1524.76 109.594   1
  -4  19 -21 666.627 82.5323   1
  -4  19 -23 174.876 83.1030   1
  11  19 -10 573.713 122.704  -2
   4 -19  25 573.713 122.704   1
  -4  19 -27 575.488 101.829   1
   4 -19  29 334.133 103.966   1
  13 -19 -14 399.099 139.349  -2
   4  19  31 399.099 139.349   1
   4  19  33 49.1246 120.318   1
   4  20 -36-66.8214 147.727   1
   4  20 -34 121.575 139.582   1
   8 -20 -28 415.575 185.062  -2
  -4  20  32 415.575 185.062   1
   4  20 -30 11.1060 105.632   1
  -4 -20  28 405.253 92.7844   1
  -6 -20  24 1220.89 120.388  -2
   4  20 -26 1220.89 120.388   1
  -4  20  24 42.8371 75.8005   1
   4 -20 -22 145.734 74.4376   1
  -4  20  20 4956.86 117.408  -2
   4 -20 -20 4956.86 117.408   1
  -4 -20  18 416.706 43.8426   1
   4 -20 -16 107.320 45.4507   1
   2  20 -16 750.834 61.0836  -2
[truncated: 2,315,490 more chars]
