# Supplementary material for: Structural modification of functionalized carbazoles: from Z′ = 1 to Z′ = 6
Source: Acta Crystallogr B Struct Sci Cryst Eng Mater. 2026 May 19;82(Pt 3):339–43. doi: 10.1107/S2052520626004506 (PMC13238489; doi:10.1107/S2052520626004506)
Supplement: Supplementary file 2 [file b-82-00339-2bsup2.hkl]

data_2b
#mjh130019                                                                  
_shelx_title ' mjh130019 Ia'                                                    
_shelx_refln_list_code          4                                               
_shelx_F_calc_maximum     1302.86                                               
_exptl_crystal_F_000      6432.00                                               
_reflns_d_resolution_high  0.7979                                               
                                                                                
loop_                                                                           
 _space_group_symop_operation_xyz                                               
 'x, y, z'                                                                      
 'x+1/2, -y, z'                                                                 
 'x+1/2, y+1/2, z+1/2'                                                          
 'x+1, -y+1/2, z+1/2'                                                           
                                                                                
_cell_length_a    12.8199                                                       
_cell_length_b    35.1366                                                       
_cell_length_c    33.1373                                                       
_cell_angle_alpha  90.000                                                       
_cell_angle_beta   99.333                                                       
_cell_angle_gamma  90.000                                                       
                                                                                
_shelx_F_squared_multiplier     1.000                                           
                                                                                
loop_                                                                           
 _refln_index_h                                                                 
 _refln_index_k                                                                 
 _refln_index_l                                                                 
 _refln_F_squared_calc                                                          
 _refln_F_squared_meas                                                          
 _refln_F_squared_sigma                                                         
 _refln_observed_status                                                         
   0   0  -6     100228.37      87050.33       359.52 o                         
   0   0   8        321.79        358.86        82.76 o                         
   0   0 -10        102.83        123.28        82.49 o                         
   0   0 -12       7838.89       7198.02       190.51 o                         
   0   0  14       1172.28       1439.38       125.35 o                         
   0   0  16        144.80        325.45       126.67 o                         
   0   0  18      27496.89      27767.38       381.60 o                         
   0   0 -20        271.64        357.76       128.47 o                         
   0   0 -22       1454.59       1798.42       198.26 o                         
   0   0  24      49412.80      45131.46       670.76 o                         
   0   0 -26       2281.58       2303.92       257.28 o                         
   0   0  28       3750.33       4112.02       304.30 o                         
   0   0 -30      31084.84      30192.48       588.71 o                         
   0   0 -32        277.82        231.28       255.39 o                         
   0   0  34        183.46        223.01       266.20 o                         
   0   0  36      10216.40      11174.25       985.95 o                         
   0   0  38        282.71        801.16       613.09 o                         
   0   0 -40        110.80         -8.25       383.77 o                         
   0   1  -5        623.25        648.72        51.83 o                         
   0   1   7        505.23        563.61        53.58 o                         
   0   1   9      53024.86      45567.23       235.80 o                         
   0  -1 -11         47.84         42.23        63.70 o                         
   0   1  13        682.70        621.95        50.03 o                         
   0   1  15      67830.48      62471.25       248.38 o                         
   0  -1  17        535.70        531.58        89.02 o                         
   0   1 -19         72.16        173.30        87.58 o                         
   0  -1  21      16539.12      14340.84       289.90 o                         
   0   1 -23       1258.71       1305.09       147.57 o                         
   0  -1  25         95.43         58.68       141.91 o                         
   0  -1  27        640.35        747.68       207.05 o                         
   0   1 -29        453.12        623.53       176.11 o                         
   0  -1 -31        709.68        793.40       181.76 o                         
   0   1 -33        860.23        517.97       197.21 o                         
   0  -1 -35         86.55        166.12       189.65 o                         
   0  -1  37        506.67        868.86       301.79 o                         
   0  -1  39        240.48         66.85       381.20 o                         
   0   2   6      71145.71      61689.43       154.74 o                         
   0  -2   8         59.13         91.21        43.04 o                         
   0  -2  10        591.42        671.57        39.07 o                         
   0  -2  12      19555.42      20228.84       117.85 o                         
   0  -2  14        414.32        456.64        43.21 o                         
   0   2  16        564.46        497.23        43.67 o                         
   0  -2  18      14156.58      13873.82       149.98 o                         
   0  -2  20        287.10        248.21        95.45 o                         
   0  -2  22        172.12        209.17       117.73 o                         
   0   2 -24       7531.06       7362.84       235.36 o                         
   0   2  26        847.36        675.22       152.46 o                         
   0  -2 -28         19.06        127.11       171.14 o                         
   0   2 -30      11787.77      12429.42       300.28 o                         
   0  -2  32         55.87         56.83       179.73 o                         
   0  -2 -34        508.48        625.38       184.30 o                         
   0  -2  36       4045.23       4478.35       380.59 o                         
   0  -2  38        152.12        218.42       287.53 o                         
   0   2  40        134.23        338.68       336.18 o                         
   0   3  -5        281.95        326.62        38.53 o                         
   0   3   7        422.07        497.28        39.73 o                         
   0  -3   9      44853.73      40483.56       153.02 o                         
   0  -3  11        413.78        442.83        42.23 o                         
   0   3  13        109.45        112.27        44.57 o                         
   0   3  15      37038.57      35230.58       171.67 o                         
   0   3  17        118.68        126.62        43.21 o                         
   0  -3  19         61.03         26.83        55.48 o                         
   0   3 -21       7329.42       7214.57       125.18 o                         
   0  -3 -23         37.72         93.97       129.22 o                         
   0  -3  25         94.47         56.42       142.28 o                         
   0  -3 -27       5066.55       4617.39       253.19 o                         
   0  -3 -29       1503.16       1563.11       177.35 o                         
   0   3 -31        779.09        837.46       178.85 o                         
   0   3 -33        635.36        614.49       179.96 o                         
   0  -3  35         81.95         12.38       220.68 o                         
   0  -3  37         98.92        -22.56       236.52 o                         
   0   3  39        819.79        858.78       354.79 o                         
   0  -4   4         78.61        109.65        38.99 o                         
   0   4  -6     501134.91     439690.00       635.12 o                         
   0   4  -8        185.68        171.97        60.82 o                         
   0   4  10         60.20        104.88        40.47 o                         
   0  -4  12      45134.59      44414.70       182.85 o                         
   0   4  14        132.81         74.54        52.25 o                         
   0  -4  16        156.79        250.90        55.96 o                         
   0   4  18      16261.36      15694.29       152.22 o                         
   0  -4  20         39.12         41.42        41.32 o                         
   0   4  22        256.10        277.60        60.46 o                         
   0  -4  24      30467.52      28846.52       361.59 o                         
   0   4  26        324.37        392.44       152.97 o                         
   0  -4 -28         53.04        129.28       166.63 o                         
   0   4  30      12825.90      14450.78       289.84 o                         
   0  -4 -32        512.07        594.28       159.33 o                         
   0   4  34        331.67        331.98       215.32 o                         
   0  -4 -36       1296.63       1603.57       291.99 o                         
   0  -4  38         47.63         49.72       196.33 o                         
   0  -4  40        108.85        241.18       363.78 o                         
   0  -5   1        674.57        610.56        56.61 o                         
   0  -5   3      17371.03      15138.29        90.60 o                         
   0   5  -5        829.70        904.95        46.59 o                         
   0  -5   7        926.62       1038.76        51.43 o                         
   0  -5   9      48381.66      43787.64       216.91 o                         
   0   5  11       2774.79       2863.38        55.26 o                         
   0  -5  13       1188.56       1141.33        55.77 o                         
   0  -5  15      51629.47      54727.05       269.92 o                         
   0  -5  17        139.97        103.20        56.37 o                         
   0  -5  19        273.14        193.19        52.49 o                         
   0   5 -21      25363.08      25342.82       177.52 o                         
   0   5  23       1110.82        949.55        74.63 o                         
   0  -5 -25        411.57        360.82        58.57 o                         
   0   5  27       7950.48       8509.34       244.69 o                         
   0   5  29        790.93        747.15       157.97 o                         
   0   5  31        157.79        143.23       155.71 o                         
   0  -5 -33       5775.14       5331.94       331.94 o                         
   0  -5 -35          5.62         41.36       202.79 o                         
   0  -5  37         28.70         89.81       202.89 o                         
   0  -5  39        772.77       1166.67       453.97 o                         
   0   6   0         14.75        111.68        39.60 o                         
   0   6   2        900.03        829.14        27.68 o                         
   0   6  -4        693.10        662.01        46.68 o                         
   0   6  -6     262046.03     240853.36       356.88 o                         
   0   6  -8        809.42        846.62        49.73 o                         
   0  -6  10        148.46        246.23        61.05 o                         
   0   6  12      38640.86      42213.52       183.00 o                         
   0  -6  14        412.77        422.12        60.27 o                         
   0  -6  16         53.19         24.35        62.53 o                         
   0   6  18       9571.31      10475.05       142.39 o                         
   0  -6 -20       1224.20       1215.68        65.78 o                         
   0  -6 -22        199.11        196.48        52.85 o                         
   0   6  24       6670.54       6826.57       109.88 o                         
   0  -6  26       2428.95       2309.82        88.10 o                         
   0  -6 -28        214.55        171.44       151.42 o                         
   0  -6 -30       1833.18       1790.23       183.65 o                         
   0  -6 -32       1203.77       1286.77       158.13 o                         
   0  -6 -34        119.28         89.98       201.14 o                         
   0   6  36        793.92        885.65       285.45 o                         
   0  -6  38          3.47        -62.55       213.72 o                         
   0  -6  40         95.07        -49.33       366.75 o                         
   0   7  -1         23.88         35.27        20.98 o                         
   0   7   3      38712.89      35659.44       102.61 o                         
   0   7   5       1717.19       1716.55        56.70 o                         
   0   7   7       2103.92       2204.67        57.95 o                         
   0   7   9      82400.05      78432.65       239.98 o                         
   0   7  11       1201.68       1232.49        68.90 o                         
   0  -7  13        174.88        200.83        49.58 o                         
   0  -7  15      38988.55      35527.01       213.54 o                         
   0  -7  17        470.16        516.07        62.89 o                         
   0   7  19        144.80         97.79        59.25 o                         
   0  -7 -21      20223.08      18182.78       181.33 o                         
   0   7  23        147.93        134.57        58.73 o                         
   0  -7 -25         24.81        -14.11        47.08 o                         
   0  -7 -27      23059.53      21935.04       334.06 o                         
   0  -7 -29       1054.78        997.40       148.25 o                         
   0  -7 -31         97.30         46.41       140.67 o                         
   0   7  33        869.86        684.96       235.91 o                         
   0  -7 -35        133.55         74.92       199.25 o                         
   0  -7 -37         91.27          7.45       203.21 o                         
   0   7 -39         86.23        -48.77       317.23 o                         
   0   8   0     126115.53     130411.59       196.88 o                         
   0  -8   2       1499.19       1311.39        29.82 o                         
   0   8   4       1439.01       1684.31        41.41 o                         
   0  -8   6     487986.38     460568.94       518.85 o                         
   0   8   8        350.66        361.09        53.22 o                         
   0  -8  10       1334.77       1294.82        62.59 o                         
   0   8 -12      18489.31      20382.37       179.30 o                         
   0  -8 -14        101.80         99.44        46.66 o                         
   0  -8  16        342.29        401.84        55.56 o                         
   0  -8  18        645.46        735.52        76.54 o                         
   0   8 -20        491.42        606.58        64.67 o                         
   0  -8 -22        452.89        480.01        64.74 o                         
   0   8 -24       2083.23       2105.77       102.58 o                         
   0  -8  26        368.76        183.42        62.17 o                         
   0  -8  28        846.47        811.44       135.16 o                         
   0   8  30       6241.92       6662.93       240.15 o                         
   0  -8 -32         26.56          9.31       189.33 o                         
   0  -8  34         87.11         26.55       198.52 o                         
   0  -8 -36        220.22        392.19       259.25 o                         
   0  -8 -38         56.42        167.08       208.78 o                         
   0  -8 -40        163.33        212.82       259.89 o                         
   0  -9  -1       7294.99       7671.97        38.20 o                         
   0   9   3     122792.19     123498.87       182.47 o                         
   0   9   5       2861.03       2852.78        48.76 o                         
   0  -9   7       1187.50       1479.98        59.05 o                         
   0  -9  -9      60217.95      58758.18       215.20 o                         
   0   9  11        253.48        260.28        66.98 o                         
   0   9  13        424.78        407.14        85.96 o                         
   0  -9 -15      14312.42      13735.02       191.01 o                         
   0   9 -17         27.45         28.89        46.13 o                         
   0  -9  19          3.92        -11.50        52.40 o                         
   0  -9 -21      20789.12      20788.71       193.80 o                         
   0  -9 -23        165.74         97.95        66.33 o                         
   0   9 -25          6.97         19.26        66.46 o                         
   0  -9 -27      14851.14      15940.86       259.92 o                         
   0  -9  29        320.48        303.81       126.08 o                         
   0  -9  31        286.94        159.87       180.84 o                         
   0  -9  33        582.77        346.18       251.29 o                         
   0  -9 -35        120.24         79.40       197.57 o                         
   0   9  37         73.96        167.16       201.91 o                         
   0  -9 -39       1225.32        716.14       400.84 o                         
   0 -10   0         87.65        104.08        36.84 o                         
   0  10   2        553.43        557.68        28.86 o                         
   0  10  -4       2114.88       2377.08        42.20 o                         
   0 -10   6      41656.47      40264.97       144.33 o                         
   0  10   8        365.59        456.94        57.23 o                         
   0 -10  10        670.62        830.39        67.56 o                         
   0  10  12       1647.63       1848.13        94.61 o                         
   0  10 -14        769.97        712.93       105.30 o                         
   0  10  16         30.91          1.88        90.83 o                         
   0 -10  18       3736.01       3141.61       124.83 o                         
   0 -10 -20        225.59        191.64        49.98 o                         
   0 -10  22        557.49        620.57        63.80 o                         
   0 -10 -24       5104.64       5098.67       133.69 o                         
   0  10 -26       4278.36       4465.37       110.64 o                         
   0  10 -28        756.82        744.63       183.78 o                         
   0 -10 -30       5470.48       4498.82       320.23 o                         
   0 -10 -32         53.12        114.16       187.02 o                         
   0 -10 -34         28.55        -33.12       195.49 o                         
   0 -10 -36       1957.92       2133.78       289.54 o                         
   0  10  38         49.34        163.98       219.99 o                         
   0  11   1        498.90        525.54        25.68 o                         
   0  11   3     510318.97     492008.81       394.47 o                         
   0  11   5       1726.41       1669.31        41.92 o                         
   0 -11  -7         20.18         38.71        40.81 o                         
   0 -11  -9     127823.91     131766.06       314.73 o                         
   0 -11 -11         78.79        109.44        70.99 o                         
   0 -11  13        371.80        345.96        80.01 o                         
   0  11  15       5141.71       4446.65       140.99 o                         
   0 -11  17        156.10        132.78        81.00 o                         
   0  11  19        179.77        168.61        88.29 o                         
   0 -11  21       5197.35       5245.78       166.32 o                         
   0  11  23        125.67        135.18        49.64 o                         
   0 -11 -25        396.44        468.23        95.41 o                         
   0 -11 -27      15614.10      15405.26       247.24 o                         
   0 -11  29         29.23        -86.01       186.79 o                         
   0  11  31        324.63        142.20       201.39 o                         
   0 -11 -33        849.55        772.57       242.26 o                         
   0  11  35        457.48        422.55       197.55 o                         
   0 -11 -37         69.12         69.12       222.92 o                         
   0 -11 -39       2745.43       2867.44       391.28 o                         
   0  12   0     392797.00     387000.66       438.03 o                         
   0  12   2        442.14        498.22        29.34 o                         
   0  12   4        698.83        818.21        36.42 o                         
   0 -12   6       4383.54       3767.82        61.71 o                         
   0 -12   8        789.04        754.42        48.24 o                         
   0  12  10        907.88       1042.31        72.19 o                         
   0 -12  12      19997.00      20689.78       165.16 o                         
   0 -12  14        228.79        164.97        85.61 o                         
   0  12  16        115.53        152.66        86.88 o                         
   0  12 -18      17758.88      19475.20       240.82 o                         
   0 -12  20        258.51        201.95        93.12 o                         
   0 -12  22        275.05        236.66        97.45 o                         
   0  12 -24      11462.18      12286.81       241.21 o                         
   0 -12 -26        273.38        187.57       122.93 o                         
   0 -12 -28        263.99        163.48       177.95 o                         
   0  12 -30       3529.06       2797.43       270.94 o                         
   0  12 -32        118.52         39.77       197.71 o                         
   0 -12 -34          3.58       -200.40       200.40 o                         
   0 -12 -36        514.21        386.05       251.83 o                         
   0 -12 -38        188.25        273.16       233.92 o                         
   0 -13   1       9757.67      10387.30        50.35 o                         
   0  13   3     128857.84     130363.37       199.78 o                         
   0 -13   5        132.34        182.05        37.12 o                         
   0  13   7        166.29        146.09        45.26 o                         
   0 -13   9      64595.19      63954.43       216.36 o                         
   0 -13  11        255.22        231.95        68.36 o                         
   0 -13 -13        307.31        285.99        73.11 o                         
   0 -13  15       2856.31       2825.07       137.83 o                         
   0  13  17       1917.85       2135.66       105.78 o                         
   0  13 -19        344.69        391.38        94.01 o                         
   0 -13  21       4749.84       4640.99       172.32 o                         
   0 -13 -23       2350.58       2104.03       118.38 o                         
   0 -13 -25        649.77        564.79       131.20 o                         
   0  13  27      23916.04      23618.54       412.07 o                         
   0 -13  29        144.25         76.96       181.27 o                         
   0 -13  31        160.23        103.62       196.70 o                         
   0 -13  33       1440.42       1227.98       289.75 o                         
   0 -13 -35          7.42          7.00       200.59 o                         
   0  13 -37        159.11        181.33       219.46 o                         
   0  13 -39        988.26       1029.65       370.41 o                         
   0  14   0        143.53        108.45        50.69 o                         
   0 -14  -2        356.64        339.06        32.61 o                         
   0  14  -4        125.97        194.66        37.63 o                         
   0  14  -6       6416.61       4911.61        64.63 o                         
   0  14   8       1989.79       2157.02        58.68 o                         
   0 -14  10        190.08        200.16        68.16 o                         
   0 -14  12      36702.46      19339.75       161.16 o                         
   0  14 -14        935.19       1013.21        91.03 o                         
   0 -14  16         75.91         94.54        96.38 o                         
   0 -14  18        384.42        323.99       113.13 o                         
   0  14 -20        174.14        137.82       103.40 o                         
   0 -14  22        192.49        114.70       101.62 o                         
   0 -14  24       1778.76       1641.51       165.51 o                         
   0  14  26       3039.63       3054.10       153.94 o                         
   0 -14 -28        827.63        759.81       196.06 o                         
   0  14  30        344.01        361.51       239.06 o                         
   0 -14 -32        527.31        590.13       205.87 o                         
   0  14  34        197.07        172.87       202.13 o                         
   0 -14 -36         93.60        -17.79       309.91 o                         
   0 -14 -38         93.08         56.74       228.31 o                         
   0  15   1        707.92        799.58        36.30 o                         
   0 -15   3      85335.38      86475.04       168.84 o                         
   0  15   5        543.25        559.38        45.77 o                         
   0  15   7       1233.18       1240.01        54.17 o                         
   0 -15   9       1637.01       1685.66        74.00 o                         
   0 -15 -11       1296.75       1122.52        80.00 o                         
   0 -15  13        240.14        367.65        79.89 o                         
   0  15  15      23344.59      21933.97       224.71 o                         
   0 -15 -17        741.46        813.76       102.79 o                         
   0 -15  19        209.44        165.69       100.60 o                         
   0  15  21       6861.65       6716.10       198.26 o                         
   0  15  23        720.70        703.68       120.24 o                         
   0 -15  25         95.79        158.62       139.45 o                         
   0  15 -27        484.49        661.15       225.66 o                         
   0 -15 -29        446.59        314.92       182.67 o                         
   0 -15 -31         87.79        -93.15       203.06 o                         
   0 -15  33       2150.60       2102.70       287.62 o                         
   0  15  35         90.11         49.37       218.56 o                         
   0  15  37          2.77         -6.77       227.68 o                         
   0 -16   0      26124.53      28683.42       147.04 o                         
   0  16   2          7.52         -3.04        38.23 o                         
   0 -16   4        654.21        637.56        45.39 o                         
   0  16  -6       1629.53       2113.44        64.97 o                         
   0 -16   8        552.58        581.68        57.55 o                         
   0 -16  10         51.56         25.43        54.50 o                         
   0  16  12       1802.32       1857.41       109.48 o                         
   0  16  14        147.25        268.39        81.82 o                         
   0 -16  16       2788.36       2962.21       112.18 o                         
   0 -16 -18       8748.88       7867.36       183.63 o                         
   0 -16 -20        713.72        611.79       131.26 o                         
   0 -16 -22        223.44        153.51       125.98 o                         
   0 -16  24      27244.81      26457.07       383.03 o                         
   0 -16  26        271.03        348.40       147.67 o                         
   0 -16 -28        176.75        193.18       182.01 o                         
   0  16  30        846.81        409.48       265.44 o                         
   0 -16  32          9.86         56.87       209.54 o                         
   0 -16 -34          9.34        -36.59       216.96 o                         
   0 -16 -36        237.76        153.91       280.79 o                         
   0  16  38         70.76        188.84       228.95 o                         
   0  17  -1       3809.25       3994.39        50.65 o                         
   0  17   3      94555.56      97389.46       201.67 o                         
   0  17   5       1074.43       1062.49        50.31 o                         
   0 -17   7        293.99        312.83        57.62 o                         
   0  17  -9      47417.09      29555.13       194.49 o                         
   0  17 -11        158.82        192.64        50.64 o                         
   0 -17  13        127.93         86.57        90.34 o                         
   0 -17  15      68197.36      68866.48       384.26 o                         
   0 -17 -17        121.34        264.80       111.54 o                         
   0 -17 -19         96.68        168.25       119.49 o                         
   0  17 -21      12585.94      11912.72       286.21 o                         
   0  17  23       1564.90       1381.90       147.80 o                         
   0 -17  25       1315.18       1620.38       164.74 o                         
   0 -17  27       6053.52       5193.89       269.05 o                         
   0  17  29        981.15       1066.28       205.06 o                         
   0 -17  31         99.38         91.29       203.72 o                         
   0  17 -33       1640.60       1761.23       291.62 o                         
   0 -17  35         39.64       -103.82       216.20 o                         
   0 -17  37         38.74       -124.29       219.99 o                         
   0  18   0        103.94         72.20        71.07 o                         
   0  18  -2         84.06        170.43        43.57 o                         
   0 -18   4        517.53        482.67        48.96 o                         
   0 -18   6      40100.23      42609.40       193.82 o                         
   0 -18  -8        684.12        695.75        60.30 o                         
   0 -18 -10        163.16        222.30        59.81 o                         
   0 -18  12      26478.09      23591.77       208.81 o                         
   0  18 -14       2330.70       2409.10       114.26 o                         
   0 -18  16        232.00        553.01       121.50 o                         
   0 -18 -18      56988.84      56599.72       440.62 o                         
   0  18 -20       3181.42       3109.20       145.47 o                         
   0  18  22        217.49        179.46       140.72 o                         
   0 -18 -24       6298.17       6539.47       260.84 o                         
   0  18 -26        322.69        362.48       159.59 o                         
   0 -18  28        710.82        611.44       185.72 o                         
   0 -18 -30       2561.77       2469.34       298.18 o                         
   0 -18  32        433.93        506.11       217.69 o                         
   0  18 -34        126.72        166.66       218.74 o                         
   0 -18 -36        255.29        290.41       277.85 o                         
   0  19   1        708.05        713.52        49.15 o                         
   0  19  -3      19260.56      13614.09       105.49 o                         
   0  19  -5         38.12         18.21        44.10 o                         
   0 -19   7        261.15        216.37        50.31 o                         
   0 -19  -9       1576.99       2078.30        93.01 o                         
   0  19  11        208.10        225.77        60.35 o                         
   0 -19 -13        132.31        185.70        83.98 o                         
   0 -19  15       9053.72       7803.43       198.49 o                         
   0  19 -17        529.02        616.87       126.06 o                         
   0 -19  19        372.84        684.57       129.16 o                         
   0 -19  21        960.80       1073.38       182.23 o                         
   0 -19  23        136.17        187.82       138.08 o                         
   0  19 -25        720.33        609.18       153.95 o                         
   0 -19 -27       2542.59       2817.92       247.95 o                         
   0 -19  29        184.23        271.79       192.31 o                         
   0  19 -31        120.35         91.46       183.49 o                         
   0  19  33       2791.62       3500.10       278.58 o                         
   0  19  35         63.26         -9.13       192.40 o                         
   0  20   0      15247.81      13729.38       151.37 o                         
   0  20  -2        490.25        424.26        41.12 o                         
   0  20  -4       1107.06        873.77        46.10 o                         
   0 -20   6       5667.32       5549.10        83.50 o                         
   0 -20   8        798.18        850.31        61.47 o                         
   0  20 -10       1094.16       1270.06        68.76 o                         
   0 -20  12      12980.59      13111.60       149.31 o                         
   0  20 -14       1703.84       1692.99        98.68 o                         
   0 -20 -16        795.00        932.76       113.66 o                         
   0 -20 -18       5605.47       5364.63       185.44 o                         
   0 -20 -20       1775.79       1547.80       142.74 o                         
   0  20  22         60.94        100.95       147.65 o                         
   0 -20 -24      24463.50      22664.74       364.43 o                         
   0 -20  26        739.52        650.57       140.86 o                         
   0 -20 -28         21.04         25.99       177.00 o                         
   0 -20  30        272.46        429.40       232.47 o                         
   0  20  32         39.53         88.75       204.28 o                         
   0  20  34        104.42        183.67       198.69 o                         
   0 -20 -36        320.90        388.08       289.77 o                         
   0 -21   1       1060.14        979.15        42.56 o                         
   0  21   3      20993.39      10614.37        95.74 o                         
   0 -21  -5       5009.79       4983.61        66.18 o                         
   0  21   7        757.02        936.22        52.73 o                         
   0  21   9      12365.95      12451.72       142.87 o                         
   0  21  11         14.57         39.89        61.25 o                         
   0  21 -13        930.53        963.56        58.74 o                         
   0 -21  15       5710.48       5676.32       177.51 o                         
   0 -21 -17        191.39        178.88       122.03 o                         
   0 -21 -19        684.89        669.58       132.76 o                         
   0 -21 -21      23527.20      22508.38       372.48 o                         
   0 -21 -23       3045.62       3492.30       184.74 o                         
   0  21  25         85.72        266.44       144.50 o                         
   0  21  27        644.86        364.07       216.05 o                         
   0 -21 -29        288.38        263.13       180.58 o                         
   0  21  31        248.83        174.54       193.75 o                         
   0  21  33        405.76        315.74       227.19 o                         
   0  21  35         78.10         93.48       213.59 o                         
   0  22   0        174.57         43.51        65.57 o                         
   0  22  -2        479.63        497.13        42.62 o                         
   0  22   4         16.65         14.18        45.54 o                         
   0  22   6       8374.86       8065.30       101.68 o                         
   0  22   8        182.38        209.72        53.88 o                         
   0 -22 -10         40.51         60.04        64.90 o                         
   0 -22 -12      79213.21      76831.93       347.53 o                         
   0  22  14        414.34        543.94       100.92 o                         
   0 -22  16        102.67        134.89       114.63 o                         
   0 -22  18      10110.06      10299.75       244.34 o                         
   0 -22 -20        880.98        930.90       139.70 o                         
   0  22  22        566.59        855.04       157.31 o                         
   0 -22 -24       1958.39       1532.16       216.30 o                         
   0 -22  26        365.07        283.58       152.64 o                         
   0 -22  28         26.97         41.71       194.29 o                         
   0  22 -30       1411.80       1704.38       266.57 o                         
   0 -22 -32         77.92         73.22       205.28 o                         
   0  22  34         43.22        -21.83       197.39 o                         
   0 -23  -1        993.34       1017.35        47.37 o                         
   0 -23   3       1296.55       1299.31        67.32 o                         
   0  23  -5        890.48        977.87        51.82 o                         
   0 -23   7        116.34        121.41        51.97 o                         
   0  23   9       4423.72       4342.56       103.99 o                         
   0 -23  11       1263.04       1359.53        74.36 o                         
   0  23  13        955.48        958.04        70.08 o                         
   0  23  15       1140.93       1128.25       136.12 o                         
   0 -23 -17        149.66        191.63       133.26 o                         
   0 -23 -19        357.63        250.37       139.50 o                         
   0 -23 -21       9610.42       8776.60       253.63 o                         
   0 -23 -23       1051.98        953.94       157.35 o                         
   0  23  25        221.00        105.66       152.72 o                         
   0  23 -27        841.98        711.40       224.21 o                         
   0 -23 -29        147.36        188.75       190.91 o                         
   0 -23 -31        157.61        -14.06       187.81 o                         
   0  23 -33        811.79        821.66       295.31 o                         
   0 -24   0        342.61        210.21        63.63 o                         
   0  24   2        360.32        420.95        44.96 o                         
   0 -24   4        186.46        173.59        48.93 o                         
   0  24  -6       9123.56       9523.81       108.74 o                         
   0  24   8        442.97        478.81        56.90 o                         
   0  24 -10        424.77        588.02        66.90 o                         
   0  24  12       8133.57       8913.31       139.19 o                         
   0 -24 -14       1852.80       1681.98        66.15 o                         
   0  24 -16        733.50        730.27       122.24 o                         
   0 -24  18       8964.09       8321.58       235.37 o                         
   0  24 -20        832.73        999.81       151.09 o                         
   0 -24  22        787.61       1007.49       152.87 o                         
   0 -24 -24        851.00        726.31       188.73 o                         
   0 -24 -26        553.16        614.65       160.74 o                         
   0 -24  28          0.28        -26.97       191.69 o                         
   0  24 -30         42.52         83.80       236.05 o                         
   0 -24  32         48.41        183.83       203.94 o                         
   0 -24 -34         55.53        125.75       213.13 o                         
   0 -25   1        128.77        118.95        46.20 o                         
   0  25  -3       5229.19       5114.87        90.34 o                         
   0  25   5        554.07        560.91        53.24 o                         
   0 -25   7       1098.28       1079.99        62.11 o                         
   0  25   9      14688.23      13966.68       140.10 o                         
   0 -25  11        129.65        212.15        73.93 o                         
   0 -25 -13         37.77         62.08        71.74 o                         
   0  25 -15        417.72        392.05       141.15 o                         
   0 -25  17        516.31        450.37       141.13 o                         
   0  25  19        575.05        500.67       156.17 o                         
   0 -25  21       4643.16       4294.64       243.38 o                         
   0  25  23         10.73         42.74       145.86 o                         
   0 -25  25        106.28         39.93       152.01 o                         
   0  25  27       2211.18       2307.23       273.24 o                         
   0 -25  29         34.75        150.17       187.64 o                         
   0  25 -31          1.17        100.19       191.93 o                         
   0  25  33        170.13        -30.59       285.13 o                         
   0  26   0         21.72         -5.20        81.06 o                         
   0 -26  -2        412.85        377.80        52.50 o                         
   0 -26   4       1589.45       1613.06        60.57 o                         
   0  26   6       2751.10       2829.07        87.58 o                         
   0  26  -8       1145.08       1228.26        66.76 o                         
   0  26  10       1195.83       1445.29        75.88 o                         
   0 -26  12      28690.01      29690.94       236.54 o                         
   0 -26  14        417.26        337.01        72.32 o                         
   0  26 -16        320.94        433.41       119.32 o                         
   0 -26  18      13568.23      13460.88       292.83 o                         
   0  26  20        330.22        291.65       146.13 o                         
   0 -26 -22        553.47        611.03       157.20 o                         
   0  26 -24       1116.01       1019.13       210.14 o                         
   0  26  26        516.32        423.61       179.75 o                         
   0  26  28        118.95        179.45       196.45 o                         
   0 -26 -30       2080.99       2299.34       279.59 o                         
   0 -26  32        122.60        128.00       200.69 o                         
   0  27   1         13.14          9.38        48.18 o                         
   0  27  -3        957.31        984.27        74.17 o                         
   0 -27   5       1138.23       1217.11        68.16 o                         
   0 -27   5       1573.31       1722.24       249.50 o                         
   0 -27  -7        766.45        926.79        64.71 o                         
   0 -27  -9       9681.11       9795.94       136.83 o                         
   0 -27 -11        765.31        964.99        85.04 o                         
   0 -27  13        312.14        345.27        83.77 o                         
   0 -27  15       2504.37       2314.63       176.71 o                         
   0  27 -17         73.48         83.03       136.05 o                         
   0  27 -19        407.93        447.70       150.42 o                         
   0 -27  21       1737.37       1815.39       208.93 o                         
   0 -27  23        295.71        285.73       165.85 o                         
   0  27  25        217.90        163.56       165.78 o                         
   0  27  27       2521.92       3021.66       259.31 o                         
   0  27 -29        128.39        188.79       203.59 o                         
   0 -27 -31          9.33        146.61       204.16 o                         
   0  28   0      11232.95      11025.97       164.95 o                         
   0 -28   2         34.23        -19.27        57.86 o                         
   0  28  -4         26.89         33.58        61.22 o                         
   0 -28   4       1214.77        864.14       471.13 o                         
   0  28   6       8518.99       8740.15       132.28 o                         
   0 -28   8       1603.16       1673.62        81.81 o                         
   0 -28 -10       1091.29       1020.04        88.18 o                         
   0 -28  12       3122.59       3162.33       134.90 o                         
   0  28  14        377.84        239.38       100.13 o                         
   0 -28 -16        135.05         32.39       121.98 o                         
   0 -28  18       2063.41       1892.83       200.46 o                         
   0  28 -20        180.48         95.46       145.30 o                         
   0 -28  22        159.03         59.56       152.58 o                         
   0 -28 -24        450.39        529.02       195.95 o                         
   0  28 -26        134.22        234.02       194.16 o                         
   0 -28 -28         34.05          4.28       193.47 o                         
   0 -28 -30       1734.71       1977.57       347.81 o                         
   0 -29   1        195.90        114.09        55.79 o                         
   0 -29   3       1393.03       1573.85        90.62 o                         
   0 -29   5        216.00        332.52        82.23 o                         
   0 -29   5        437.93        677.31       244.54 o                         
   0  29   7        469.42        434.92        76.45 o                         
   0 -29   9       6639.19       6607.05       139.71 o                         
   0 -29  11        144.22        111.94        89.54 o                         
   0  29  13        591.36        618.37       102.95 o                         
   0 -29  15       4950.31       5297.96       175.81 o                         
   0  29  17        267.64        382.20       130.20 o                         
   0 -29  19        272.84        153.23       134.66 o                         
   0  29 -21        246.02        283.00       179.78 o                         
   0 -29 -23        431.76        510.84       156.20 o                         
   0 -29  25        185.40        120.00       189.89 o                         
   0 -29  27         46.13        -40.98       278.90 o                         
   0 -29  29        352.43        458.04       228.37 o                         
   0  30   0         29.17         19.81        97.12 o                         
   0 -30   2       1350.72       1399.13        68.22 o                         
   0  30   4        853.33        835.29        75.66 o                         
   0 -30   6       2766.73       3080.94       108.52 o                         
   0  30  -8        104.51        142.77        77.01 o                         
   0 -30  10          5.40          1.08        88.90 o                         
   0 -30  12       5878.06       5420.60       186.10 o                         
   0 -30  14        279.72        283.50       100.23 o                         
   0 -30  16        101.33        126.13       114.24 o                         
   0 -30  18       6740.83       7183.16       251.30 o                         
   0  30 -20         10.24       -102.58       151.86 o                         
   0  30  22         96.80        162.76       164.46 o                         
   0 -30 -24       1479.74       1182.13       243.96 o                         
   0 -30 -26        159.71        126.48       219.63 o                         
   0  30  28         64.38        -81.73       232.55 o                         
   0  31   1         35.47         24.79        80.36 o                         
   0 -31   3       5372.68       5772.41       147.66 o                         
   0 -31   5        399.20        375.87        93.87 o                         
   0 -31   7        284.06        251.61        96.10 o                         
   0 -31   9        646.62        520.45       125.53 o                         
   0 -31  11        757.67        764.90       126.60 o                         
   0  31  13        355.47        316.03       115.04 o                         
   0 -31 -15       1306.01       1172.67       151.38 o                         
   0 -31  17        699.95        816.28       140.40 o                         
   0 -31 -19         72.49         38.26       140.68 o                         
   0 -31  21        336.28        116.08       177.57 o                         
   0 -31  23         70.12         63.39       171.84 o                         
   0  31  25         73.07         90.47       200.49 o                         
   0 -31 -27        472.53        435.22       261.91 o                         
   0  32   0       3832.07       3709.49       246.57 o                         
   0  32  -2         30.24          2.77       108.24 o                         
   0  32   2        121.03        103.61       516.72 o                         
   0 -32   4       1040.45       1016.09       105.90 o                         
   0  32   4       1078.13       1141.10       361.47 o                         
   0  32   6       5070.29       5693.80       163.11 o                         
   0  32   8        218.93        218.65        98.17 o                         
   0  32  10        122.83        181.34       122.75 o                         
   0 -32 -12       2443.51       2385.97       186.16 o                         
   0 -32  14       1231.18       1248.51       122.74 o                         
   0  32  16        356.37        349.77       126.07 o                         
   0  32  18       1436.07       1561.80       177.67 o                         
   0 -32  20         82.31         99.02       137.01 o                         
   0  32 -22        102.91        130.99       162.74 o                         
   0 -32 -24          8.00        161.06       210.09 o                         
   0 -32 -26         66.06         39.81       208.09 o                         
   0 -32 -28         92.80       -130.59       348.05 o                         
   0  33  -1       1198.95        882.02       126.39 o                         
   0  33  -1       2446.59       2155.02       323.16 o                         
   0 -33   3       6809.39       7280.63       187.28 o                         
   0 -33  -5        136.29        113.64       117.61 o                         
   0 -33   7        699.19        696.36       119.39 o                         
   0  33  -9       4008.12       4312.14       204.19 o                         
   0 -33  11         81.96         96.65       129.01 o                         
   0  33 -13        116.59        134.73       117.58 o                         
   0 -33  15       8514.04       8615.50       222.43 o                         
   0 -33 -17         13.96        -16.51       131.24 o                         
   0 -33  19         23.99         61.51       136.56 o                         
   0 -33 -21       1891.74       1954.88       222.97 o                         
   0 -33  23        155.20        161.35       157.54 o                         
   0 -33  25          2.14        -50.49       192.85 o                         
   0 -34   0        210.88        102.62       220.95 o                         
   0 -34   2       1039.27        997.70       160.94 o                         
   0  34  -2       1519.43       1150.87       500.09 o                         
   0  34   4        825.46       1067.41       200.98 o                         
   0 -34  -4       1525.13       1583.64       301.25 o                         
   0 -34  -6       3495.48       3375.15       190.02 o                         
   0 -34   8        125.39         12.68       134.29 o                         
   0  34  10         94.07        178.53       134.12 o                         
   0 -34  12       1037.48        843.31       165.02 o                         
   0 -34 -14        367.23        481.39       137.14 o                         
   0  34  16        207.90        175.19       136.19 o                         
   0  34  18        212.85        214.31       180.14 o                         
   0  34  20        724.31        801.88       168.62 o                         
   0  34  22         71.13         29.50       163.01 o                         
   0 -34 -24        411.38        332.02       215.90 o                         
   0 -35  -1        478.50        431.16       158.48 o                         
   0 -35   1        959.67        892.62       425.23 o                         
   0  35  -3        388.61        238.56       190.53 o                         
   0  35  -5        187.95        132.72       138.21 o                         
   0  35  -7        293.91        265.82       141.62 o                         
   0  35   9       1469.92       1543.30       265.61 o                         
   0  35  11        349.76        467.80       160.05 o                         
   0  35  13        211.40        298.56       148.58 o                         
   0  35  15       1096.33        789.24       196.08 o                         
   0  35 -17        436.50        439.53       154.54 o                         
   0  35  19        120.10        191.47       167.54 o                         
   0  35 -21       1274.95       1294.11       237.50 o                         
   0  35  23         19.98         88.32       180.31 o                         
   0  36   0        682.62        712.19       301.03 o                         
   0  36  -2        245.22        315.90       158.86 o                         
   0  36   2        359.95        445.83       443.27 o                         
   0 -36   4        747.45        711.68       149.69 o                         
   0  36   6       1406.40       1602.91       203.04 o                         
   0  36   8         68.13        196.44       191.27 o                         
   0  36  10        188.80        157.83       196.50 o                         
   0 -36  12        194.59         51.76       182.17 o                         
   0 -36  14        279.83        260.21       153.08 o                         
   0 -36  16         19.89        -96.61       165.83 o                         
   0 -36  18       2113.89       2342.28       234.47 o                         
   0 -36  20         48.31        133.09       170.55 o                         
   0 -36  22         35.72        -12.55       166.66 o                         
   0  37   1        195.51        304.01       190.19 o                         
   0  37   1        405.40       1046.98       502.70 o                         
   0 -37  -3       3430.49       3464.34       231.72 o                         
   0  37   5        200.26        401.89       154.37 o                         
   0  37  -7        294.85        268.94       188.71 o                         
   0  37   9        889.02        967.33       259.28 o                         
   0  37  11         24.03          9.82       187.00 o                         
   0 -37 -13          8.75        -86.06       163.99 o                         
   0  37  15        795.87        966.05       240.70 o                         
   0 -37 -17        632.74        434.15       164.80 o                         
   0 -37 -19        137.31        213.25       183.06 o                         
   0 -37  21        443.46        548.83       231.65 o                         
   0 -38   0         30.71         85.70       355.39 o                         
   0  38   2        338.68        436.67       187.88 o                         
   0 -38  -2       1133.97       2223.45       404.79 o                         
   0 -38  -4        912.24        994.37       168.49 o                         
   0  38   6        785.70        706.10       236.80 o                         
   0 -38   8       1165.69       1516.54       208.46 o                         
   0  38 -10         48.02         36.53       199.78 o                         
   0 -38 -12       3164.98       3660.63       275.30 o                         
   0 -38  14         66.77         62.83       172.50 o                         
   0 -38  16        105.08        106.99       183.64 o                         
   0  38  18        620.89        675.16       214.63 o                         
   0  38  20        200.75         82.00       177.17 o                         
   0  39  -1          9.87       -163.03       215.25 o                         
   0  39   1         20.60        220.36       329.15 o                         
   0  39   3       2912.93       3246.72       256.60 o                         
   0  39  -5        241.19        264.81       186.69 o                         
   0 -39   7        168.24        257.58       188.37 o                         
   0  39   9       1505.78       1837.96       301.67 o                         
   0 -39  11       1470.86       1656.36       218.67 o                         
   0  39  13        530.90        780.48       223.00 o                         
   0  39  15       1724.72       1648.80       241.96 o                         
   0 -39  17        421.84        436.55       182.38 o                         
   0 -40   0       1308.10       1147.49       321.02 o                         
   0  40  -2        396.35        584.05       242.92 o                         
   0 -40  -2       1219.50       1333.67       494.57 o                         
   0 -40  -4        128.38        351.00       189.91 o                         
   0 -40   6       2687.76       2616.37       276.31 o                         
   0 -40   8         43.11        199.90       208.55 o                         
   0  40 -10        342.03        403.00       226.41 o                         
   0  40  12       1465.16       1548.69       320.60 o                         
   0  40  14        104.10        203.51       200.75 o                         
   0 -40  16         93.53        164.76       188.62 o                         
   0  41  -1        221.80        353.23       221.13 o                         
   0  41   3       1333.48       1307.43       267.65 o                         
   0  41  -5         14.42        -86.86       189.62 o                         
   0 -41   7        283.79        217.21       212.82 o                         
   0 -41  -9        208.85        347.51       278.97 o                         
   0  41  11         49.46        169.04       217.43 o                         
   0  41  13        384.38        166.60       225.78 o                         
   0 -42   0        430.66       -199.93       505.40 o                         
   0  42   2        344.13        327.01       231.83 o                         
   0  42   4        141.46        106.46       209.05 o                         
   0  42   6       1081.63        999.65       246.20 o                         
   0  42   8        299.03        307.51       210.03 o                         
   0 -42  10         51.91         38.47       207.92 o                         
   0  42  12         64.61         67.87       778.19 o                         
   0  43  -1        155.12        182.60       283.15 o                         
   0  43  -3        948.08        817.02       333.69 o                         
   0 -43   5          1.30        -16.62       201.55 o                         
   0  43   7         52.03        135.71       226.59 o                         
  -1  -1  40         44.31        368.19       305.65 o                         
  -1  -1  38        775.53        774.61       390.32 o                         
  -1  -1  36         37.56        128.63       217.92 o                         
  -1   1  34         86.34        265.21       181.32 o                         
  -1   1  32       1737.40       1978.47       216.57 o                         
   1   1 -30        112.12        176.23       178.98 o                         
   1   1 -28        562.85        664.01       160.84 o                         
   1  -1 -26      24454.92      25489.97       372.34 o                         
   1   1 -24         86.00         -4.95       135.53 o                         
   1   1 -22        375.28        358.16       114.08 o                         
  -1  -1  20        347.16        369.68       118.46 o                         
   1   1 -18         44.61         77.03       101.83 o                         
   1   1 -16        239.07        282.06       120.60 o                         
   1   1 -14       3967.20       3269.91       169.33 o                         
  -1   1  12        846.92        808.66        95.18 o                         
   1   1 -10        347.69        251.87        81.92 o                         
  -1   1   8        224.73        155.15       116.24 o                         
  -1   1   6        646.73        612.38       131.09 o                         
   1  -1   4     271447.91     242275.19       404.69 o                         
  -1  -1  -6       1165.06       1002.09        63.26 o                         
  -1  -1  -8         80.15         62.14        62.56 o                         
   1   1  10      63130.74      56022.66       259.74 o                         
  -1   1 -12        462.22        417.66        76.06 o                         
  -1  -1 -14       1189.93       1068.07        85.50 o                         
   1   1  16      78087.08      81714.74       463.72 o                         
  -1   1 -18        161.41        141.63        90.11 o                         
  -1  -1 -20         66.84        -14.22        89.90 o                         
   1  -1  22      10218.12       9612.52       199.14 o                         
   1  -1  24       1460.38       1435.83        66.31 o                         
  -1  -1 -26        549.06        397.04        50.32 o                         
  -1   1 -28      19915.42      18608.09       414.30 o                         
  -1  -1 -30        114.97        115.20       178.80 o                         
  -1  -1 -32         12.03         25.34       178.40 o                         
   1   1  34        607.97        386.46       212.07 o                         
   1   1  36          8.34          2.49       250.09 o                         
   1  -1  38         23.93         66.28       345.40 o                         
  -1  -1 -40        437.07        604.71       430.55 o                         
   1   2 -41       1465.51       1269.85       423.51 o                         
   1  -2 -39         58.50        282.75       305.90 o                         
   1  -2 -37        198.77        293.17       191.62 o                         
  -1  -2  35       8325.16       9117.61       366.44 o                         
  -1   2  33        196.92        164.82       163.37 o                         
   1  -2 -31         83.98        202.26       179.45 o                         
   1  -2 -29      17334.21      16778.57       357.27 o                         
   1  -2 -27       1583.40       1931.30       172.84 o                         
  -1  -2  25        477.25        686.62       145.24 o                         
   1   2 -23      17437.59      16508.27       345.44 o                         
  -1   2  21        252.39        271.06       117.66 o                         
   1   2 -19         22.76          3.95       112.41 o                         
   1   2 -17       9102.56       9657.91       235.14 o                         
  -1   2  15        196.56        135.79       106.35 o                         
  -1   2  13       1280.92       1410.79       101.84 o                         
   1  -2 -11      52696.58      45984.56       270.68 o                         
   1  -2  -9        199.39        179.17        77.48 o                         
   1  -2  -7         62.89        112.50        81.52 o                         
  -1   2   5     523419.16     443850.91       788.45 o                         
   1   2   3        285.57        335.30        62.82 o                         
  -1   2  -5        306.91        267.59        55.67 o                         
   1   2   7     111358.53      96963.27       235.86 o                         
   1  -2   9        701.81        777.39        69.59 o                         
  -1  -2 -11        853.07        771.67        66.87 o                         
  -1  -2 -13      17638.57      17881.75       162.29 o                         
   1  -2  15        968.22       1254.36        99.30 o                         
  -1  -2 -17        884.17        926.16        92.11 o                         
   1  -2  19       6035.37       5603.01       140.16 o                         
   1  -2  21         60.36         88.09        70.44 o                         
  -1  -2 -23        235.57        223.00        58.80 o                         
   1   2  25      31813.02      33214.49       225.37 o                         
   1   2  27       2592.01       2654.22       196.11 o                         
  -1  -2 -29        471.30        691.78       183.68 o                         
   1  -2  31        192.42        175.41       212.36 o                         
   1   2  33         39.15          2.39       186.00 o                         
   1   2  35         46.74         10.68       250.10 o                         
   1  -2  37        849.87        984.07       402.02 o                         
   1   2  39        106.37        -17.49       333.46 o                         
   1  -3 -40         42.12       -122.08       306.38 o                         
  -1   3  38       1492.72       1581.38       406.05 o                         
  -1   3  36        157.10        191.75       189.44 o                         
  -1  -3  34        457.59        410.32       163.60 o                         
   1  -3 -32        501.69        525.77       178.14 o                         
   1  -3 -30        114.35        130.20       155.94 o                         
   1  -3 -28        770.40        866.05       153.17 o                         
   1   3 -26      24801.18      24360.48       390.94 o                         
   1  -3 -24        215.11        125.51       125.70 o                         
   1  -3 -22        404.98        295.78       116.83 o                         
   1   3 -20       7481.52       6453.59       229.84 o                         
   1  -3 -18         37.99          6.67       101.00 o                         
   1  -3 -16        356.89        354.45       116.19 o                         
  -1   3  14      19911.70      18194.13       255.53 o                         
   1   3 -12         28.61         38.40        49.57 o                         
   1  -3 -10        257.39        235.81        42.49 o                         
   1   3  -8      14307.72      13081.40        87.70 o                         
  -1   3   6        324.99        365.70        40.40 o                         
   1   3  -4        494.45        459.38        37.15 o                         
   1  -3   2        710.42        706.35        80.85 o                         
   1   3   4      74999.18      70850.84       180.58 o                         
   1   3   6       2171.84       2187.25        65.88 o                         
   1  -3   8       1213.67       1236.73        61.05 o                         
  -1  -3 -10     209484.69     192404.70       450.49 o                         
   1   3  12        112.37        147.84        67.98 o                         
  -1   3 -14        450.97        409.29        79.13 o                         
   1  -3  16      13701.12      12346.23       187.26 o                         
   1  -3  18          6.85         12.28        86.92 o                         
   1  -3  20        510.61        576.18        63.06 o                         
  -1  -3 -22       1337.42       1690.83        98.41 o                         
  -1   3 -24        202.88        237.43        62.54 o                         
   1  -3  26        179.71        200.25        62.08 o                         
   1   3  28       7920.25       7944.25       334.91 o                         
   1   3  30         54.31         16.29       177.71 o                         
   1   3  32         26.67        106.24       184.54 o                         
  -1   3 -34       1141.20       1313.80       350.41 o                         
   1  -3  36         48.90         39.90       243.63 o                         
  -1  -3 -38        121.43        291.53       303.20 o                         
  -1  -3 -40        171.43        338.88       483.65 o                         
  -1  -4  41        774.42        991.67       594.21 o                         
  -1  -4  39         20.70         90.27       336.34 o                         
  -1   4  37        106.34        214.22       204.06 o                         
   1  -4 -35       3407.78       3745.13       301.50 o                         
   1   4 -33         10.50         84.34       141.81 o                         
   1  -4 -31       2220.88       2354.71       182.37 o                         
   1  -4 -29       2987.15       3565.62       225.35 o                         
   1  -4 -27       1008.61       1056.51       152.64 o                         
   1   4 -25        829.32        806.05       135.01 o                         
   1  -4 -23       9219.60       8763.57       211.03 o                         
   1  -4 -21        957.47        864.29       111.81 o                         
   1  -4 -19        385.72        466.85       104.57 o                         
  -1   4  17       6737.14       6745.85       129.05 o                         
  -1   4  15        506.48        539.89        67.52 o                         
  -1   4  13        259.21        202.81        61.30 o                         
  -1   4  11      17231.46      16205.60       111.08 o                         
  -1  -4   9        854.27        791.79        42.67 o                         
   1   4  -7       1649.56       1734.65        43.78 o                         
  -1   4   5          1.25         38.85        43.50 o                         
  -1   4   3       1054.30       1031.39        28.46 o                         
   1   4  -1       1541.18       1292.94        81.60 o                         
   1  -4   1      28065.34      21003.04       127.39 o                         
   1   4   3       1221.16       1025.96        44.40 o                         
  -1   4  -5        408.37        464.28        49.23 o                         
  -1  -4  -7     313763.69     287429.88       495.90 o                         
   1   4   9       4191.16       4489.02        91.33 o                         
   1  -4  11       1423.37       1564.53        70.95 o                         
  -1  -4 -13      72720.09      75609.55       305.20 o                         
  -1  -4 -15       1409.19       1470.96        94.49 o                         
   1   4  17        522.77        508.82        63.28 o                         
   1   4  19      26127.50      28662.50       203.24 o                         
  -1  -4 -21         64.62        113.66        62.82 o                         
  -1   4 -23        184.49        203.18        63.46 o                         
   1   4  25       6369.54       6393.39       138.39 o                         
   1   4  27       1449.92       1784.36       179.41 o                         
  -1   4 -29        147.99        173.56       168.93 o                         
   1   4  31       2096.83       2551.43       249.69 o                         
  -1  -4 -33        220.15        318.86       167.64 o                         
   1  -4  35         86.39        -48.93       233.85 o                         
   1  -4  37        386.21         28.38       302.31 o                         
   1   4  39         21.72         83.93       266.63 o                         
  -1   5  40        101.63        182.25       346.06 o                         
   1  -5 -38        390.57        726.08       307.79 o                         
   1  -5 -36        396.65        384.49       199.22 o                         
   1  -5 -34          8.55        -31.88       186.55 o                         
  -1   5  32       6535.03       6468.38       234.13 o                         
  -1   5  30        159.42         57.59       139.63 o                         
  -1   5  28        774.57        767.75       140.34 o                         
  -1  -5  26        664.85        399.88       129.62 o                         
  -1  -5  24        174.11        115.21       117.82 o                         
   1  -5 -22        917.44       1075.76       115.20 o                         
  -1   5  20      28307.34      28123.55       330.67 o                         
   1  -5 -18       1141.27       1102.83        68.21 o                         
   1   5 -16       1102.28       1119.53        76.50 o                         
  -1  -5  14      82729.09      80709.88       287.11 o                         
   1  -5 -12        123.16        113.16        39.00 o                         
  -1  -5  10          9.27         34.26        36.72 o                         
  -1   5   8      27930.74      25346.02       116.02 o                         
   1   5  -6       3205.78       3350.63        56.63 o                         
   1   5  -4       2272.37       2463.95        37.27 o                         
  -1   5   2      17374.29      15508.09        64.71 o                         
  -1   5   0        146.72        144.18        27.84 o                         
   1   5   2        141.71        169.71        39.56 o                         
   1   5   4       5215.68       5693.78        81.46 o                         
  -1   5  -6       2943.28       2985.95        58.15 o                         
   1  -5   8       4421.52       4602.68        70.83 o                         
   1  -5  10     133189.28     126680.44       340.52 o                         
  -1  -5 -12        764.62        833.26        60.52 o                         
  -1   5 -14       1750.50       1888.24        70.04 o                         
  -1   5 -16       1098.35        936.87        83.81 o                         
   1  -5  18        381.60        370.83        62.38 o                         
  -1   5 -20        347.20        314.96        67.33 o                         
   1   5  22       7114.45       7072.69       147.67 o                         
   1   5  24       2235.83       2433.66        84.55 o                         
   1  -5  26       1238.77       1149.89        90.04 o                         
   1  -5  28       2452.75       2017.94       229.77 o                         
  -1  -5 -30        938.23        917.60       179.38 o                         
   1   5  32         63.46         68.35       162.38 o                         
   1  -5  34        692.45        658.62       278.41 o                         
   1  -5  36         95.12        -45.64       239.46 o                         
  -1  -5 -38         12.26         57.25       219.54 o                         
   1  -5  40        984.27        856.35       373.57 o                         
  -1   6  39         11.13         50.28       245.57 o                         
   1   6 -37        225.63        208.49       208.26 o                         
  -1   6  35       2092.46       1966.31       296.67 o                         
  -1   6  33        651.82        850.56       196.83 o                         
   1   6 -31        463.16        602.78       145.23 o                         
  -1   6  29      20733.24      21865.72       306.74 o                         
   1  -6 -27        211.93        153.29       122.70 o                         
   1   6 -25        229.64         46.33       109.03 o                         
   1  -6 -23       3644.25       3773.40       167.65 o                         
  -1  -6  21       1295.10       1429.58        73.15 o                         
  -1   6  19       1108.60       1109.21        70.49 o                         
  -1  -6  17      43775.00      42634.75       266.41 o                         
   1  -6 -15       1316.64       1354.77        64.54 o                         
   1  -6 -13        464.53        545.95        47.66 o                         
   1  -6 -11       2007.77       1786.28        55.18 o                         
  -1   6   9        105.58        140.03        43.90 o                         
   1   6  -7         10.68         -6.01        42.25 o                         
  -1  -6   5    1440455.75    1271190.38      2212.79 o                         
  -1   6   3       1248.55       1202.97        35.02 o                         
   1  -6  -1         91.42         61.87        32.75 o                         
   1   6   1       3083.20       3197.49        45.94 o                         
   1   6   3        834.87        863.27        44.34 o                         
   1   6   5        220.11        197.27        46.92 o                         
  -1  -6  -7     151696.94     145987.92       322.00 o                         
  -1   6  -9       3097.60       3210.86        59.51 o                         
   1   6  11        257.69        319.98        52.16 o                         
   1   6  13      18335.18      17041.35       150.37 o                         
   1  -6  15         39.39         49.68        62.60 o                         
   1   6  17        625.11        645.34        65.72 o                         
  -1  -6 -19      33128.45      32502.33       245.22 o                         
   1   6  21       1009.38       1004.78        74.23 o                         
   1   6  23       1048.23       1132.61        77.62 o                         
  -1  -6 -25       2065.92       1983.62       119.74 o                         
  -1   6 -27        770.87        618.69       149.92 o                         
   1   6  29        198.51        250.17       157.28 o                         
  -1   6 -31        901.81       1147.38       236.01 o                         
   1  -6  33        113.36        -95.62       221.89 o                         
   1  -6  35         20.05         33.38       205.69 o                         
  -1  -6 -37        323.81         73.47       259.91 o                         
  -1  -6 -39         60.47         86.91       287.94 o                         
  -1   7  40         27.41        -36.14       320.12 o                         
  -1  -7  38        126.26        128.73       285.78 o                         
  -1  -7  36         19.04        -33.26       211.97 o                         
   1  -7 -34         60.72        128.20       196.24 o                         
  -1   7  32       5221.14       5869.17       335.20 o                         
  -1   7  30        546.63        602.04       137.78 o                         
  -1   7  28        964.88       1004.43       135.01 o                         
  -1  -7  26       1865.88       1612.93       163.27 o                         
  -1  -7  24        818.61        842.79       108.55 o                         
   1  -7 -22         19.03        -11.03        67.09 o                         
  -1   7  20      42719.70      42441.86       296.43 o                         
  -1   7  18        861.03        743.66        59.08 o                         
  -1  -7  16        410.11        343.10        58.23 o                         
  -1  -7  14      21277.22      21565.57       122.91 o                         
   1   7 -12       1019.05       1080.71        59.23 o                         
  -1  -7  10        119.56         93.54        48.04 o                         
   1  -7  -8      35354.88      31081.92       131.42 o                         
   1  -7  -6        907.92        944.23        47.62 o                         
  -1   7   4       4006.56       3964.43        43.61 o                         
  -1  -7   2      38701.98      35384.82       102.52 o                         
  -1   7   0        990.40       1090.63        33.92 o                         
  -1   7  -2       6400.45       6156.50        53.85 o                         
  -1   7  -4       8460.38       7751.82        79.75 o                         
  -1  -7  -6        148.94        126.04        48.34 o                         
  -1   7  -8        413.74        390.18        44.52 o                         
  -1  -7 -10      10170.28      10625.52        96.33 o                         
  -1  -7 -12       1256.51       1209.27        58.80 o                         
  -1  -7 -14        182.28         27.31        65.39 o                         
   1   7  16      10034.86       9370.19       140.62 o                         
  -1   7 -18         48.75         32.77        60.33 o                         
   1   7  20        107.42        127.78        62.95 o                         
  -1   7 -22        150.49        112.38        87.30 o                         
   1   7  24        581.13        567.97        82.01 o                         
  -1   7 -26       1418.70       1314.78       101.98 o                         
  -1  -7 -28       2805.79       2534.50       175.01 o                         
  -1  -7 -30        104.86        111.41       144.27 o                         
   1   7  32        106.34        -84.71       193.72 o                         
  -1  -7 -34        493.24        338.67       277.12 o                         
  -1   7 -36         47.83        -78.61       213.74 o                         
  -1  -7 -38         13.81        -75.30       217.25 o                         
  -1  -8  39         74.81         26.43       247.13 o                         
   1  -8 -37        344.74        371.71       208.29 o                         
  -1   8  35       2360.50       2188.56       308.03 o                         
  -1  -8  33        211.14        152.26       188.17 o                         
   1  -8 -31        607.53        494.87       179.03 o                         
  -1   8  29      18017.96      18372.48       278.49 o                         
   1  -8 -27        233.11        200.95       116.11 o                         
  -1  -8  25        336.34        381.90       105.90 o                         
  -1   8  23      20258.28      19983.12       216.70 o                         
   1  -8 -21        787.05        735.03        73.47 o                         
   1   8 -19         39.39         61.32        54.67 o                         
   1   8 -17       1768.46       2139.22        91.85 o                         
   1   8 -15       2115.61       2124.52        55.97 o                         
   1  -8 -13        117.78        135.77        61.27 o                         
   1   8 -11      56038.10      56756.80       200.86 o                         
   1   8  -9       1535.26       1455.57        55.56 o                         
   1   8  -7       1583.23       1686.34        54.34 o                         
   1   8  -5         96.55         59.43        38.26 o                         
   1   8  -3       1187.64       1238.92        40.44 o                         
  -1   8   1       4528.80       4396.71        46.20 o                         
  -1   8  -1    1697443.50    1557122.25      2493.97 o                         
   1   8   3        455.21        518.83        44.30 o                         
   1   8   5        776.97        829.05        51.72 o                         
  -1   8  -7      33691.38      30594.03       151.01 o                         
   1   8   9        585.16        615.74        54.14 o                         
  -1  -8 -11         68.22         62.37        48.43 o                         
   1   8  13      11866.78      10302.43       115.17 o                         
  -1   8 -15        123.13        137.20        54.13 o                         
   1   8  17        141.71        124.38        55.58 o                         
   1   8  19       6957.03       5847.81       115.84 o                         
   1   8  21        353.18        324.64        65.05 o                         
  -1   8 -23        185.85        218.09        78.15 o                         
   1   8  25      21779.17      20013.08       240.08 o                         
  -1  -8 -27       3144.15       3044.81       115.48 o                         
  -1  -8 -29        721.86        635.11       138.11 o                         
   1   8  31       2869.29       2752.18       270.19 o                         
  -1  -8 -33        154.74        117.19       207.24 o                         
  -1  -8 -35        128.16         49.45       215.35 o                         
   1   8  37       1874.71       2107.41       318.70 o                         
  -1  -8 -39        165.48        291.24       223.81 o                         
  -1   9  40         38.72         30.57       265.80 o                         
  -1   9  38        417.60        647.24       320.05 o                         
   1  -9 -36        392.99        425.79       212.15 o                         
  -1   9  34        136.47         52.48       193.13 o                         
   1  -9 -32       5021.60       4975.76       322.51 o                         
   1  -9 -30        238.92        219.68       182.41 o                         
   1  -9 -28        288.56        251.30       116.37 o                         
  -1   9  26       5035.88       4852.56       193.47 o                         
  -1  -9  24         58.17         29.12        72.37 o                         
   1  -9 -22        961.63        892.56        76.30 o                         
  -1   9  20      40638.40      39628.87       248.15 o                         
  -1  -9  18         45.23         71.74        46.19 o                         
   1  -9 -16        572.41        550.63        67.76 o                         
   1   9 -14     156180.50     155878.88       403.61 o                         
  -1   9  12        408.63        411.69        66.14 o                         
   1   9 -10        122.89        159.90        54.26 o                         
  -1  -9   8      10247.35      10515.53        95.30 o                         
   1   9  -6        866.36        776.94        36.73 o                         
   1  -9  -4        343.02        328.98        33.27 o                         
   1   9  -2     122658.48     122450.22       181.45 o                         
  -1   9   0      18656.56      19226.64        73.25 o                         
   1  -9   2      10099.19      10684.41        62.05 o                         
  -1   9  -4       6014.79       6226.29        68.94 o                         
   1  -9   6        721.74        764.28        54.45 o                         
  -1   9  -8        805.64        802.73        53.84 o                         
  -1  -9 -10     115325.81     106154.64       327.41 o                         
  -1  -9 -12        941.20        982.43        51.45 o                         
   1  -9  14        244.39        263.11        50.16 o                         
  -1  -9 -16      17291.45      18013.12       155.32 o                         
  -1  -9 -18        589.13        619.95        57.64 o                         
  -1  -9 -20        437.21        475.02        61.11 o                         
  -1   9 -22      20145.48      19245.61       214.36 o                         
  -1   9 -24       1621.63       1678.06        92.07 o                         
  -1  -9 -26       1713.60       1413.67       105.57 o                         
   1  -9  28       6492.65       5931.31       244.73 o                         
   1  -9  30        790.05        720.13       200.42 o                         
  -1   9 -32        153.08         50.74       193.43 o                         
  -1   9 -34       2078.80       2322.64       308.60 o                         
  -1  -9 -36        500.19        547.89       199.80 o                         
  -1  -9 -38         58.85         10.94       223.01 o                         
  -1  10  39         33.50         -5.28       266.32 o                         
   1  10 -37         77.90        216.74       201.32 o                         
  -1 -10  35       2355.77       2960.58       320.07 o                         
  -1 -10  33        241.75        194.00       186.35 o                         
   1 -10 -31        162.35         62.13       190.60 o                         
   1 -10 -29       2265.41       1999.68       154.95 o                         
   1 -10 -27        222.94        218.84        96.84 o                         
  -1  10  25        785.37        721.16        77.07 o                         
   1 -10 -23       4756.75       4686.73       133.24 o                         
   1 -10 -21        297.14        276.71        50.35 o                         
   1 -10 -19        988.46       1104.12        84.75 o                         
   1 -10 -17      11442.97       7380.67       130.77 o                         
  -1 -10  15        139.94        200.58        69.51 o                         
   1 -10 -13       3819.72       3953.24        92.69 o                         
   1 -10 -11      30400.44      30413.91       166.07 o                         
   1  10  -9        176.86        119.98        54.29 o                         
   1 -10  -7         70.78         44.66        34.03 o                         
   1 -10  -5      61309.60      59394.81       145.52 o                         
  -1  10   3        439.09        412.12        30.11 o                         
  -1 -10   1        225.16        213.80        36.44 o                         
   1 -10   1     393230.94     362884.47       326.22 o                         
   1  10   3       1313.50       1469.73        40.71 o                         
   1  10   5        857.01        803.86        49.81 o                         
   1  10   7       1925.64       1867.23        56.56 o                         
   1  10   9        769.14        818.77        59.60 o                         
   1  10  11        873.43        815.83        60.67 o                         
   1  10  13       1227.45       1270.93        78.91 o                         
   1 -10  15        708.92        750.65        46.83 o                         
   1 -10  17        249.26        183.55        46.69 o                         
   1  10  19      11230.64      11232.65       136.84 o                         
   1 -10  21       1021.40        990.14        75.83 o                         
   1 -10  23        628.45        629.59        81.95 o                         
   1 -10  25      29490.90      30232.72       281.78 o                         
  -1 -10 -27        164.72        120.47        93.14 o                         
   1 -10  29         90.68          4.32       178.83 o                         
  -1  10 -31       2606.29       2036.43       286.00 o                         
  -1 -10 -33        338.84        318.73       215.04 o                         
   1 -10  35        179.61        163.13       198.26 o                         
  -1 -10 -37       2125.05       2306.12       291.40 o                         
   1 -10  39        129.65         20.13       240.12 o                         
  -1 -11  38        166.16        210.50       319.38 o                         
   1 -11 -36        204.37        239.84       208.17 o                         
   1 -11 -34         26.35        -79.37       200.49 o                         
   1 -11 -32        622.50        407.45       241.94 o                         
  -1  11  30         58.29        -50.31       186.58 o                         
   1  11 -28        215.12         21.05       183.66 o                         
   1 -11 -26       1784.97       1725.96       111.14 o                         
   1 -11 -24        151.00        143.88       113.05 o                         
   1 -11 -22         36.29         77.95        87.04 o                         
  -1  11  20      19687.59      18885.72       231.11 o                         
   1 -11 -18        673.78        667.01        82.98 o                         
  -1  11  16        681.78        715.96        72.75 o                         
  -1 -11  14      18391.67      18906.82       176.64 o                         
   1 -11 -12        955.77        993.73        70.34 o                         
  -1  11  10       1493.81       1572.96        64.55 o                         
   1  11  -8      10771.14      10292.79        73.69 o                         
  -1  11   6       1561.97       1566.83        44.41 o                         
  -1  11   4       1942.28       1843.40        41.96 o                         
  -1 -11   2     510240.56     501635.41       407.79 o                         
  -1  11   0        112.16         69.27        34.82 o                         
   1  11   2        240.94        315.39        35.68 o                         
   1  11   4      92990.30      87536.45       198.33 o                         
   1  11   6       1966.20       1962.87        54.43 o                         
   1 -11   8         58.74         52.46        48.50 o                         
  -1  11 -10      89717.98      91018.70       300.31 o                         
   1  11  12        394.54        317.59        95.59 o                         
   1 -11  14        443.34        374.52        91.59 o                         
  -1  11 -16       4853.26       4702.51       100.47 o                         
  -1  11 -18        295.81        306.41        53.01 o                         
  -1  11 -20         79.05         17.43        89.18 o                         
  -1 -11 -22      21661.50      21854.37       235.55 o                         
   1  11  24        770.95        826.07        82.06 o                         
  -1  11 -26        565.30        357.73       133.26 o                         
   1  11  28       1236.40        871.19       257.96 o                         
  -1  11 -30        525.15        352.53       193.71 o                         
   1  11  32          3.03        -78.08       195.31 o                         
  -1 -11 -34       3860.72       3947.23       339.31 o                         
  -1 -11 -36        389.81        411.06       215.78 o                         
  -1 -11 -38        141.73         52.95       227.73 o                         
   1 -12 -39         72.15         20.34       289.41 o                         
  -1  12  37         11.89        -39.76       218.27 o                         
   1 -12 -35        360.81        195.56       247.73 o                         
   1 -12 -33         85.42         17.49       190.64 o                         
   1 -12 -31        187.91        134.20       190.51 o                         
  -1 -12  29       1182.21        805.72       201.10 o                         
   1  12 -27        270.17        118.22       176.54 o                         
   1 -12 -25        793.52        700.89       172.59 o                         
   1 -12 -23      10249.93       9571.00       198.03 o                         
   1  12 -21        134.02         66.01        88.62 o                         
  -1  12  19        199.60        146.92        90.51 o                         
  -1  12  17        228.21        196.04        84.68 o                         
   1 -12 -15        107.16        107.34        73.37 o                         
   1 -12 -13       2411.26       2253.12        80.49 o                         
  -1 -12  11      19920.95      17066.47       130.93 o                         
  -1 -12   9       1199.83       1150.97        40.14 o                         
  -1 -12   7       1007.48        973.88        45.76 o                         
   1  12  -5         60.26         59.22        42.61 o                         
  -1  12   3       6773.50       7374.72        50.31 o                         
  -1 -12   1       3918.86       3995.08        46.84 o                         
  -1  12  -1      28107.84      25325.27       106.46 o                         
   1  12   3        662.07        578.36        37.00 o                         
  -1 -12  -5       1553.66       1753.63        52.50 o                         
  -1 -12  -7      63356.59      56024.79       201.71 o                         
   1 -12   9        101.20        106.84        55.42 o                         
   1  12  11        155.28        162.03        49.72 o                         
  -1  12 -13      17457.19      15309.04       200.58 o                         
   1  12  15        328.97        336.90        92.45 o                         
   1  12  17         67.60        -12.56        93.14 o                         
  -1 -12 -19       6145.00       6882.64       185.12 o                         
   1 -12  21       3379.47       3278.95       125.70 o                         
  -1  12 -23        431.81        394.48        61.43 o                         
   1  12  25       9847.07       9115.71       176.89 o                         
  -1  12 -27        750.34        783.50       136.69 o                         
  -1 -12 -29        299.75        225.81       176.39 o                         
   1  12  31       1277.58       1004.65       263.74 o                         
   1  12  33         56.89       -142.24       204.88 o                         
  -1  12 -35         62.83        -42.38       216.78 o                         
  -1 -12 -37         85.30        287.76       266.57 o                         
   1 -13 -38        922.31        926.62       366.33 o                         
  -1 -13  36         18.83        -84.81       198.56 o                         
   1 -13 -34         78.45        -20.01       200.33 o                         
  -1  13  32       8160.18       8578.24       377.63 o                         
  -1  13  30        518.88        492.06       194.68 o                         
   1  13 -28        267.94        165.44       193.52 o                         
   1 -13 -26      16555.44      15378.46       414.69 o                         
  -1  13  24        467.72        482.39       126.10 o                         
   1 -13 -22        466.88        407.19        99.91 o                         
  -1  13  20       2543.08       2190.40       136.50 o                         
  -1  13  18        186.90        199.49        72.44 o                         
   1 -13 -16         46.15         51.72        67.65 o                         
   1 -13 -14       1789.63       1746.28        99.28 o                         
  -1  13  12         35.54        101.07        69.12 o                         
   1 -13 -10       2247.67       2391.30        72.73 o                         
  -1 -13   8      62710.89      70237.78       188.31 o                         
  -1  13   6        673.74        640.97        41.22 o                         
  -1 -13   4       1150.83       1165.55        39.46 o                         
  -1  13   2     128847.39     131680.42       219.30 o                         
  -1  13   0       3456.71       3841.32        44.38 o                         
  -1 -13  -2       1302.78       1350.76        34.29 o                         
   1 -13   4       6644.50       6632.23        67.44 o                         
   1  13   6       1784.70       1791.01        55.87 o                         
   1 -13   8        316.13        354.89        62.93 o                         
   1 -13  10      32239.27      28450.29       173.87 o                         
   1 -13  12        259.54        203.00        84.69 o                         
   1  13  14        808.50        845.26        90.75 o                         
   1  13  16       9925.75      10091.69       195.19 o                         
  -1  13 -18        383.89        333.17        97.48 o                         
   1 -13  20          5.52        -24.64       102.58 o                         
   1  13  22       3383.08       3139.93       157.19 o                         
  -1 -13 -24       1318.94       1416.33       123.75 o                         
  -1 -13 -26         47.49         13.13       134.90 o                         
   1 -13  28       9520.68       9279.58       377.98 o                         
   1  13  30        538.57        495.46       202.97 o                         
  -1 -13 -32        184.05        110.61       189.84 o                         
   1 -13  34        122.83        203.46       289.11 o                         
  -1 -13 -36         25.68         -6.75       222.90 o                         
   1  13  38         20.69        -18.89       246.11 o                         
   1 -14 -39         76.71        100.47       251.88 o                         
  -1  14  37         54.33       -113.80       268.57 o                         
   1 -14 -35        776.44        856.17       256.78 o                         
   1  14 -33        319.85        385.65       194.10 o                         
   1 -14 -31        554.54        499.08       199.94 o                         
  -1 -14  29        448.51        345.97       213.49 o                         
  -1 -14  27         31.24         72.19       180.83 o                         
  -1  14  25        632.76        324.02       176.06 o                         
  -1  14  23       5207.21       5175.31       162.25 o                         
  -1 -14  21        262.53        185.88        98.63 o                         
   1  14 -19         53.67         -0.14        82.01 o                         
   1  14 -17       2700.90       2874.97       109.29 o                         
   1 -14 -15        138.13        126.25        73.42 o                         
   1  14 -13        373.15        514.69        79.08 o                         
   1  14 -11      43145.76      44523.02       227.51 o                         
  -1 -14   9        487.61        547.45        54.99 o                         
  -1 -14   7       1796.63       1937.06        52.04 o                         
   1  14  -5      96737.41      96909.02       189.39 o                         
   1  14  -3        326.69        376.12        33.32 o                         
  -1  14   1       1241.69       1332.78        43.28 o                         
   1  14   1        455.68        360.53        33.26 o                         
  -1  14  -3        914.89        860.60        40.89 o                         
   1  14   5       2032.19       1959.97        49.90 o                         
   1 -14   7       8524.98       8685.66        97.93 o                         
   1  14   9        348.75        328.96        52.32 o                         
   1  14  11         67.98         83.93        43.15 o                         
   1 -14  13      30336.23      32653.73       244.17 o                         
   1  14  15        544.85        545.30        94.47 o                         
   1  14  17        137.67        113.20        93.86 o                         
   1 -14  19       7561.69       7021.19       213.44 o                         
   1 -14  21       1660.51       1631.59       124.16 o                         
   1  14  23        917.86       1162.98       124.05 o                         
   1  14  25        368.24        250.33       173.31 o                         
  -1 -14 -27        333.96        273.51       141.56 o                         
  -1 -14 -29        256.55        201.60       199.20 o                         
  -1 -14 -31        965.53        843.59       235.44 o                         
  -1 -14 -33        665.91        613.98       207.29 o                         
   1  14  35         56.57         35.38       216.55 o                         
  -1 -14 -37        142.70        142.02       281.71 o                         
  -1  15  38        294.65        156.36       317.38 o                         
  -1 -15  36         59.60       -183.76       222.09 o                         
   1  15 -34         14.05       -176.91       215.79 o                         
   1 -15 -32        941.62        801.19       283.78 o                         
   1 -15 -30        166.20         63.19       186.93 o                         
   1  15 -28       1807.07       1764.14       198.87 o                         
   1  15 -26       3156.49       2794.80       252.63 o                         
  -1 -15  24        256.49        206.00       111.61 o                         
  -1 -15  22         15.43        -44.58       104.11 o                         
   1 -15 -20       3042.95       2850.76       153.45 o                         
  -1 -15  18        329.17        357.17        88.36 o                         
   1  15 -16        211.87        274.77        88.00 o                         
  -1  15  14       4101.04       3139.08       108.05 o                         
  -1  15  12       1004.20        989.00        75.62 o                         
  -1 -15  10        691.41        848.88        56.21 o                         
   1 -15  -8       4581.79       3770.64        72.22 o                         
  -1  15   6       2308.09       2541.83        52.11 o                         
  -1  15   4       2867.44       2934.43        47.83 o                         
   1  15  -2      85396.36      84497.77       176.11 o                         
   1  15   0        716.81        726.82        35.93 o                         
   1  15   2        423.46        393.93        35.16 o                         
  -1  15  -4      45642.51      47792.52       150.97 o                         
  -1  15  -6       2149.95       2049.49        58.78 o                         
   1 -15   8       1255.72       1179.78        62.47 o                         
   1  15  10      50863.41      53940.97       225.36 o                         
   1 -15  12       2636.77       2595.07        52.54 o                         
   1  15  14         93.33        128.38        92.02 o                         
   1  15  16      25031.34      23808.77       277.32 o                         
   1  15  18        910.21        946.18       105.90 o                         
   1 -15  20       1654.22       1844.61       123.64 o                         
   1  15  22       3306.97       2831.98       210.95 o                         
  -1 -15 -24        155.25         10.99       133.04 o                         
  -1 -15 -26        466.35        275.54       141.69 o                         
  -1 -15 -28       5840.74       5957.12       354.56 o                         
  -1  15 -30         17.62         70.64       198.45 o                         
  -1  15 -32          8.95         25.83       201.89 o                         
   1  15  34        608.59        490.92       281.86 o                         
  -1 -15 -36        133.29        -30.35       207.58 o                         
  -1 -16  37         13.72        -66.79       260.52 o                         
  -1  16  35        332.41        274.36       268.18 o                         
  -1 -16  33         19.53        150.62       201.17 o                         
  -1  16  31        253.70        232.69       206.06 o                         
   1 -16 -29        611.65        629.60       226.08 o                         
  -1 -16  27        213.19        250.36       177.01 o                         
  -1  16  25        154.10         18.01       135.61 o                         
   1  16 -23      14675.17      15348.52       239.09 o                         
  -1 -16  21         33.89         12.31       109.98 o                         
  -1 -16  19        227.67        222.85        91.05 o                         
  -1  16  17      22977.74      22218.87       232.59 o                         
   1  16 -15        703.95        598.46        85.18 o                         
   1  16 -13        767.59        642.61        82.74 o                         
  -1 -16  11       8594.65       7746.82       102.70 o                         
  -1 -16   9       3087.88       3575.57        69.08 o                         
   1  16  -7        802.32        870.95        49.35 o                         
   1 -16  -5        119.79        113.56        52.52 o                         
  -1  16   3       3607.65       4006.52        49.27 o                         
  -1  16   1       2673.75       2843.20        46.83 o                         
   1  16   1      28184.58      26035.83       102.79 o                         
   1  16   3       1775.63       1858.81        48.50 o                         
  -1  16  -5        681.79        737.91        51.83 o                         
  -1  16  -7      70438.27      67119.86       240.56 o                         
   1  16   9       1358.12       1423.73        69.81 o                         
   1 -16  11        327.47        308.83        48.09 o                         
  -1 -16 -13      32597.81      32689.90       276.77 o                         
   1 -16  15         67.28          9.63       103.13 o                         
  -1 -16 -17        142.44        168.38       112.29 o                         
   1 -16  19      25255.47      24271.66       312.68 o                         
   1  16  21       2233.46       2117.94       140.74 o                         
  -1 -16 -23       1290.67       1385.12       138.28 o                         
   1 -16  25       1341.26       1057.47       199.52 o                         
   1  16  27        357.81        402.08       177.67 o                         
  -1  16 -29         55.38        104.07       172.72 o                         
  -1 -16 -31       2474.40       2144.34       285.09 o                         
  -1 -16 -33         14.28         72.56       194.26 o                         
   1 -16  35         20.03         10.46       190.80 o                         
   1 -16  37        447.38        594.03       274.93 o                         
   1 -17 -38        700.11        399.28       824.46 o                         
  -1  17  36         36.87         56.09       225.92 o                         
  -1 -17  34         24.18         72.54       223.31 o                         
  -1  17  32        910.23        762.43       248.30 o                         
   1 -17 -30        178.68        190.96       191.12 o                         
   1 -17 -28        822.59        839.14       208.06 o                         
  -1  17  26       6211.85       6443.11       275.01 o                         
  -1 -17  24        432.60        273.16       137.36 o                         
   1  17 -22       1917.62       1826.38       153.86 o                         
   1  17 -20       4941.29       4791.66       162.10 o                         
   1  17 -18        230.68        225.15        99.45 o                         
   1  17 -16        593.33        556.41       105.70 o                         
  -1 -17  14       2919.54       2978.54       137.92 o                         
   1  17 -12        127.44        131.10        79.89 o                         
   1 -17 -10       1272.26       1151.60        60.82 o                         
   1  17  -8      84712.75      19764.53       165.04 o                         
  -1 -17   6       2779.54       2936.86        55.44 o                         
   1  17  -4        636.54        705.67        40.69 o                         
  -1  17   2      94667.48      96650.53       205.16 o                         
   1  17   0       1934.15       1994.32        36.91 o                         
   1  17   2        484.92        504.70        39.17 o                         
  -1 -17  -4       7150.81       7327.63        91.22 o                         
   1  17   6       9735.47       9931.51       100.70 o                         
   1  17   8       3469.48       3367.99        81.99 o                         
  -1 -17 -10       1998.55       1800.44        89.38 o                         
   1  17  12        549.16        511.76        46.68 o                         
  -1  17 -14        227.52        246.43       104.76 o                         
  -1 -17 -16      12635.50      12017.74       218.69 o                         
   1 -17  18         42.69         82.64       125.59 o                         
   1 -17  20        761.24        747.37       125.57 o                         
  -1 -17 -22       9824.60       9898.88       256.47 o                         
   1 -17  24        254.29        269.80       140.50 o                         
  -1  17 -26         38.69        131.74       144.49 o                         
   1  17  28       8618.48       8763.96       324.01 o                         
   1  17  30        759.01        560.53       192.99 o                         
   1 -17  32        252.41        234.00       196.02 o                         
   1 -17  34        304.65        328.02       252.82 o                         
  -1 -17 -36         48.52         -8.82       214.12 o                         
  -1 -18  37         70.15        -88.66       260.54 o                         
   1 -18 -35        468.51        340.21       253.50 o                         
  -1 -18  33        188.52        183.13       205.36 o                         
   1  18 -31        188.20        307.85       204.63 o                         
   1 -18 -29       4717.50       4495.49       274.26 o                         
   1  18 -27        133.45        378.47       182.47 o                         
   1 -18 -25       1445.34       1190.46       157.94 o                         
  -1 -18  23        181.03        152.29       189.47 o                         
  -1 -18  21       1296.63       1262.22       145.62 o                         
   1 -18 -19        665.88        599.36       114.04 o                         
   1 -18 -17      14419.05      13628.22       221.59 o                         
   1 -18 -15        805.78        682.44       108.36 o                         
   1 -18 -13        560.69        438.81        81.91 o                         
   1 -18 -11       3744.94       3375.77        90.42 o                         
   1 -18  -9        576.97        557.74        56.53 o                         
  -1  18   7         86.77         98.94        49.36 o                         
  -1  18   5      49848.80      14323.25       127.41 o                         
  -1 -18   3       1638.12       1668.98        44.95 o                         
  -1 -18   1       1449.15       1425.98        42.17 o                         
   1 -18   1      12147.40      11429.28        92.77 o                         
  -1  18  -3       2025.61       2143.17        51.85 o                         
   1 -18   5       1183.62       1063.26        57.07 o                         
  -1 -18  -7      36951.77      16707.64       140.80 o                         
  -1  18  -9       2327.65       2487.39        74.22 o                         
   1  18  11       1855.32       1953.32        65.87 o                         
   1  18  13       2027.02       1974.43        67.18 o                         
   1  18  15       1012.07        994.71       119.87 o                         
   1  18  17        743.29        541.68       122.35 o                         
  -1 -18 -19       4049.76       4084.38       202.97 o                         
  -1 -18 -21        302.72        391.37       140.08 o                         
  -1  18 -23        469.11        473.06       142.75 o                         
   1 -18  25      11200.15      11191.79       288.19 o                         
  -1 -18 -27        552.11        758.81       183.32 o                         
  -1 -18 -29         29.84        217.12       180.16 o                         
  -1 -18 -31       1261.16       1251.64       229.55 o                         
   1  18  33         50.00        -71.60       195.09 o                         
   1 -18  35         67.14        -43.26       207.29 o                         
   1  19 -36          9.66        -49.62       239.97 o                         
  -1  19  34        241.52        223.39       218.12 o                         
   1 -19 -32        833.48        783.59       278.56 o                         
   1 -19 -30         31.12        215.27       195.22 o                         
   1  19 -28        316.99        334.75       186.65 o                         
  -1 -19  26       7752.80       6968.20       260.95 o                         
  -1  19  24        633.24        461.01       159.68 o                         
   1 -19 -22       1238.20       1467.17       154.59 o                         
  -1  19  20       3927.13       3265.98       175.68 o                         
   1 -19 -18        199.97        262.19       116.60 o                         
   1 -19 -16         14.71        102.67       104.88 o                         
  -1 -19  14      11653.31      10910.75       188.20 o                         
  -1 -19  12       1226.61       1168.45        63.17 o                         
   1 -19 -10       1322.04       1351.62        64.57 o                         
  -1 -19   8      67021.73      69339.84       220.93 o                         
  -1 -19   6       1185.49       1120.14        47.34 o                         
   1  19  -4       2048.25       2129.10        45.72 o                         
   1 -19  -2      19269.74      16636.12       111.07 o                         
  -1 -19   0       1337.32       1338.38        36.74 o                         
   1 -19   2       1719.14       1674.03        49.17 o                         
   1 -19   4      29798.48      29048.63       167.75 o                         
   1 -19   6        299.61        232.11        56.35 o                         
   1  19   8        319.61        290.39        61.19 o                         
  -1 -19 -10       3331.61       3319.68       103.91 o                         
   1  19  12        247.44        198.59        49.64 o                         
   1 -19  14        301.67        329.51       110.97 o                         
   1  19  16       5003.22       4651.32       171.05 o                         
   1  19  18       1575.72       1622.44       132.03 o                         
   1  19  20        136.54        187.96       122.09 o                         
   1 -19  22      17439.37      17549.34       309.93 o                         
  -1 -19 -24       1083.81       1116.79       163.37 o                         
   1  19  26        130.49        103.21       154.42 o                         
   1  19  28       6369.80       6452.30       300.65 o                         
   1 -19  30        171.72        120.29       191.66 o                         
  -1 -19 -32         31.79         15.20       189.13 o                         
   1  19  34        424.13        241.61       247.49 o                         
  -1 -19 -36         20.14         65.36       211.80 o                         
   1  20 -35        524.88        863.93       301.61 o                         
   1 -20 -33         93.08        237.87       200.59 o                         
  -1 -20  31        106.13        219.18       193.89 o                         
   1  20 -29       1958.11       2057.61       280.35 o                         
   1  20 -27        413.50        631.63       204.89 o                         
  -1  20  25        367.68        207.68       157.79 o                         
   1 -20 -23      18510.50      18611.99       343.24 o                         
  -1  20  21        684.71        590.21       147.56 o                         
  -1 -20  19       1412.52       1424.78       120.08 o                         
  -1 -20  17      43085.53      42537.41       380.18 o                         
  -1  20  15         15.08         44.14       100.68 o                         
   1 -20 -13        548.16        505.38        98.51 o                         
  -1  20  11      14817.75      14805.22       179.05 o                         
  -1 -20   9         28.17          5.76        51.98 o                         
  -1 -20   7        606.38        569.71        52.91 o                         
  -1  20   5         93.43         84.82        51.59 o                         
   1  20  -3       1442.25       1421.60        48.62 o                         
   1  20  -1       1520.97       1416.15        43.98 o                         
  -1 -20  -1      11286.14       6301.16        78.11 o                         
   1  20   3       3574.19       2400.54        50.43 o                         
   1  20   5       4353.69       3409.67        60.33 o                         
   1 -20   7      40515.68      35846.12       182.11 o                         
   1 -20   9       1605.59       1713.73        70.44 o                         
  -1 -20 -11          5.94         12.10        61.00 o                         
   1 -20  13      15622.02      15164.35       184.19 o                         
   1 -20  15        513.67        364.25       122.08 o                         
  -1 -20 -17         73.86         71.45       125.34 o                         
  -1  20 -19       2991.47       2666.17       190.84 o                         
   1 -20  21       2278.84       2151.15       155.43 o                         
   1 -20  23       1010.15       1082.10       160.10 o                         
   1 -20  25       1822.19       1851.84       206.35 o                         
   1  20  27        784.99        851.02       186.84 o                         
   1  20  29          3.48         59.80       177.64 o                         
  -1  20 -31       3161.61       2970.37       277.22 o                         
  -1  20 -33         89.44        188.99       204.13 o                         
  -1  20 -35         10.33       -170.13       213.69 o                         
   1  21 -36         79.54         30.53       208.92 o                         
  -1  21  34         18.94         85.00       224.29 o                         
   1 -21 -32       2005.52       2446.79       282.47 o                         
   1  21 -30         56.50        118.14       190.55 o                         
  -1 -21  28          6.66         93.72       197.93 o                         
   1 -21 -26        892.75        590.75       194.78 o                         
  -1 -21  24        400.09        198.91       156.86 o                         
  -1  21  22         33.79         71.20       142.83 o                         
  -1  21  20        336.25        171.38       134.63 o                         
  -1 -21  18        196.46        267.84       115.67 o                         
  -1 -21  16       1774.40       1745.12       127.22 o                         
   1  21 -14       1550.47       1564.16       145.15 o                         
  -1 -21  12        544.02        539.99        63.95 o                         
  -1 -21  10        703.32        667.70        59.01 o                         
  -1 -21   8      43394.43      45171.18       199.13 o                         
  -1 -21   6        481.16        528.75        47.04 o                         
  -1 -21   4       1002.89       1002.98        42.23 o                         
   1  21  -2      21060.91      12737.01        98.97 o                         
  -1  21   0        503.52        444.23        35.36 o                         
   1  21   2        877.72        737.90        41.19 o                         
   1 -21   4      67812.97      53610.33       196.15 o                         
  -1 -21  -6        840.65        885.82        55.58 o                         
   1 -21   8        321.33        450.81        61.56 o                         
   1 -21  10      23159.63      22563.69       181.83 o                         
  -1  21 -12        951.05        922.44        62.40 o                         
   1  21  14         97.38        114.87        48.60 o                         
   1  21  16       6926.61       6454.34       209.56 o                         
   1  21  18        124.72        125.81       133.34 o                         
   1  21  20        241.21        148.31       142.57 o                         
   1 -21  22      17483.62      18260.61       341.85 o                         
  -1 -21 -24       2195.19       2398.00       172.06 o                         
   1  21  26         72.68         66.83       147.72 o                         
  -1 -21 -28       3755.05       3965.56       296.30 o                         
  -1 -21 -30        225.82        164.58       203.41 o                         
  -1 -21 -32         86.92        225.30       207.20 o                         
   1  21  34        173.99        289.50       288.16 o                         
  -1  22  35        461.23        220.61       273.23 o                         
  -1 -22  33        130.55        188.23       194.76 o                         
  -1 -22  31         72.98         54.71       184.67 o                         
  -1  22  29        552.19        340.44       203.83 o                         
  -1  22  27        120.99         55.68       172.59 o                         
  -1  22  25        703.34        628.52       155.34 o                         
   1 -22 -23       5154.78       4457.85       219.08 o                         
  -1  22  21        950.85        782.82       148.17 o                         
   1 -22 -19        333.27        191.13       117.77 o                         
   1 -22 -17       8873.87       8540.58       218.78 o                         
  -1 -22  15        683.17        651.61       113.06 o                         
  -1  22  13       1457.06       1468.39        71.23 o                         
  -1  22  11       6473.11       6945.51       126.45 o                         
  -1 -22   9       3006.78       3072.19        72.53 o                         
   1 -22  -7       1092.45       1237.74        55.28 o                         
  -1 -22   5        267.68        386.76        51.32 o                         
  -1 -22   3        225.46        180.59        41.67 o                         
   1 -22  -1         72.46         43.29        40.74 o                         
   1  22   1      64128.75      64352.08       215.52 o                         
   1 -22   3       1217.11       1171.34        47.17 o                         
   1 -22   5       1358.31       1291.26        54.99 o                         
  -1 -22  -7      11547.91      11874.26       115.79 o                         
  -1  22  -9       5810.04       6204.43        95.15 o                         
  -1 -22 -11       2385.90       2446.22        77.05 o                         
   1  22  13      12365.36      11540.93       151.62 o                         
  -1  22 -15       1032.92        988.50       115.09 o                         
  -1 -22 -17         74.71         19.24       119.18 o                         
   1  22  19        967.57        723.14       180.65 o                         
   1  22  21       1285.91       1415.10       161.22 o                         
  -1  22 -23        297.97        466.13       153.27 o                         
  -1 -22 -25       1643.27       1882.07       193.79 o                         
  -1 -22 -27        129.29        205.31       193.87 o                         
  -1 -22 -29         86.82        182.63       188.61 o                         
   1 -22  31        855.12        589.01       217.33 o                         
  -1 -22 -33        272.87        288.02       227.83 o                         
  -1 -23  34        334.20        378.68       199.62 o                         
  -1  23  32         90.18        107.72       286.81 o                         
  -1  23  30         28.81        102.36       189.80 o                         
  -1  23  28        195.57        238.12       180.89 o                         
  -1 -23  26       1121.99       1175.64       225.39 o                         
  -1 -23  24         37.88         43.99       141.38 o                         
   1 -23 -22       1122.81       1195.21       158.88 o                         
   1 -23 -20       2971.40       2718.94       188.50 o                         
   1 -23 -18        170.27        126.91       123.33 o                         
  -1 -23  16        523.97        531.44       109.93 o                         
  -1 -23  14      11697.07      11339.80       124.16 o                         
  -1  23  12       1673.91       1650.54        75.69 o                         
   1 -23 -10       1227.61       1212.98        67.13 o                         
  -1 -23   8       7788.17       7528.37       100.76 o                         
  -1  23   6        703.45        703.40        48.64 o                         
   1  23  -4         25.63        -14.65        43.81 o                         
  -1 -23   2       1279.74       1178.68        61.34 o                         
   1 -23   0       2176.03       2289.91        47.26 o                         
  -1 -23  -2       1160.72       1183.08        49.30 o                         
   1 -23   4      13737.72      14142.30       114.05 o                         
  -1  23  -6        198.81        166.34        52.06 o                         
   1 -23   8        162.26        157.75        63.90 o                         
   1  23   8        965.56        983.84       228.11 o                         
  -1 -23 -10       2147.57       1863.89       106.93 o                         
   1 -23  12       1508.22       1759.19        79.61 o                         
   1  23  14        254.57        262.79        64.77 o                         
   1 -23  16        923.93        742.15       149.18 o                         
   1  23  18         40.93         11.72       125.96 o                         
  -1 -23 -20        113.90         19.93       149.25 o                         
   1  23  22      13997.97      14268.22       341.57 o                         
   1  23  24        494.86        476.81       160.90 o                         
   1 -23  26        234.81         61.26       158.76 o                         
   1  23  28        881.82        863.56       266.51 o                         
  -1 -23 -30        207.73        246.88       200.07 o                         
  -1  23 -32        117.18        126.51       213.33 o                         
   1 -23  34        603.08        329.77       249.25 o                         
   1  24 -33         31.95         81.38       217.44 o                         
   1 -24 -31         18.93         26.88       194.33 o                         
  -1  24  29       1242.89       1531.70       242.55 o                         
  -1 -24  27         16.10          9.95       190.27 o                         
   1 -24 -25        144.18        185.37       148.62 o                         
  -1  24  23       5393.60       5002.31       235.16 o                         
   1  24 -21        307.40        211.26       147.45 o                         
  -1  24  19         11.97        -27.63       123.69 o                         
   1 -24 -17       8171.14       7693.09       237.06 o                         
   1 -24 -15         56.19        152.61       102.60 o                         
  -1  24  13        561.70        718.08        66.25 o                         
  -1  24  11       3716.56       3668.91       103.46 o                         
  -1 -24   9        655.82        593.70        62.44 o                         
  -1 -24   7       1678.03       1717.36        59.72 o                         
   1  24  -5         58.87         -4.27        55.69 o                         
  -1  24   3       1263.55       1256.29        50.89 o                         
   1  24  -1        686.67        727.09        45.21 o                         
   1  24   1       4350.00       4178.18        77.92 o                         
   1  24   3        523.02        514.38        45.54 o                         
   1 -24   5        508.19        546.26        51.56 o                         
   1 -24   7      13144.15      13820.40       130.53 o                         
  -1 -24  -9        703.99        714.91        67.25 o                         
  -1 -24 -11         34.69         51.99        70.47 o                         
   1  24  13      34898.82      37294.19       232.66 o                         
   1  24  15        131.81         67.42       109.17 o                         
   1 -24  17        431.15        457.16       139.33 o                         
   1  24  19        976.81        932.80       175.07 o                         
   1 -24  21        339.51        390.37       158.97 o                         
   1  24  23        586.80        407.71       155.20 o                         
   1  24  25       9871.54      10363.98       325.14 o                         
   1  24  27        235.21        331.11       195.59 o                         
   1  24  29        160.52        301.05       185.74 o                         
  -1 -24 -31        547.49        844.76       238.00 o                         
   1  24  33        172.51        153.77       220.23 o                         
   1 -25 -32        161.06         13.50       250.03 o                         
  -1 -25  30         19.62       -136.29       188.87 o                         
  -1  25  28         40.53         -1.40       191.52 o                         
  -1 -25  26        214.15         76.87       226.49 o                         
  -1  25  24        115.72         67.08       143.94 o                         
  -1 -25  22        280.55        358.55       156.78 o                         
   1  25 -20       6333.87       6191.69       213.77 o                         
  -1 -25  18         96.03        -25.68       132.74 o                         
   1 -25 -16        148.06        124.93       114.64 o                         
  -1 -25  14      18135.04      19206.79       243.64 o                         
   1 -25 -12        368.40        286.19        70.95 o                         
   1  25 -10        232.25        238.71        64.77 o                         
  -1 -25   8       6443.22       6384.96       105.75 o                         
  -1 -25   6          1.34         -1.69        46.57 o                         
  -1 -25   4        111.79        113.65        48.12 o                         
  -1 -25   2       5258.31       5049.49        88.02 o                         
  -1 -25   0         96.95         92.96        64.41 o                         
  -1 -25  -2        165.01        169.76        44.39 o                         
   1 -25   4       4286.72       4449.85        83.11 o                         
   1 -25   6        687.06        694.37        56.35 o                         
   1 -25   8        513.09        492.10        64.06 o                         
   1 -25  10       1883.58       1560.72       104.77 o                         
   1  25  12        761.37        958.99        85.08 o                         
   1  25  14        217.27        297.27       102.42 o                         
  -1 -25 -16      14711.45      16021.60       299.94 o                         
   1 -25  18        209.29         46.47       142.63 o                         
  -1  25 -20        121.65         64.02       147.20 o                         
   1 -25  22        541.64        563.46       186.80 o                         
  -1 -25 -24        858.94       1171.88       168.59 o                         
  -1  25 -26        143.82        322.00       167.53 o                         
   1  25  28        391.18        445.35       233.71 o                         
   1 -25  30        125.23         72.02       198.12 o                         
   1  25  32         33.68        215.57       216.55 o                         
   1 -26 -33         15.50         93.44       209.54 o                         
   1 -26 -31        108.90         97.56       207.42 o                         
  -1  26  29        964.07        693.15       221.09 o                         
  -1 -26  27         13.95        -45.28       185.71 o                         
   1 -26 -25        356.31        360.64       147.66 o                         
   1 -26 -23       1102.58        990.39       195.24 o                         
   1  26 -21        326.03        163.32       140.00 o                         
  -1 -26  19       2455.79       2129.02       152.23 o                         
   1 -26 -17       4270.60       3860.77       205.19 o                         
   1 -26 -15       1612.57       1643.43       110.43 o                         
   1 -26 -13        646.83        720.16        74.04 o                         
   1  26 -11        161.24         38.06        88.35 o                         
  -1  26   9        518.62        564.86        67.10 o                         
  -1  26   7          2.39         26.61        53.95 o                         
  -1  26   5       8008.78       7689.45       110.61 o                         
  -1 -26   3        422.99        364.86        61.74 o                         
  -1 -26   1        118.64        117.56        55.93 o                         
   1  26   1       9635.45       8771.12       115.41 o                         
   1 -26   3          9.14        -16.50        48.19 o                         
   1  26   5         76.64         74.13        51.31 o                         
   1  26   7       3306.42       3489.00        92.28 o                         
  -1 -26  -9       3278.45       3187.88        82.16 o                         
   1 -26  11       2834.41       2944.10        90.92 o                         
  -1  26 -13       1100.57        983.83       118.42 o                         
  -1  26 -15       1134.44       1102.72       122.16 o                         
  -1  26 -17        126.26        145.88       131.84 o                         
  -1 -26 -19       6750.73       6734.29       248.75 o                         
  -1 -26 -21          3.15        -16.36       148.06 o                         
   1 -26  23         74.72        203.49       145.97 o                         
   1 -26  25       1305.38       1130.38       195.33 o                         
   1  26  27          7.63         46.24       214.01 o                         
   1 -26  29        163.85        221.19       197.68 o                         
  -1 -26 -31       1438.19       1559.71       270.67 o                         
  -1 -27  32       1069.03       1287.90       281.30 o                         
   1 -27 -30         57.81        211.99       227.33 o                         
   1  27 -28        404.20        390.12       195.88 o                         
  -1 -27  26       1248.98       1157.94       208.31 o                         
  -1 -27  24         39.21         24.85       148.20 o                         
   1 -27 -22        203.02        153.53       149.72 o                         
   1 -27 -20       3639.48       3468.08       235.02 o                         
  -1  27  18         98.89        178.48       124.50 o                         
   1 -27 -16        391.38        394.08       106.67 o                         
   1 -27 -14       1213.48       1002.40       131.81 o                         
  -1 -27  12        430.60        400.36        82.06 o                         
  -1 -27  10       2255.02       2300.94        89.53 o                         
  -1  27   8      11821.90      11715.97       132.49 o                         
  -1 -27   6       1094.99       1068.85        55.08 o                         
  -1 -27   4        515.02        517.84        51.87 o                         
  -1  27   2        968.08        987.24        62.87 o                         
  -1  27   0        707.64        678.18        72.54 o                         
   1  27   2        265.04        200.51        47.03 o                         
   1 -27   4       9939.22      10110.82       131.05 o                         
  -1  27  -6        108.64         73.88        56.47 o                         
   1 -27   8        115.08        167.29        61.98 o                         
   1 -27  10       2337.85       2368.11       112.67 o                         
  -1 -27 -12         39.71         94.23        85.85 o                         
   1  27  14        101.50         98.37       117.99 o                         
   1  27  16       1784.62       1783.73       163.35 o                         
   1 -27  18        883.65        862.78       139.23 o                         
  -1 -27 -20         12.17        -11.13       151.18 o                         
   1 -27  22       2550.28       2390.65       232.76 o                         
   1 -27  24        564.81        569.72       170.64 o                         
  -1  27 -26         48.91         24.75       183.04 o                         
  -1 -27 -28        780.37        538.68       243.00 o                         
  -1 -27 -30        583.72        611.28       214.83 o                         
  -1  28  31         78.75        184.81       230.80 o                         
  -1 -28  29       1467.27       1539.67       292.31 o                         
   1  28 -27         49.16        194.77       207.57 o                         
   1 -28 -25        399.87        274.12       162.15 o                         
  -1  28  23        426.37        287.44       209.15 o                         
   1 -28 -21        401.63        194.72       155.02 o                         
   1 -28 -19        839.98        796.61       121.65 o                         
  -1  28  17      16294.31      15977.47       238.88 o                         
   1 -28 -15          8.87         25.61       103.34 o                         
   1 -28 -13        410.85        411.64       101.18 o                         
   1 -28 -11       2577.32       2282.25       119.25 o                         
  -1 -28   9        239.39        328.45        74.45 o                         
  -1  28   7        609.84        636.45        66.56 o                         
  -1 -28   5         60.98         20.59        65.85 o                         
  -1 -28   3       1179.82       1086.24        49.74 o                         
  -1 -28   1        545.26        473.74        63.91 o                         
  -1  28  -1       2712.21       2527.78       113.82 o                         
   1 -28   3        156.08        117.65        51.21 o                         
   1 -28   5         24.33        -18.29        59.79 o                         
   1 -28   5        705.78        758.10       191.48 o                         
   1  28   7      11598.41      10701.79       139.37 o                         
   1 -28   9        849.08        807.80        79.37 o                         
  -1 -28 -11        190.74         74.56        84.89 o                         
   1 -28  13       1707.19       1831.47       156.93 o                         
   1  28  15        103.43        154.78       127.43 o                         
  -1 -28 -17        340.07        501.44       131.64 o                         
   1  28  19        425.53        435.15       168.60 o                         
   1  28  21        703.47        775.12       164.34 o                         
  -1 -28 -23        317.65        332.70       163.02 o                         
  -1 -28 -25        228.59        319.31       216.56 o                         
  -1 -28 -27        180.39         79.54       206.47 o                         
  -1 -28 -29        158.86        235.93       201.89 o                         
   1  28  31        123.46        558.79       519.06 o                         
   1 -29 -30        253.34        303.57       240.20 o                         
   1 -29 -28         71.06        141.87       220.34 o                         
  -1  29  26       1191.99        879.90       306.24 o                         
   1 -29 -24         31.24         14.20       194.91 o                         
   1 -29 -22        390.38        350.91       170.13 o                         
  -1 -29  20       2245.06       1970.11       212.68 o                         
  -1 -29  18        414.40        470.97       112.60 o                         
  -1 -29  16        114.84        126.21       104.19 o                         
   1 -29 -14       3578.65       3889.15       161.73 o                         
  -1 -29  12         40.69        -20.56        82.46 o                         
   1  29 -10        167.60        202.41        85.03 o                         
  -1 -29   8       7879.03       7637.93       146.29 o                         
  -1  29   6        706.57        861.98        68.02 o                         
  -1 -29   4        399.32        366.26        47.34 o                         
  -1  29   2       1393.72       1488.15        89.55 o                         
  -1  29   0        307.50        298.26        75.89 o                         
   1  29   2       1256.47       1227.80        65.96 o                         
   1 -29   4       7847.05       7530.64       134.48 o                         
  -1 -29  -6        163.08         29.57        90.42 o                         
   1 -29   6        886.21       1132.04       140.56 o                         
   1 -29   8          8.97         -6.37        72.91 o                         
  -1 -29 -10        484.70        513.36       101.58 o                         
   1 -29  12        169.15         43.12       118.87 o                         
  -1 -29 -14         51.50        117.02       117.58 o                         
  -1 -29 -16       5687.93       5744.36       218.65 o                         
   1 -29  18       1041.28       1060.06       141.09 o                         
   1 -29  20         46.76         47.70       141.97 o                         
   1 -29  22        529.06        423.04       203.19 o                         
  -1 -29 -24         15.13         34.37       168.52 o                         
  -1  29 -26        134.34         49.27       195.81 o                         
   1  29  28        944.52       1108.08       303.23 o                         
  -1 -29 -30        324.05        465.69       242.51 o                         
   1 -30 -29        247.30        429.64       325.56 o                         
   1 -30 -27        274.16        461.64       256.39 o                         
  -1  30  25        125.39         55.22       188.26 o                         
  -1  30  23       1448.33       1321.91       226.12 o                         
  -1 -30  21          7.96        -49.03       147.46 o                         
  -1  30  19        932.47        956.36       133.49 o                         
  -1 -30  17       2764.97       2559.79       169.79 o                         
   1 -30 -15        897.82        963.06       130.71 o                         
  -1 -30  13        931.91       1056.20       121.08 o                         
  -1  30  11       5264.26       4737.70       157.60 o                         
  -1  30   9          4.38         15.34       100.29 o                         
   1 -30  -7        118.91         90.91        87.76 o                         
   1  30  -5       1574.61       1662.48       108.89 o                         
  -1 -30   3        238.51        230.07        73.24 o                         
  -1 -30   3       1094.26        666.60       466.59 o                         
  -1 -30   1        235.54        229.51        78.78 o                         
   1  30   1       1553.71       1635.01       115.46 o                         
   1  30   3        743.25        688.54        69.80 o                         
   1 -30   5       1775.99       1903.64        77.21 o                         
   1  30   5       3150.90       2989.50       576.67 o                         
   1  30   7       2790.43       2388.48       112.88 o                         
   1  30   9        781.63        812.18        91.44 o                         
   1 -30  11         98.10         87.43        98.43 o                         
   1  30  13       5999.46       6182.50       192.89 o                         
   1  30  15       1600.61       1733.81       124.90 o                         
  -1 -30 -17        137.04        294.94       134.66 o                         
   1  30  19       2801.31       2779.33       220.27 o                         
  -1 -30 -21        120.16        173.30       142.73 o                         
  -1 -30 -23        264.14        364.45       152.79 o                         
   1 -30  25        223.86        166.78       241.01 o                         
   1  30  27        269.81        272.93       215.21 o                         
   1  30  29         80.91        214.96       240.73 o                         
   1 -31 -28        228.98        195.13       211.34 o                         
   1  31 -26       1265.08       1367.17       267.22 o                         
  -1 -31  24         81.31        142.32       167.65 o                         
   1 -31 -22        130.84        210.23       147.55 o                         
   1 -31 -20       1843.96       2033.43       202.19 o                         
   1 -31 -18          8.90         19.64       126.07 o                         
   1 -31 -16        266.66        305.76       123.17 o                         
   1 -31 -14        966.91        595.43       143.07 o                         
  -1  31  12        577.11        545.49       117.52 o                         
  -1 -31  10        548.40        600.47       109.15 o                         
  -1  31   8       4144.80       4005.61       163.36 o                         
  -1 -31   6        430.53        404.44        96.14 o                         
   1  31  -4       1381.46       1418.97        96.14 o                         
  -1  31   4       2827.60       2920.32       347.69 o                         
  -1 -31   2       5380.72       5693.69       127.37 o                         
   1 -31   0         75.17         34.37        98.71 o                         
   1  31   2        159.84        115.11       104.29 o                         
   1 -31   4        520.88        371.01        91.14 o                         
  -1 -31  -6        777.37        786.49        86.54 o                         
  -1 -31  -8         33.68         30.27        82.50 o                         
  -1 -31 -10        118.67        195.02       104.75 o                         
   1  31  12       1829.14       1896.14       132.20 o                         
   1 -31  14        869.50        896.25       125.96 o                         
  -1 -31 -16       1293.39       1419.87       169.47 o                         
  -1 -31 -18        839.41        903.05       156.58 o                         
   1 -31  20         91.54        159.21       152.01 o                         
   1 -31  22        518.39        320.59       187.05 o                         
   1 -31  24         96.15         42.03       163.35 o                         
  -1 -31 -26          0.86         42.88       226.48 o                         
  -1 -31 -28        796.41        851.37       280.22 o                         
  -1  32  27        126.39        239.50       188.91 o                         
  -1 -32  25        167.94        242.98       196.87 o                         
  -1 -32  23        534.77        363.85       187.20 o                         
  -1  32  21        177.02        242.98       138.93 o                         
   1 -32 -19          2.36         24.80       128.73 o                         
  -1 -32  17       1255.61       1425.93       172.20 o                         
  -1 -32  15        186.99        119.70       116.44 o                         
   1  32 -13        492.60        509.91       128.06 o                         
  -1 -32  11        113.25         28.43       139.23 o                         
   1 -32  -9        197.21        206.59       106.68 o                         
   1  32  -7        153.44        242.75        99.40 o                         
  -1 -32   5         74.81         24.05       112.44 o                         
  -1 -32   3         29.60        119.40        79.97 o                         
   1  32  -3       1099.65        738.84       565.44 o                         
   1  32  -1         90.20        134.06        89.05 o                         
   1 -32   1       3693.07       3415.30       144.96 o                         
   1 -32   3        940.87       1132.29       121.15 o                         
   1  32   3       2410.76       2426.35       387.17 o                         
   1  32   5        340.26        345.32       110.42 o                         
   1  32   5       1215.46       1422.35       609.74 o                         
  -1 -32  -7        214.60         62.52       154.78 o                         
  -1  32  -9        374.62        490.95       107.77 o                         
   1  32  11         79.53         53.76       137.77 o                         
   1  32  13      10294.59       9870.17       243.72 o                         
   1 -32  15        400.83        371.00       124.42 o                         
   1 -32  17        177.47        145.14       131.26 o                         
   1 -32  19       3246.32       3270.30       248.50 o                         
   1 -32  21        226.46        275.00       162.01 o                         
  -1 -32 -23        128.84         32.29       169.20 o                         
  -1 -32 -25        685.40        482.90       226.42 o                         
  -1 -32 -27        203.95        371.03       222.15 o                         
   1 -33 -26        623.15        716.56       239.74 o                         
  -1  33  24         20.86         41.68       147.72 o                         
  -1 -33  22        250.17        192.47       144.57 o                         
  -1 -33  20        420.72        299.36       167.21 o                         
   1 -33 -18        320.18        348.10       132.67 o                         
  -1 -33  16        946.94       1092.94       119.49 o                         
  -1 -33  14       2246.57       2382.56       177.67 o                         
   1 -33 -12        597.24        657.46       125.40 o                         
  -1  33  10        357.77        353.94       136.60 o                         
  -1  33   8       3575.09       3668.93       213.11 o                         
   1  33  -6        196.68        139.33       133.81 o                         
  -1  33   4         60.46         62.61       127.44 o                         
  -1  33   4        120.75        -55.48       415.74 o                         
   1  33  -2       6795.74       6979.99       181.35 o                         
  -1 -33   0        401.14        342.87       140.04 o                         
   1  33   0        450.43        164.32       361.58 o                         
  -1  33  -2         61.62        -48.37       141.88 o                         
   1  33   2        457.71        201.88       297.58 o                         
   1  33   4       6863.85       6043.78       227.26 o                         
   1 -33   6        358.20        414.35       147.74 o                         
   1  33   6       1047.05       1152.07       323.89 o                         
  -1 -33  -8        322.19        271.94       117.24 o                         
   1 -33  10       8514.88       9804.47       266.92 o                         
  -1 -33 -12        411.52        479.34       151.36 o                         
   1  33  14         29.62         91.78       133.03 o                         
  -1 -33 -16       2431.74       2534.64       198.10 o                         
   1  33  18        200.84        317.17       152.68 o                         
  -1 -33 -20         70.51         93.80       158.22 o                         
   1 -33  22        277.67        121.95       220.55 o                         
  -1  33 -24        302.77        189.80       176.16 o                         
   1 -33  26         76.75        136.20       202.92 o                         
  -1 -34  25         62.41        107.38       208.43 o                         
   1 -34 -23       2420.72       3039.81       261.86 o                         
   1 -34 -21         65.65        -80.48       175.29 o                         
  -1 -34  19          5.26        128.20       153.71 o                         
  -1  34  17        793.36        471.38       159.02 o                         
  -1 -34  15        224.43        178.73       149.10 o                         
  -1  34  13         62.20         88.75       141.74 o                         
  -1  34  11       2722.53       2609.61       195.14 o                         
   1  34  -9        808.57        750.69       181.44 o                         
  -1 -34   7        405.20        380.16       144.21 o                         
   1  34  -5       2574.90       2512.12       196.06 o                         
   1 -34  -3        664.12        524.26       152.06 o                         
  -1 -34   3       1529.30       1637.90       394.58 o                         
  -1 -34   1        424.84        238.09       135.42 o                         
  -1  34   1       1533.60       1228.54       370.08 o                         
   1 -34   1        844.74        810.23       170.70 o                         
  -1  34  -3        234.34        247.87       137.30 o                         
   1  34   3       1312.38       1241.85       353.78 o                         
  -1  34  -5        150.37         95.98       121.75 o                         
  -1  34  -7       5037.06       4975.79       211.85 o                         
  -1 -34  -9       1497.74       1471.89       149.28 o                         
   1 -34  11        104.99         81.47       140.41 o                         
   1  34  13        808.68        919.26       183.33 o                         
   1  34  15        560.12        608.07       137.06 o                         
  -1 -34 -17         19.33         79.50       147.59 o                         
  -1 -34 -19       3637.81       4169.92       209.21 o                         
  -1 -34 -21        258.18        226.68       163.66 o                         
  -1  34 -23         94.69        110.33       178.76 o                         
  -1  34 -25        537.57        620.56       272.33 o                         
  -1 -35  24         48.17         71.54       199.75 o                         
   1 -35 -22        302.72        223.19       179.97 o                         
  -1 -35  20        459.01        407.83       200.14 o                         
  -1 -35  18        221.17        243.43       152.84 o                         
  -1 -35  16        329.08        400.59       159.20 o                         
  -1  35  14       1018.08       1014.21       214.60 o                         
  -1  35  12        591.86        425.02       158.55 o                         
   1 -35 -10        270.95        297.11       166.81 o                         
  -1 -35   8       2262.32       2510.83       245.55 o                         
   1 -35  -6        392.38        621.42       142.99 o                         
  -1 -35   4        313.03        431.70       143.25 o                         
   1 -35  -2        402.16        258.28       176.88 o                         
  -1  35   0         47.05         36.17       156.57 o                         
   1  35   0        564.98        285.28       478.93 o                         
   1  35   2        504.61        497.57       175.25 o                         
   1  35   2        555.23        439.57       455.81 o                         
   1 -35   4        763.63        693.65       159.64 o                         
  -1  35  -6         34.89        130.75       125.33 o                         
  -1 -35  -8        258.96        406.79       157.68 o                         
   1  35  10       5413.72       5849.79       266.16 o                         
  -1  35 -12        169.26         29.19       149.52 o                         
   1  35  14        202.41        235.39       137.33 o                         
   1 -35  16       1674.57       1727.11       201.32 o                         
  -1  35 -18        239.54        216.46       146.22 o                         
   1 -35  20          9.39         -6.25       161.07 o                         
  -1 -35 -22        252.83         71.96       209.00 o                         
  -1  35 -24        123.49         63.60       199.48 o                         
  -1  36  23        411.33        559.80       224.93 o                         
   1  36 -21        421.96        345.32       180.58 o                         
   1 -36 -19         26.55         23.67       165.58 o                         
   1  36 -17        792.52        927.64       212.37 o                         
   1 -36 -15         61.18         89.68       170.28 o                         
   1  36 -13         36.42         78.54       159.05 o                         
  -1 -36  11        515.47        356.08       189.43 o                         
  -1  36   9        878.80        987.93       193.77 o                         
   1  36  -7       1223.21       1531.10       188.04 o                         
  -1 -36   5        153.78        -46.25       198.03 o                         
  -1  36   3        122.09        227.87       145.95 o                         
   1  36  -1        115.56        137.71       163.55 o                         
   1 -36  -1        362.66        160.65       617.89 o                         
  -1  36  -1        579.43        974.92       203.43 o                         
   1 -36   3         25.45         38.91       163.43 o                         
   1  36   3         34.43         24.31       436.22 o                         
   1 -36   5        260.50        349.59       144.19 o                         
  -1  36  -7       3348.93       3527.58       271.70 o                         
   1 -36   9        159.88         93.91       216.97 o                         
   1 -36  11        175.93        144.08       167.33 o                         
   1  36  13        913.46        919.07       197.43 o                         
   1 -36  15        107.72         61.11       160.49 o                         
   1  36  17        276.72        126.14       161.84 o                         
  -1  36 -19       2106.48       2613.42       235.08 o                         
  -1 -36 -21         17.79          0.26       174.20 o                         
   1 -37 -22         59.49        123.45       167.11 o                         
  -1 -37  20       4148.90       4571.76       266.17 o                         
   1  37 -18         87.73        161.93       166.86 o                         
  -1 -37  16        404.91        629.01       162.31 o                         
   1 -37 -14       1442.75       1359.24       221.22 o                         
  -1 -37  12        161.20        283.07       177.05 o                         
   1  37 -10         26.91         39.70       177.19 o                         
  -1  37   8        472.98        373.37       217.60 o                         
  -1 -37   6        265.22        210.09       165.39 o                         
  -1  37   4        204.72        221.75       155.35 o                         
  -1  37   2       3434.89       3167.28       241.50 o                         
   1  37   0         81.66        273.96       306.38 o                         
  -1  37   0         84.15        313.13       260.73 o                         
   1  37   2          7.72          2.51       216.21 o                         
  -1  37  -2         85.73        242.14       282.29 o                         
   1  37   4        596.76        719.51       175.36 o                         
  -1  37  -6       1017.24       1600.53       192.41 o                         
  -1  37  -8        975.89       1191.47       222.17 o                         
   1  37  10       2146.11       1866.94       285.31 o                         
   1 -37  12        238.50        318.33       182.19 o                         
  -1 -37 -14        339.77        374.03       161.08 o                         
   1 -37  16       2546.41       2767.70       249.32 o                         
  -1 -37 -18        142.89         70.35       177.46 o                         
  -1 -37 -20        235.11         -0.25       173.56 o                         
  -1 -38  19        338.05        440.54       178.93 o                         
  -1  38  17        802.45        509.41       192.48 o                         
   1  38 -15        291.29        321.99       182.97 o                         
   1  38 -13        452.24        577.75       183.34 o                         
  -1 -38  11        577.82        633.58       264.38 o                         
  -1 -38   9         50.47       -126.35       196.94 o                         
   1  38  -7         29.94         53.05       189.05 o                         
  -1 -38   5       6420.99       7972.15       309.62 o                         
   1  38  -3        136.37        157.93       167.79 o                         
   1  38  -1        777.42        715.92       191.98 o                         
  -1  38   1       1123.93       1523.06       556.45 o                         
  -1 -38  -1        154.10        158.96       226.03 o                         
   1 -38   3         17.40        -40.35       196.58 o                         
  -1 -38  -3         64.36        246.81       333.10 o                         
   1 -38   5        497.76        512.02       179.63 o                         
  -1  38  -7       1381.31       1567.97       263.74 o                         
   1  38   9        119.26        430.64       225.17 o                         
  -1  38 -11         18.63        -41.39       225.76 o                         
   1 -38  13        820.94        483.04       201.94 o                         
   1 -38  15        129.32        225.49       172.46 o                         
  -1  38 -17         34.21         53.52       171.89 o                         
   1 -38  19       1067.68        929.70       216.13 o                         
  -1  39  18         80.71        178.21       185.16 o                         
   1 -39 -16         86.13        233.62       171.62 o                         
  -1  39  14       3188.46       3848.96       266.40 o                         
   1 -39 -12        270.85        262.15       221.57 o                         
  -1 -39  10         47.45         33.85       205.11 o                         
  -1  39   8       1468.23       1622.41       275.14 o                         
  -1 -39   6        322.25        395.67       197.24 o                         
  -1  39   4        140.24        246.59       186.99 o                         
  -1  39   2       2911.86       3279.56       267.10 o                         
   1  39   0         34.71        155.19       257.20 o                         
  -1 -39   0        277.58        209.68       333.25 o                         
   1  39   2        232.81         73.44       193.72 o                         
   1  39   2        268.26        946.66       498.91 o                         
  -1 -39  -4       2568.20       2625.74       281.24 o                         
   1 -39   6        814.91        713.74       205.87 o                         
   1  39   8        395.52        246.59       219.92 o                         
   1  39  10       2197.21       2517.72       337.11 o                         
   1 -39  12        232.34        168.14       226.28 o                         
  -1 -39 -14        209.41        318.23       168.66 o                         
  -1 -39 -16        736.30        715.37       225.82 o                         
   1  39  18        203.53         64.34       182.42 o                         
   1 -40 -17       2442.26       3199.30       331.86 o                         
   1 -40 -15         56.21         23.82       187.58 o                         
  -1  40  13        506.04        608.29       218.56 o                         
  -1 -40  11        871.36        734.48       258.89 o                         
  -1  40   9        177.81         77.02       208.83 o                         
   1  40  -7        503.91        622.67       197.92 o                         
   1 -40  -5        140.38        112.83       250.38 o                         
   1  40  -3       1695.14       2074.47       208.17 o                         
   1  40  -1        777.78        761.19       216.25 o                         
   1 -40  -1       1194.14       1306.23       760.87 o                         
  -1 -40  -1        141.88        165.54       225.48 o                         
   1 -40   3        357.30        311.63       252.48 o                         
   1  40   3        368.70        619.25       708.18 o                         
   1  40   5        171.13         35.12       182.55 o                         
   1  40   7        922.66        935.40       282.59 o                         
  -1  40  -9        236.15        187.83       238.13 o                         
  -1  40 -11         15.25         44.38       233.96 o                         
   1 -40  13        280.92        368.46       257.98 o                         
   1  40  15        425.25        495.81       196.01 o                         
   1  41 -14        151.47        146.14       275.28 o                         
  -1 -41  12        142.62        341.64       218.11 o                         
  -1  41  10        161.71        521.78       214.42 o                         
  -1  41   8       1640.33       1869.53       265.91 o                         
  -1  41   6         56.38        141.74       190.06 o                         
   1  41  -4         73.07        135.43       204.64 o                         
   1 -41  -2       1354.99       1316.85       311.73 o                         
   1 -41   0         37.52         52.62       247.45 o                         
   1  41   0        376.79         81.18       388.25 o                         
   1  41   2        332.14        175.27       203.90 o                         
   1 -41   4        570.66        537.33       235.99 o                         
   1  41   6        312.74        359.24       203.18 o                         
  -1  41  -8         48.16        133.75       241.81 o                         
   1  41  10       2052.57       1781.03       331.82 o                         
  -1  41 -12        559.31        693.51       222.86 o                         
   1  41  14        264.09        207.77       386.92 o                         
   1  42 -11       1226.04       1586.06       296.54 o                         
   1  42  -9        147.72        342.55       217.82 o                         
   1  42  -7        461.61        556.20       214.85 o                         
  -1 -42   5       5267.92       6360.77       334.69 o                         
   1 -42  -3        438.20        631.50       223.75 o                         
  -1 -42   1        252.05        360.32       210.37 o                         
  -1  42  -1        740.15        860.53       242.36 o                         
   1 -42   3        179.81         88.73       218.19 o                         
   1  42   5          5.90       -214.45       222.21 o                         
   1  42   7        187.95        295.81       298.10 o                         
   1  42   9         62.02         32.54       241.09 o                         
   1 -42  11         22.17        298.67       248.88 o                         
   1 -43  -8        234.65        156.15       268.76 o                         
  -1 -43   6        890.09       1051.22       235.89 o                         
   1  43  -4        466.84        609.54       223.24 o                         
   1  43  -2        931.10        473.22       257.21 o                         
  -1  43   0         15.26          3.69       252.57 o                         
  -1  43  -2         43.30         25.83       236.41 o                         
   1  43   4       1225.58        777.81       299.28 o                         
   1  43   6        118.67         73.76       229.73 o                         
   2   0 -40        493.30       1281.13       584.46 o                         
   2   0 -38        269.73        381.05       348.48 o                         
   2   0 -36       1744.96       2135.07       256.78 o                         
   2   0 -34      14336.01      15319.28       447.54 o                         
   2   0 -32       1457.25       1696.48       275.72 o                         
  -2   0  30        300.04        313.07       238.02 o                         
  -2   0  28       8330.83       9410.47       472.73 o                         
  -2   0  26        519.20        800.92       213.28 o                         
   2   0 -24        132.40        154.77       175.56 o                         
  -2   0  22       1650.22       1292.89       253.14 o                         
   2   0 -20       1107.35       1208.85       175.77 o                         
   2   0 -18        760.63        654.16       161.80 o                         
  -2   0  16       6616.79       7563.74       318.27 o                         
  -2   0  14       2158.48       2325.21       169.06 o                         
  -2   0  12       1548.03       1521.87       207.22 o                         
   2   0 -10     231697.81     196267.77       932.02 o                         
   2   0  -8       1927.59       1770.93       160.40 o                         
   2   0  -6         61.27         -4.60        89.43 o                         
  -2   0   4     100294.72      89656.43       330.42 o                         
  -2   0   2       3230.13       3553.89        87.69 o                         
   2   0   0       9895.72       9510.50       126.90 o                         
  -2   0  -2       1206.30       1241.84        64.46 o                         
  -2   0  -4       9255.71       9305.82       123.70 o                         
  -2   0  -6       1921.51       1827.30        78.87 o                         
  -2   0  -8     108440.28     102158.27       397.63 o                         
   2   0  10       1419.00       1380.27       108.62 o                         
   2   0  12       1739.82       1726.81       120.23 o                         
  -2   0 -14      80790.98      83792.88       604.27 o                         
  -2   0 -16       3523.76       3978.15       171.63 o                         
  -2   0 -18       1717.64       1718.07       152.02 o                         
  -2   0 -20      64359.06      64216.45       616.84 o                         
   2   0  22       3829.23       4639.11       263.96 o                         
  -2   0 -24       3025.28       3264.38       249.13 o                         
   2   0  26      15162.52      16532.54       567.47 o                         
  -2   0 -28        696.44        706.38       260.90 o                         
  -2   0 -30         92.57        141.06       255.81 o                         
   2   0  32       7963.17       8079.07       419.99 o                         
  -2   0 -34       1856.31       1731.63       307.59 o                         
   2   0  36        751.76       1292.05       585.73 o                         
   2   0  38       5089.37       5762.82       905.63 o                         
   2   1 -41         34.48        114.37       278.69 o                         
  -2  -1  39          4.77         80.95       285.57 o                         
  -2  -1  37       2029.05       2137.84       396.09 o                         
   2  -1 -35        350.34        471.76       171.81 o                         
   2  -1 -33        194.39         78.05       169.13 o                         
  -2   1  31      11154.10      11900.15       290.07 o                         
  -2  -1  29       1376.88       1704.70       179.95 o                         
   2  -1 -27         43.69        112.35       147.52 o                         
   2   1 -25      11378.32      12309.68       290.07 o                         
  -2  -1  23         80.26         84.27       125.93 o                         
   2  -1 -21        105.61        111.55       112.26 o                         
  -2   1  19        725.09        933.95       128.66 o                         
   2  -1 -17        222.74        136.76       116.18 o                         
  -2   1  15        641.07        667.09       118.57 o                         
  -2   1  13      22759.62      20106.87       342.64 o                         
  -2  -1  11        315.24        377.19       159.19 o                         
   2  -1  -9       2007.88       1888.59        66.15 o                         
  -2  -1   7        212.34        308.85        78.07 o                         
   2  -1  -5        952.28        871.72        50.60 o                         
   2   1  -3         75.50        122.20        41.45 o                         
   2   1  -1     271559.91     255468.80       378.35 o                         
  -2   1  -1       7361.80       7096.59        50.57 o                         
   2  -1   3       5931.23       6229.75        59.80 o                         
   2  -1   5     224314.66     209812.39       322.10 o                         
  -2   1  -7       2706.20       2816.91        66.85 o                         
   2   1   9         49.55         62.46        60.84 o                         
   2  -1  11      73613.91      68858.50       271.13 o                         
  -2  -1 -13       2544.05       2416.97        95.29 o                         
   2  -1  15        181.57        299.36        97.31 o                         
  -2  -1 -17      13080.80      12844.64       200.89 o                         
   2  -1  19       1711.32       1914.23       110.85 o                         
   2  -1  21       1013.10       1102.64       118.18 o                         
  -2   1 -23       4835.59       4945.81       243.72 o                         
   2   1  25       1016.81       1120.71       166.34 o                         
   2  -1  27       1208.49       1063.80       185.59 o                         
   2  -1  29       3044.53       3265.34       293.32 o                         
   2   1  31        353.46        463.64       190.13 o                         
  -2  -1 -33        259.89        288.78       186.30 o                         
   2   1  35       9652.23      11875.91       530.32 o                         
   2  -1  37       1081.95       1778.46       406.97 o                         
   2   1  39         30.85        409.55       462.47 o                         
   2  -2 -40        753.28        480.54       329.52 o                         
  -2   2  38         12.87       -105.30       278.12 o                         
   2   2 -36        235.53        340.66       234.99 o                         
   2  -2 -34       2230.81       2102.86       224.40 o                         
   2  -2 -32         40.90         62.56       161.06 o                         
   2  -2 -30         41.85         20.12       159.82 o                         
  -2   2  28       4712.80       4869.56       258.91 o                         
  -2  -2  26        107.00         79.16       140.07 o                         
  -2   2  24        271.04        260.91       134.54 o                         
  -2  -2  22      11245.35      12021.70       247.15 o                         
  -2   2  20        773.94        714.92       114.86 o                         
  -2   2  18       1335.80       1264.25       119.57 o                         
  -2   2  16     104266.77     104852.84       407.06 o                         
   2  -2 -14        279.52        242.42        98.42 o                         
  -2   2  12        798.62        805.29        42.68 o                         
  -2   2  10         66.75         57.51        73.04 o                         
   2  -2  -8        103.97         71.32        51.21 o                         
   2   2  -6        534.07        542.15        58.70 o                         
   2  -2  -4      71155.07      60659.92       163.12 o                         
   2  -2  -2        560.59        600.65        41.14 o                         
   2  -2   0        781.18        870.09        34.68 o                         
   2  -2   2     616994.12     544646.75       767.66 o                         
  -2  -2  -4        658.92        647.77        49.95 o                         
   2  -2   6       2129.78       2390.33        71.44 o                         
   2  -2   8      95904.75      91514.03       271.70 o                         
   2  -2  10        254.87        304.55        66.89 o                         
   2   2  12        697.00        734.08        79.48 o                         
   2   2  14       4736.83       4937.60       135.60 o                         
   2   2  16       2656.74       2710.34       113.76 o                         
   2  -2  18         59.56         92.48        87.57 o                         
   2   2  20        601.66        788.68       127.40 o                         
   2  -2  22        363.04        414.04       119.17 o                         
  -2  -2 -24        287.06        257.01       132.78 o                         
  -2   2 -26        774.53        743.50       208.13 o                         
   2  -2  28        890.97        849.07       182.01 o                         
   2   2  30        135.84        160.31       175.85 o                         
   2  -2  32        845.62        776.88       243.79 o                         
   2  -2  34        354.25        544.46       190.31 o                         
   2  -2  36        359.04        448.18       251.84 o                         
   2   2  38       1461.56       1086.22       534.93 o                         
   2   3 -41        231.51        539.75       313.70 o                         
  -2   3  39         15.85        351.22       295.77 o                         
   2   3 -37        207.53        347.85       280.58 o                         
   2  -3 -35        442.95        574.77       190.82 o                         
   2  -3 -33         54.87        125.40       142.69 o                         
   2  -3 -31       6751.39       7537.25       247.20 o                         
   2  -3 -29        131.68         92.09       131.80 o                         
   2  -3 -27        152.39          2.98       138.98 o                         
   2  -3 -25      26794.59      24820.89       395.73 o                         
   2  -3 -23        228.79        354.60       121.14 o                         
  -2  -3  21        306.27        235.88       101.15 o                         
  -2  -3  19      48074.46      46089.16       362.27 o                         
   2  -3 -17       1454.64       1587.61        99.54 o                         
   2   3 -15         20.46         33.37        50.83 o                         
  -2   3  13       4021.25       3539.14        65.08 o                         
  -2   3  11        208.19        215.51        47.14 o                         
   2  -3  -9       1677.30       1612.41        60.24 o                         
   2  -3  -7      14311.66      13293.88        83.87 o                         
   2   3  -5        761.45        811.32        33.91 o                         
  -2  -3   3       3849.95       4083.53        40.15 o                         
  -2   3   1      74984.38      73951.92       135.91 o                         
   2   3   1        266.53        226.42        30.86 o                         
   2   3   3       2301.56       2332.51        53.22 o                         
   2   3   5     380918.00     347992.47       488.70 o                         
  -2   3  -7       8664.31       8859.87       101.26 o                         
   2  -3   9       4911.34       4822.07        92.49 o                         
   2  -3  11      16835.59      16742.62       163.58 o                         
  -2  -3 -13       1933.53       2027.69        92.43 o                         
  -2   3 -15       2019.62       2148.42       107.81 o                         
   2  -3  17      52912.90      53279.52       349.32 o                         
   2   3  19        232.78        219.58       103.21 o                         
   2  -3  21        227.28        192.03       107.91 o                         
  -2  -3 -23      19420.34      18882.71       295.07 o                         
  -2   3 -25       2255.03       2413.83       102.49 o                         
  -2   3 -27       1342.25       1157.84       120.44 o                         
  -2  -3 -29       6244.81       6275.81       287.35 o                         
   2   3  31        724.15        690.35       184.70 o                         
  -2  -3 -33        662.16        668.82       197.48 o                         
  -2   3 -35       2091.20       1982.05       366.12 o                         
   2   3  37         47.52        -42.37       228.90 o                         
   2   3  39          3.52       -109.11       365.88 o                         
   2  -4 -40       2971.46       3567.36       484.71 o                         
  -2  -4  38        246.66        376.38       225.13 o                         
   2  -4 -36         74.79        247.58       227.76 o                         
   2  -4 -34       1023.27       1127.24       219.95 o                         
   2  -4 -32        496.65        576.01       145.52 o                         
   2  -4 -30       1333.12       1572.88       152.25 o                         
   2   4 -28       5010.86       4289.94       190.99 o                         
  -2  -4  26        850.41        957.11       123.47 o                         
   2  -4 -24         48.86         89.46       103.75 o                         
   2  -4 -22       9727.05       9773.78       192.53 o                         
  -2  -4  20         24.59         13.79        91.66 o                         
  -2   4  18        124.83        256.85        88.78 o                         
   2   4 -16       9549.87       8780.27       121.03 o                         
   2   4 -14        269.71        301.52        50.22 o                         
  -2   4  12        451.92        412.14        52.68 o                         
   2  -4 -10     214637.69     196097.56       345.10 o                         
   2  -4  -8       1497.38       1592.43        45.37 o                         
  -2   4   6        515.67        505.95        37.09 o                         
   2   4  -4     501178.38     459725.06       725.36 o                         
  -2   4   2       1468.14       1491.38        37.02 o                         
  -2  -4   0        112.66        115.16        30.68 o                         
   2  -4   2       5550.89       6655.25        64.82 o                         
  -2  -4  -4       9830.23       9721.41        79.25 o                         
   2   4   6      10477.94      10078.09       101.63 o                         
  -2  -4  -8     233096.67     222748.94       433.78 o                         
  -2  -4 -10       5122.95       4831.98        94.47 o                         
  -2  -4 -12        761.42        851.17        85.80 o                         
   2   4  14      74545.33      73059.47       326.87 o                         
  -2   4 -16        774.34        765.52        93.88 o                         
  -2   4 -18       1054.88       1109.22       110.37 o                         
   2   4  20      24531.82      24988.43       336.56 o                         
  -2  -4 -22       2915.24       2875.88       136.69 o                         
  -2   4 -24       2307.47       2278.48       103.00 o                         
   2   4  26       3222.20       3305.00       159.86 o                         
   2  -4  28        353.46        306.24       169.15 o                         
   2  -4  30        288.39        194.35       175.48 o                         
  -2   4 -32       2482.10       2340.37       283.21 o                         
  -2   4 -34        845.46        809.60       257.51 o                         
  -2  -4 -36        239.11        197.06       235.61 o                         
   2  -4  38        784.85        417.98       346.24 o                         
  -2   5  41        137.08         66.50       349.85 o                         
  -2  -5  39        280.40        261.75       241.95 o                         
  -2   5  37        255.30        598.36       271.68 o                         
   2  -5 -35        221.75        199.26       180.53 o                         
   2  -5 -33         39.30         27.92       139.98 o                         
   2  -5 -31       8204.84       8577.35       243.84 o                         
   2  -5 -29         21.20         34.65       134.66 o                         
  -2   5  27         84.56         37.24       123.84 o                         
  -2  -5  25       5898.27       5552.84       193.19 o                         
  -2   5  23       1315.02       1320.66       113.02 o                         
  -2  -5  21        187.97        114.27        93.44 o                         
   2   5 -19        860.03        867.90       124.19 o                         
   2  -5 -17       1932.03       1918.94        56.50 o                         
   2   5 -15        468.60        530.08        54.58 o                         
   2  -5 -13       3745.04       3801.61        88.20 o                         
   2  -5 -11       2697.64       2579.15        67.38 o                         
   2  -5  -9        816.12        890.72        42.57 o                         
   2   5  -7      27902.66      26075.55       111.16 o                         
  -2   5   5        211.13        168.53        33.82 o                         
   2   5  -3        489.70        498.95        33.20 o                         
   2  -5  -1       5207.02       5783.35        50.11 o                         
   2   5   1       1742.46       1641.73        31.18 o                         
   2   5   3       4843.20       4956.86        52.21 o                         
   2   5   5     533562.88     485736.44       530.16 o                         
   2  -5   7      11084.80      10903.04       106.42 o                         
   2   5   9       2451.86       2547.40        76.25 o                         
  -2   5 -11      24713.64      23504.90       185.60 o                         
  -2   5 -13       2465.69       2449.22        96.83 o                         
   2   5  15       1511.12       1576.41        99.93 o                         
   2  -5  17        177.44         15.51       100.42 o                         
   2   5  19       1228.88       1217.10       107.80 o                         
   2   5  21        780.43        768.19       108.64 o                         
   2   5  23       3305.84       3241.62       143.37 o                         
   2   5  25       1903.30       1959.06       100.51 o                         
  -2   5 -27        552.73        600.23       114.77 o                         
   2   5  29       3272.62       3279.17       244.46 o                         
   2  -5  31        342.00        189.01       179.55 o                         
  -2  -5 -33        334.84        177.60       224.56 o                         
  -2  -5 -35       2858.60       3097.55       354.58 o                         
   2   5  37        117.95        211.66       229.04 o                         
  -2  -5 -39         65.29         24.41       272.18 o                         
  -2   6  40       1211.75       1206.92       505.86 o                         
  -2  -6  38        122.08        176.20       237.25 o                         
   2  -6 -36         99.51        147.03       209.84 o                         
   2  -6 -34        467.28        233.35       202.38 o                         
   2  -6 -32        589.34        623.25       142.47 o                         
   2   6 -30         97.60         71.48       136.99 o                         
  -2  -6  28       8962.62       9089.69       213.66 o                         
  -2  -6  26        190.37        183.06       112.27 o                         
  -2   6  24         34.21         30.78       104.60 o                         
   2  -6 -22      10731.03      10133.90       188.16 o                         
  -2  -6  20         58.05         82.76        89.15 o                         
   2  -6 -18        522.89        506.79        50.22 o                         
   2  -6 -16      58941.31      64782.70       243.75 o                         
   2  -6 -14       1026.18       1100.10        68.55 o                         
   2  -6 -12       1432.30       1612.04        60.32 o                         
   2  -6 -10         44.53         44.33        59.45 o                         
  -2   6   8        652.56        681.91        45.67 o                         
  -2   6   6       2103.10       2112.93        43.33 o                         
   2   6  -4     262237.66     247223.23       255.39 o                         
   2  -6  -2       2491.51       2387.54        32.49 o                         
   2  -6   0        490.69        580.89        29.25 o                         
   2   6   2     198537.38     194360.17       231.14 o                         
   2   6   4       5249.21       5674.40        64.29 o                         
   2   6   6       3375.03       3547.33        66.51 o                         
   2   6   8      37399.80      35945.04       191.00 o                         
  -2   6 -10        179.54        171.08        65.98 o                         
  -2   6 -12        681.85        745.97        85.19 o                         
   2   6  14      15177.91      16240.67       179.88 o                         
  -2   6 -16       1102.74       1072.75       102.77 o                         
   2   6  18        465.86        483.33        94.10 o                         
  -2  -6 -20       5879.79       6147.61       153.39 o                         
   2  -6  22        582.97        519.97        85.84 o                         
   2   6  24        181.68        297.43        88.53 o                         
   2  -6  26       7218.99       7256.59       224.47 o                         
  -2  -6 -28         32.28         22.89       167.00 o                         
   2   6  30         29.59         67.31       164.20 o                         
   2  -6  32        689.91        403.36       297.45 o                         
  -2  -6 -34         48.68        148.63       235.75 o                         
   2   6  36         57.48        120.24       250.78 o                         
  -2  -6 -38        754.55        858.68       311.22 o                         
  -2   7  39         70.89        112.38       244.49 o                         
  -2  -7  37        932.27       1146.69       288.89 o                         
   2  -7 -35        179.69        157.01       188.49 o                         
  -2   7  33        215.16        149.57       184.55 o                         
  -2   7  31       2895.48       2759.97       214.43 o                         
   2  -7 -29        351.51        272.14       123.83 o                         
   2  -7 -27        473.67        524.81       119.94 o                         
  -2  -7  25       5839.81       6008.37       177.74 o                         
   2  -7 -23        104.37        155.41        97.17 o                         
  -2  -7  21       1208.34       1235.63       100.30 o                         
   2  -7 -19      13563.81      13633.99       151.60 o                         
   2  -7 -17        216.37        219.20        55.16 o                         
  -2   7  15       1479.49       1688.98        67.78 o                         
   2   7 -13      25195.08      28271.59       166.95 o                         
   2  -7 -11         68.54         78.57        50.96 o                         
  -2   7   9        190.48        200.41        45.10 o                         
  -2   7   7      35352.59      31198.57       117.13 o                         
   2  -7  -5       6862.78       7122.97        53.30 o                         
  -2   7   3       4444.73       4576.83        41.13 o                         
   2  -7  -1       8458.63       7955.65        57.34 o                         
  -2   7  -1       3855.64       3638.67        41.49 o                         
  -2   7  -3       1676.94       1777.75        46.28 o                         
   2   7   5      26644.89      27964.88       140.81 o                         
  -2   7  -7       2942.21       2777.93        66.84 o                         
  -2  -7  -9        845.90        890.55        66.10 o                         
  -2  -7 -11     107089.69     103239.01       362.23 o                         
   2   7  13       1479.65       1617.32        88.93 o                         
  -2  -7 -15        231.52        206.19        75.76 o                         
   2   7  17      22014.84      21696.06       200.79 o                         
   2  -7  19        261.84        231.14        74.25 o                         
   2  -7  21        717.46        722.90        82.71 o                         
  -2  -7 -23       4532.17       4013.55       136.43 o                         
  -2   7 -25       1787.98       1758.77        98.97 o                         
  -2   7 -27        406.45        271.24       110.22 o                         
   2  -7  29       2311.84       2241.44       244.10 o                         
  -2  -7 -31        107.53        138.07       236.53 o                         
  -2  -7 -33          7.56        -69.98       223.60 o                         
   2   7  35        377.51        363.37       305.33 o                         
   2  -7  37         22.55        156.44       226.82 o                         
  -2   7 -39          1.11        117.74       238.90 o                         
  -2  -8  40        147.53        476.74       343.93 o                         
   2  -8 -38        134.10         17.35       240.20 o                         
  -2   8  36          5.92         97.12       240.68 o                         
  -2   8  34       3725.64       4746.97       289.63 o                         
  -2  -8  32         40.75        194.29       175.74 o                         
   2  -8 -30        314.14        194.29       129.52 o                         
   2  -8 -28        237.13        294.49       142.12 o                         
   2  -8 -26        142.41        237.09       108.32 o                         
   2  -8 -24        258.55        272.71        99.95 o                         
  -2  -8  22       3164.89       3365.04       125.25 o                         
   2  -8 -20        958.54        978.09        90.49 o                         
   2   8 -18         57.66         42.99        53.89 o                         
  -2   8  16      10462.44      10345.96       126.09 o                         
   2  -8 -14       1194.13       1251.52        68.26 o                         
   2   8 -12       1593.15       1616.57        55.69 o                         
  -2  -8  10      12969.93      10123.48        87.83 o                         
  -2  -8   8        129.04        121.01        38.68 o                         
   2  -8  -6       2128.66       2170.65        44.37 o                         
  -2   8   4     487779.06     467002.66       360.91 o                         
   2   8  -2        374.82        381.88        37.76 o                         
   2   8   0       5396.62       5134.21        48.46 o                         
  -2  -8  -2     222751.09     209938.27       267.43 o                         
   2   8   4        527.40        488.10        45.17 o                         
   2  -8   6        753.24        660.25        54.62 o                         
   2   8   8      22106.61      22491.18       153.86 o                         
  -2   8 -10       8388.36       8671.93       102.10 o                         
   2   8  12       2157.37       2364.00        82.50 o                         
   2   8  14      34934.78      37344.54       245.38 o                         
  -2   8 -16        944.93        968.47        75.17 o                         
   2  -8  18        319.42        312.46        68.91 o                         
  -2   8 -20       8681.25       8524.49       160.05 o                         
  -2  -8 -22       1002.09        897.31        82.09 o                         
   2   8  24        174.96        167.61        84.10 o                         
   2   8  26       7864.68       7099.76       217.01 o                         
   2   8  28       1606.81       1451.53       168.19 o                         
  -2  -8 -30        342.63        239.37       141.72 o                         
  -2  -8 -32       1609.14       1489.35       290.78 o                         
  -2   8 -34         15.16       -138.23       217.80 o                         
  -2  -8 -36          6.35        124.99       230.96 o                         
   2   8  38        423.26        449.45       282.39 o                         
  -2  -9  39          3.26        -77.44       243.90 o                         
  -2  -9  37        128.16        195.05       301.94 o                         
  -2   9  35        139.31         73.13       190.68 o                         
   2  -9 -33         63.70         69.86       183.87 o                         
   2  -9 -31       2712.78       2524.07       242.00 o                         
   2   9 -29        261.20        244.36       121.46 o                         
  -2   9  27       1238.96       1313.55       121.83 o                         
   2  -9 -25       9859.33      10898.91       228.61 o                         
  -2  -9  23        234.05        286.16        90.96 o                         
  -2  -9  21       1079.39       1024.36        88.11 o                         
   2  -9 -19      16650.38      17338.89       143.55 o                         
   2  -9 -17         10.17         23.25        46.24 o                         
   2   9 -15       2494.97       2500.53        57.20 o                         
   2   9 -13      31286.38      31487.02       159.15 o                         
  -2   9  11       1362.03       1478.53        54.43 o                         
  -2  -9   9        841.34        842.07        43.77 o                         
  -2   9   7      10253.77      10422.44        73.40 o                         
   2  -9  -5        677.60        705.10        39.15 o                         
  -2   9   3       1690.80       1683.49        42.58 o                         
   2  -9  -1       6035.60       6229.57        55.06 o                         
  -2  -9  -1       7366.12       7166.09        48.48 o                         
   2   9   3       4052.47       4117.44        60.46 o                         
  -2   9  -5       8880.89       7524.61        86.88 o                         
   2  -9   7       1777.89       1960.16        64.56 o                         
   2   9   9       1741.66       1862.60        77.78 o                         
  -2   9 -11      10582.13       9930.91       138.05 o                         
  -2  -9 -13       1103.68       1044.11        68.89 o                         
   2   9  15        369.24        259.64        63.91 o                         
   2   9  17       1897.63       1518.78       101.46 o                         
   2   9  19        226.56        238.36        69.79 o                         
  -2  -9 -21         91.58         23.66        73.99 o                         
   2  -9  23       8062.14       8577.01       148.47 o                         
  -2  -9 -25        151.04        106.70       109.22 o                         
  -2  -9 -27         41.06        -65.82       107.11 o                         
  -2   9 -29       5525.08       4785.99       218.11 o                         
   2  -9  31          7.46        -80.29       192.22 o                         
  -2  -9 -33         92.26       -124.24       215.56 o                         
   2  -9  35        355.95         63.14       307.65 o                         
  -2  -9 -37         35.18       -120.01       225.18 o                         
   2 -10 -40        228.76        476.06       338.49 o                         
  -2 -10  38         33.67         97.92       248.51 o                         
  -2 -10  36         32.59       -139.81       256.41 o                         
   2 -10 -34       3711.54       3528.89       292.49 o                         
  -2 -10  32        217.39        252.78       177.39 o                         
  -2 -10  30        164.86         33.24       181.24 o                         
  -2 -10  28      15550.14      16951.71       264.54 o                         
   2 -10 -26       1135.69       1274.77       107.56 o                         
   2 -10 -24         28.05         59.49        64.92 o                         
   2 -10 -22      18197.59      18991.38       191.59 o                         
   2  10 -20        650.18        546.39        48.72 o                         
  -2 -10  18        130.14        150.55        38.70 o                         
   2 -10 -16      31950.18      31149.82       161.71 o                         
   2 -10 -14        539.91        575.99        50.26 o                         
   2  10 -12        656.65        688.80        51.65 o                         
  -2  10  10         64.67         57.24        59.70 o                         
  -2 -10   8       2345.40       2431.01        49.06 o                         
  -2 -10   6       1902.11       1855.92        43.74 o                         
  -2  10   4      41636.88      40908.16       113.82 o                         
   2  10  -2        199.45        225.40        37.34 o                         
   2 -10   0         74.85         51.88        38.88 o                         
   2  10   2        961.87       1253.09        46.20 o                         
   2 -10   4        255.18        297.35        44.95 o                         
   2  10   6        639.34        695.52        55.46 o                         
  -2  10  -8      20972.53      22907.45       158.48 o                         
   2 -10  10       2095.09       2277.13        91.78 o                         
   2  10  12       1909.66       2079.30        85.62 o                         
   2  10  14       2814.91       2616.26        87.91 o                         
   2  10  16        416.08        378.58        62.91 o                         
   2 -10  18        211.99        145.38        63.68 o                         
   2  10  20       7494.76       7596.75       151.82 o                         
  -2 -10 -22       2218.70       2161.31        89.83 o                         
   2  10  24        689.86        745.34        97.78 o                         
  -2 -10 -26       5078.17       5542.56       195.32 o                         
  -2 -10 -28         40.66         14.21       128.00 o                         
  -2 -10 -30         61.20        -85.82       194.11 o                         
  -2 -10 -32        768.71        522.81       254.68 o                         
   2  10  34         59.61         23.38       228.46 o                         
  -2 -10 -36         20.11        -10.36       228.47 o                         
  -2 -10 -38        791.10       1181.56       329.40 o                         
   2  11 -39          2.66        -78.80       266.11 o                         
   2 -11 -37        328.60         73.67       284.68 o                         
   2  11 -35         31.66         68.81       200.72 o                         
  -2 -11  33        135.93         91.98       185.24 o                         
   2 -11 -31         53.92        -13.73       267.97 o                         
  -2 -11  29        324.30        230.84       175.26 o                         
  -2  11  27         73.94         21.77        82.69 o                         
  -2 -11  25      11036.42      11047.42       199.68 o                         
   2  11 -23         66.23         75.95        45.01 o                         
   2 -11 -21        138.28         80.38        44.04 o                         
  -2  11  19       2645.47       2811.77       103.38 o                         
  -2  11  17        212.79        152.23        70.23 o                         
  -2  11  15         88.56         45.55        71.15 o                         
   2  11 -13       2019.33       2673.54        73.19 o                         
   2  11 -11       1754.38       1953.16        60.47 o                         
   2  11  -9       1654.58       1856.59        50.76 o                         
  -2 -11   7      10801.33      10472.06        79.96 o                         
   2  11  -5        516.45        607.89        38.85 o                         
  -2 -11   3        233.94        247.29        41.30 o                         
  -2  11   1      92931.48      88446.63       184.62 o                         
   2 -11   1       3469.21       3501.64        52.65 o                         
   2 -11   3       1777.26       1861.50        50.43 o                         
   2  11   5      25416.03      24135.69       129.85 o                         
   2  11   7        629.34        575.84        61.27 o                         
   2  11   9       1379.87       1170.12        75.61 o                         
   2  11  11       2868.39       2629.34       113.88 o                         
   2  11  13        152.93        152.80        72.64 o                         
   2  11  15         39.46          8.40        69.16 o                         
   2  11  17        938.63        766.73        69.27 o                         
   2  11  19        748.90        740.87        66.46 o                         
   2 -11  21       1962.79       1734.94        81.26 o                         
  -2 -11 -23       2888.60       2708.43       123.47 o                         
   2 -11  25        352.41        284.63       104.99 o                         
  -2  11 -27        518.14        338.32       107.10 o                         
  -2  11 -29       4531.67       3950.03       270.67 o                         
  -2 -11 -31        269.00        127.35       203.88 o                         
   2  11  33         95.02         68.71       212.43 o                         
  -2 -11 -35        531.64        444.91       269.59 o                         
   2 -11  37        147.78         43.89       215.92 o                         
   2  12 -38         31.59        -18.02       242.69 o                         
   2 -12 -36         57.62        -27.85       266.41 o                         
   2 -12 -34       1177.78       1330.77       250.65 o                         
  -2  12  32        124.10        -20.40       187.72 o                         
  -2 -12  30        607.63        319.20       182.76 o                         
   2 -12 -28       2533.64       2100.36       246.05 o                         
  -2 -12  26        956.76        831.14       180.83 o                         
   2  12 -24       1701.15       1479.09       173.04 o                         
  -2  12  22       9431.92       8977.40       242.98 o                         
  -2  12  20        261.74        242.54        79.12 o                         
  -2 -12  18          1.08          1.30        75.29 o                         
  -2  12  16      15207.74      17130.61       172.29 o                         
   2  12 -14        729.24        756.08        68.52 o                         
  -2 -12  12        313.32        369.46        47.39 o                         
  -2  12  10      70242.83      69778.45       182.68 o                         
   2 -12  -8        491.69        495.43        46.51 o                         
  -2 -12   6         70.37         58.69        41.85 o                         
  -2 -12   4       4380.17       3708.15        61.08 o                         
  -2  12   2        172.32        172.04        37.75 o                         
   2  12   0        655.86        684.00        42.47 o                         
   2  12   2      95401.56      93997.62       179.96 o                         
   2 -12   4        721.25        804.13        52.65 o                         
   2 -12   6       2558.62       2771.03        70.74 o                         
   2 -12   8       7163.40       7242.30       109.03 o                         
   2  12  10       2333.49       2508.03        86.02 o                         
  -2  12 -12        146.34        204.49        75.29 o                         
  -2 -12 -14       8527.31       9411.85       133.36 o                         
  -2  12 -16        142.50        147.51        65.91 o                         
  -2  12 -18        184.06        259.89        69.64 o                         
   2 -12  20       3765.85       3525.74       103.73 o                         
  -2  12 -22        425.69        514.05        69.34 o                         
  -2 -12 -24         22.64         33.13        91.34 o                         
  -2 -12 -26      12675.77      12823.17       238.54 o                         
  -2 -12 -28        524.14        378.40       194.77 o                         
   2 -12  30         75.71          4.71       211.15 o                         
  -2 -12 -32       1294.88       1013.00       268.78 o                         
   2  12  34        336.97        390.96       204.72 o                         
   2  12  36         49.19        -53.93       201.85 o                         
  -2 -12 -38        224.63        180.87       279.33 o                         
  -2 -13  39         35.07       -136.93       267.25 o                         
   2  13 -37        256.66        343.45       308.10 o                         
   2 -13 -35         50.15       -168.41       206.74 o                         
  -2 -13  33        232.57        113.90       200.78 o                         
   2  13 -31       2701.87       1899.28       289.68 o                         
   2  13 -29        782.77        675.83       177.87 o                         
   2  13 -27        207.43        116.69       172.07 o                         
   2 -13 -25      15401.17      15647.97       310.63 o                         
  -2  13  23        312.40        191.81       161.56 o                         
  -2  13  21        631.96        659.87        84.10 o                         
  -2  13  19       4901.43       5236.77       127.22 o                         
  -2  13  17         86.34         94.02        73.73 o                         
  -2 -13  15        388.23        426.77        69.63 o                         
   2  13 -13      12263.03      12868.00       135.61 o                         
   2  13 -11        553.97        585.68        46.28 o                         
  -2  13   9       2898.45       3098.64        59.90 o                         
  -2  13   7      62626.90      69155.81       183.02 o                         
  -2  13   5        960.25        996.95        42.73 o                         
   2  13  -3        198.72        197.14        42.13 o                         
  -2  13   1       6632.56       6678.94        69.76 o                         
   2  13   1       2763.00       2721.66        53.47 o                         
   2 -13   3       2231.25       2471.63        51.68 o                         
  -2 -13  -5      20422.37      21874.58       130.68 o                         
   2  13   7       3160.55       3508.61        76.81 o                         
   2 -13   9       2319.63       2271.79        78.63 o                         
  -2 -13 -11       8900.35      10446.21       149.63 o                         
   2 -13  13       2268.62       1880.75        79.11 o                         
  -2  13 -15        318.49        356.07        67.90 o                         
   2  13  17       2294.31       2120.78       104.60 o                         
   2  13  19        732.14        640.83        71.82 o                         
  -2  13 -21       1082.35        967.10        78.50 o                         
  -2  13 -23        824.82        760.98       172.60 o                         
   2 -13  25       1256.57       1098.49       140.81 o                         
   2 -13  27        260.21        295.76       134.94 o                         
  -2 -13 -29        507.61        271.01       231.01 o                         
   2  13  31        193.94        140.25       184.28 o                         
  -2  13 -33         81.75        179.86       190.06 o                         
  -2  13 -35       1842.10       1621.05       316.88 o                         
   2  13  37        302.44        238.11       214.09 o                         
   2  14 -38         39.14        -14.99       282.45 o                         
  -2  14  36        235.24         53.53       241.68 o                         
   2  14 -34        166.20        270.87       267.74 o                         
  -2  14  32         11.14       -191.50       191.50 o                         
   2  14 -30        337.91        415.57       202.43 o                         
  -2 -14  28      18807.08      18097.33       350.70 o                         
   2  14 -26        453.92        293.92       175.83 o                         
   2 -14 -24        197.52        199.94       163.32 o                         
  -2  14  22      10599.98      10883.41       166.45 o                         
  -2 -14  20         34.10         45.37        92.68 o                         
   2 -14 -18         78.35         49.92        82.14 o                         
  -2 -14  16       5341.81       5532.89       123.38 o                         
  -2 -14  14        425.16        320.10        63.50 o                         
   2 -14 -12        718.82        697.30        44.09 o                         
  -2 -14  10         68.52         47.88        61.28 o                         
  -2 -14   8       2526.67       2591.32        59.86 o                         
  -2  14   6         12.82         -1.47        46.13 o                         
   2  14  -4       6384.67       4946.68        69.32 o                         
   2  14  -2        461.45        445.19        44.16 o                         
  -2  14   0        195.40        307.00        46.61 o                         
   2  14   2     297090.78     303905.06       346.04 o                         
  -2 -14  -4       1155.39       1393.45        48.23 o                         
  -2  14  -6        781.14        850.82        70.07 o                         
   2  14   8      60001.16      63356.44       266.06 o                         
   2  14  10       3315.91       3531.71        85.67 o                         
   2  14  12        505.49        428.31        66.68 o                         
   2 -14  14        422.66        449.46        85.83 o                         
  -2  14 -16        459.21        427.65        68.13 o                         
  -2  14 -18        597.78        573.75        69.18 o                         
   2 -14  20      12507.51      12086.78       173.74 o                         
   2  14  22        235.11        157.63        61.54 o                         
   2  14  24        341.77        176.11       136.27 o                         
   2  14  26       4707.32       4778.15       235.52 o                         
  -2 -14 -28        153.10         52.35       163.99 o                         
  -2  14 -30        158.31         94.37       179.24 o                         
   2 -14  32       2339.66       2490.49       279.66 o                         
   2  14  34        593.13        468.48       216.16 o                         
   2 -14  36         47.28         16.96       208.42 o                         
   2  15 -37       2615.66       2685.26       379.92 o                         
   2 -15 -35         36.82        -42.23       206.14 o                         
   2 -15 -33         28.06        -71.51       206.23 o                         
   2  15 -31        169.19         70.00       250.08 o                         
   2 -15 -29        528.41        519.86       190.47 o                         
   2  15 -27        737.92        926.43       185.52 o                         
   2  15 -25       7605.21       7417.99       280.70 o                         
   2 -15 -23        652.41        633.11       127.25 o                         
  -2 -15  21        171.55        184.81        99.85 o                         
  -2  15  19       5295.97       5533.53       170.62 o                         
   2 -15 -17         62.77         90.01        85.00 o                         
  -2 -15  15        264.65        245.19        79.99 o                         
  -2 -15  13       2916.99       2294.04        65.79 o                         
   2  15 -11        474.19        591.48        49.67 o                         
  -2 -15   9       1301.20       1429.70        59.24 o                         
  -2 -15   7       4577.58       3731.69        73.68 o                         
  -2  15   5        191.51        197.72        31.47 o                         
   2 -15  -3        302.77        353.18        42.09 o                         
  -2  15   1      45599.03      48162.52       155.85 o                         
  -2 -15  -1       3406.48       3642.51        65.79 o                         
  -2 -15  -3       2674.99       3121.81        57.61 o                         
  -2  15  -5       8407.23       8257.07        94.08 o                         
   2 -15   7       2401.24       2542.99        78.83 o                         
   2 -15   9       2062.45       2213.29        76.12 o                         
   2 -15  11       2516.62       2349.52       100.27 o                         
  -2 -15 -13        317.28        311.64        68.39 o                         
  -2 -15 -15        207.13        196.86        65.19 o                         
   2 -15  17      19198.95      18504.56       192.44 o                         
   2  15  19        285.64        313.66        52.74 o                         
   2 -15  21        667.17        475.70       128.08 o                         
   2  15  23        516.26        302.42       157.60 o                         
  -2 -15 -25        616.69        553.62       139.21 o                         
  -2 -15 -27        538.04        370.89       140.92 o                         
  -2 -15 -29        781.84        470.28       212.57 o                         
  -2 -15 -31        427.52        579.12       188.28 o                         
   2  15  33        226.71        336.03       194.13 o                         
   2 -15  35       1579.24       1812.75       314.67 o                         
   2 -15  37        189.20        131.69       213.20 o                         
  -2 -16  38         34.25        208.98       260.24 o                         
   2  16 -36        123.50        163.95       241.00 o                         
  -2 -16  34        895.72       1039.15       257.48 o                         
   2  16 -32         51.59        108.58       191.70 o                         
   2 -16 -30        343.07        192.32       195.62 o                         
   2 -16 -28       4517.67       4467.07       282.75 o                         
  -2 -16  26         19.95        -25.11       179.13 o                         
   2 -16 -24        714.48        721.51       165.02 o                         
   2  16 -22       8379.69       8595.24       210.55 o                         
  -2  16  20        156.65        252.17       102.25 o                         
  -2  16  18         31.85         92.65        99.93 o                         
  -2 -16  16       4100.38       3724.03       129.51 o                         
  -2 -16  14          5.31        -55.87        75.34 o                         
   2 -16 -12        128.54         94.02        42.00 o                         
  -2  16  10      40791.12      45269.75       192.34 o                         
  -2 -16   8       1244.24       1399.83        62.60 o                         
   2 -16  -6         27.64         18.24        41.91 o                         
  -2 -16   4       1624.76       2008.31        58.59 o                         
  -2  16   2        619.83        667.55        51.19 o                         
  -2  16   0       3197.63       3813.36        66.14 o                         
   2  16   2      34951.24      37545.76       157.32 o                         
   2 -16   4       1163.93       1196.81        46.47 o                         
  -2  16  -6       2034.91       2291.28        77.95 o                         
   2 -16   8      42885.14      44658.29       240.84 o                         
  -2  16 -10        687.51        732.37        72.74 o                         
   2  16  12        925.19        870.28        71.37 o                         
  -2 -16 -14      21439.14      20272.80       228.86 o                         
   2 -16  16        508.10        536.12        62.37 o                         
   2  16  18        311.58        423.26       123.18 o                         
   2  16  20       5089.27       5014.58       225.23 o                         
  -2 -16 -22         48.56         66.08       123.64 o                         
  -2 -16 -24        594.25        328.44       139.29 o                         
   2 -16  26       3087.48       2891.87       208.64 o                         
  -2 -16 -28         62.92         29.60       195.29 o                         
  -2  16 -30         36.35       -111.79       194.01 o                         
   2  16  32        140.36        202.88       237.15 o                         
  -2 -16 -34        134.52        157.67       207.45 o                         
  -2 -16 -36         36.65        111.70       205.59 o                         
   2  17 -37        140.87        -52.32       326.01 o                         
  -2 -17  35        200.83        343.10       209.38 o                         
   2  17 -33        525.86        386.64       209.03 o                         
   2 -17 -31       2967.59       2313.77       274.66 o                         
   2  17 -29         35.52        -30.00       184.37 o                         
  -2 -17  27        130.73        198.27       171.57 o                         
   2 -17 -25       9379.20       9202.90       299.54 o                         
   2  17 -23        706.00        752.55       138.25 o                         
   2  17 -21       1650.79       1530.33       137.21 o                         
   2  17 -19       1905.33       1966.52       160.23 o                         
   2 -17 -17        196.25        177.13        99.89 o                         
   2  17 -15        685.81        741.11       103.54 o                         
  -2 -17  13       1029.55        837.75        61.08 o                         
   2 -17 -11        763.67        755.14        54.21 o                         
  -2 -17   9       3615.38       3166.77        70.10 o                         
   2  17  -7      84617.34      84767.42       240.80 o                         
   2 -17  -5       1272.86       1297.41        57.30 o                         
  -2 -17   3       4560.82       4828.56        65.37 o                         
  -2  17   1       7162.42       7340.77       101.33 o                         
  -2  17  -1       1483.88       1629.52        71.50 o                         
  -2 -17  -3       2098.57       2161.43        63.66 o                         
   2 -17   5       4200.25       4872.52        88.70 o                         
   2  17   7       3165.36       2710.06        87.64 o                         
   2  17   9       2290.71       2260.75        80.16 o                         
   2 -17  11      11234.47      12270.82       156.31 o                         
   2  17  13       2480.03       2480.72        84.33 o                         
   2 -17  15        129.69         96.05        63.09 o                         
   2 -17  17      12282.66      11867.42       268.99 o                         
   2  17  19       1200.15       1160.12       133.96 o                         
   2 -17  21        153.11        157.63       135.36 o                         
   2 -17  23        627.83        399.23       177.29 o                         
   2 -17  25        559.39        516.10       151.07 o                         
  -2  17 -27        144.50        234.20       185.71 o                         
   2 -17  29       3325.17       2567.61       271.89 o                         
   2 -17  31        329.74        245.33       191.30 o                         
   2  17  33        105.33        144.73       198.13 o                         
  -2 -17 -35         55.77         59.07       272.02 o                         
   2  18 -36         16.95        123.24       263.40 o                         
   2  18 -34       3700.38       4339.57       317.99 o                         
  -2 -18  32        236.92        369.12       193.29 o                         
   2 -18 -30        240.95        166.87       194.60 o                         
   2 -18 -28       5995.90       5684.93       285.28 o                         
  -2  18  26        400.40        289.99       172.32 o                         
  -2 -18  24       2106.55       2083.59       190.63 o                         
   2 -18 -22      10218.62      10394.78       218.60 o                         
   2  18 -20        186.94        195.52       135.32 o                         
  -2  18  18         23.41          0.32       107.96 o                         
  -2  18  16       7102.09       6273.51       207.71 o                         
  -2 -18  14       1346.12       1384.96       112.94 o                         
   2 -18 -12        855.79        849.32        55.07 o                         
   2  18 -10         22.37         17.52        63.23 o                         
   2 -18  -8       3023.62       2408.68        63.31 o                         
  -2  18   6        560.73        499.61        41.43 o                         
   2  18  -4      40125.47      22808.53       138.62 o                         
  -2  18   2        540.68        524.18        57.99 o                         
   2  18   0       1784.26       1718.22        68.66 o                         
  -2  18  -2     196540.92      36009.05       274.92 o                         
  -2 -18  -4        590.61        596.03        59.24 o                         
   2  18   6        104.37        155.89        51.73 o                         
   2 -18   8       6296.32       4915.97       112.02 o                         
   2 -18  10       1950.89       1806.93        79.49 o                         
  -2 -18 -12        704.54        575.69        77.08 o                         
  -2  18 -14        586.59        366.10        77.44 o                         
   2  18  16       1074.49        936.98        47.97 o                         
   2 -18  18        201.76        216.16       129.86 o                         
   2 -18  20       7638.79       7911.25       257.38 o                         
  -2 -18 -22        249.85        220.60       138.15 o                         
  -2 -18 -24         42.37         60.82       136.74 o                         
  -2 -18 -26       6006.99       6167.67       255.04 o                         
   2 -18  28       1145.25       1298.98       189.60 o                         
   2  18  30        131.10        106.91       188.13 o                         
  -2 -18 -32       1433.28       1224.03       275.94 o                         
   2  18  34         21.53       -160.18       212.94 o                         
   2 -18  36         31.72        237.71       224.78 o                         
  -2 -19  37       1616.61       2045.97       350.43 o                         
  -2 -19  35        663.39        688.63       260.47 o                         
  -2 -19  33        305.65        334.27       209.47 o                         
   2  19 -31       8574.46       9082.49       365.31 o                         
   2  19 -29        480.24        355.83       198.29 o                         
  -2 -19  27         19.59         22.41       190.12 o                         
   2  19 -25        248.28        369.65       221.15 o                         
   2 -19 -23        122.28        -33.52       150.83 o                         
   2  19 -21        384.89        349.89       148.62 o                         
  -2 -19  19      10050.57       9801.60       238.84 o                         
   2  19 -17         58.73         42.32       112.18 o                         
   2 -19 -15         12.45         30.27       112.08 o                         
  -2 -19  13        995.91       1104.39        87.75 o                         
  -2 -19  11        468.91        467.75        54.89 o                         
  -2  19   9        488.75        444.25        57.69 o                         
  -2 -19   7      66919.02      39267.20       151.20 o                         
  -2 -19   5       2419.98       2014.02        53.79 o                         
   2 -19  -3       1172.41        930.25        46.01 o                         
  -2  19   1      29796.73      28674.56       164.53 o                         
   2  19   1       4095.06       4125.44        87.56 o                         
   2 -19   3       1452.73       1340.32        47.87 o                         
  -2 -19  -5      20159.54      10098.85       102.84 o                         
  -2  19  -7       1106.97        995.93        59.71 o                         
  -2 -19  -9       1484.49       1287.07        67.51 o                         
  -2  19 -11      10984.02      12122.41       148.84 o                         
   2  19  13        301.14        340.48        65.54 o                         
  -2 -19 -15         49.62         56.60        50.68 o                         
   2  19  17      11431.42      11511.01       258.03 o                         
  -2 -19 -19        394.57        356.87       129.43 o                         
   2 -19  21         18.77        -48.40       141.47 o                         
   2 -19  23      17373.42      19002.55       366.96 o                         
  -2  19 -25         18.23         90.43       145.51 o                         
   2 -19  27         68.29        184.19       186.15 o                         
  -2 -19 -29        732.29        268.65       248.08 o                         
   2  19  31        417.69        425.11       197.54 o                         
  -2  19 -33         59.61        -58.87       195.02 o                         
  -2 -19 -35        863.43        610.73       264.62 o                         
  -2  20  36         38.68         43.07       282.90 o                         
  -2  20  34        417.96        408.87       277.40 o                         
  -2  20  32         30.29        170.51       196.74 o                         
   2 -20 -30        349.82        436.51       209.39 o                         
   2  20 -28        141.43         65.41       254.29 o                         
   2  20 -26       1133.20        960.26       201.53 o                         
   2 -20 -24       1432.92       1322.65       198.57 o                         
  -2 -20  22       2933.63       2595.80       193.87 o                         
  -2 -20  20        157.33        190.57       123.04 o                         
  -2  20  18        753.86        758.77       126.58 o                         
   2 -20 -16       1366.26       1233.32       155.04 o                         
  -2 -20  14         46.75         13.65        52.42 o                         
  -2  20  12        292.67        303.56        65.40 o                         
  -2 -20  10       5384.18       5589.34       104.62 o                         
  -2 -20   8         27.75         35.96        49.62 o                         
   2 -20  -6       1758.29       1809.75        37.24 o                         
  -2 -20   4       5664.07       4908.37        79.16 o                         
  -2  20   2       2481.81       2007.05        61.32 o                         
  -2  20   0       1964.27       1448.28        59.58 o                         
  -2 -20  -2        106.81         29.68        68.04 o                         
   2  20   4       3306.83       3076.67        62.52 o                         
  -2 -20  -6       2210.59       2225.81        64.04 o                         
  -2  20  -8      15006.98      14680.06       149.56 o                         
   2  20  10       1147.50       1128.26        65.80 o                         
   2 -20  12        504.91        484.71        72.55 o                         
   2  20  14      17029.24      19982.94       164.06 o                         
  -2  20 -16       1087.18        992.67        61.00 o                         
  -2 -20 -18        366.87        498.84       126.52 o                         
  -2 -20 -20       3433.55       3628.79       228.47 o                         
  -2 -20 -22       1461.61       1513.38       164.91 o                         
   2  20  24        365.75        276.21       150.96 o                         
  -2  20 -26        550.42        113.07       194.33 o                         
  -2  20 -28        323.56        447.40       203.00 o                         
  -2 -20 -30        149.27         24.25       181.71 o                         
   2  20  32       1513.66       1497.86       275.64 o                         
   2  20  34        304.38        282.48       217.41 o                         
   2  21 -35         14.56         91.60       267.02 o                         
   2 -21 -33        119.17        188.89       216.27 o                         
  -2  21  31       3388.68       4035.02       318.91 o                         
   2  21 -29        438.89        471.70       201.30 o                         
   2  21 -27        120.75        185.64       183.99 o                         
   2 -21 -25      10397.17       9696.72       377.57 o                         
  -2  21  23        288.61        323.78       155.56 o                         
   2 -21 -21        928.79       1069.70       163.11 o                         
  -2 -21  19      14363.29      13249.50       258.73 o                         
  -2 -21  17        481.94        406.53       120.53 o                         
   2 -21 -15        761.17        688.01       101.29 o                         
  -2  21  13      16243.11      15383.64       152.98 o                         
  -2  21  11       2619.27       2705.22        72.07 o                         
   2  21  -9       4000.61       4211.14        78.44 o                         
   2  21  -7      43291.14      44191.32       176.98 o                         
  -2  21   5       1076.71       1164.49        57.82 o                         
  -2  21   3        864.57        821.93        49.08 o                         
  -2  21   1      67816.18      52475.70       209.78 o                         
   2 -21   1        413.24        299.29        60.35 o                         
   2 -21   3        139.84        185.87        34.84 o                         
   2 -21   5       4377.70       3808.61        71.01 o                         
   2 -21   7         71.30         75.45        55.41 o                         
  -2  21  -9       1107.21       1153.12        69.04 o                         
  -2 -21 -11       3798.15       3717.12       103.30 o                         
   2 -21  13       1808.80       1760.29        83.14 o                         
   2 -21  15        466.00        529.64        58.49 o                         
   2 -21  17      14863.24      14465.69       264.61 o                         
  -2 -21 -19        773.66        969.01       140.98 o                         
  -2  21 -21        380.36        301.96       155.00 o                         
   2 -21  23       8183.08       8070.30       284.94 o                         
   2  21  25        211.84        114.78       150.11 o                         
  -2 -21 -27        136.38        192.54       179.83 o                         
   2  21  29       3094.06       3212.26       311.08 o                         
   2  21  31        696.23        534.54       197.35 o                         
   2  21  33        119.21         97.20       199.30 o                         
   2 -22 -34        494.30        436.45       267.49 o                         
   2 -22 -32        171.58        251.58       213.66 o                         
  -2 -22  30        399.20        211.70       203.22 o                         
   2 -22 -28        740.11        683.96       249.02 o                         
  -2  22  26         12.11        125.88       206.63 o                         
  -2 -22  24       1214.91       1283.09       203.50 o                         
  -2  22  22      36147.50      32868.96       483.97 o                         
  -2 -22  20        449.90        380.05       141.95 o                         
  -2  22  18        985.59        920.48       124.30 o                         
  -2 -22  16       1805.70       1701.66       130.24 o                         
  -2 -22  14        947.83       1028.32        67.89 o                         
   2 -22 -12       2091.49       2248.99        80.27 o                         
   2 -22 -10        168.13        100.53        70.90 o                         
  -2  22   8       1427.69       1492.79        55.05 o                         
   2  22  -6        434.79        465.32        58.12 o                         
  -2  22   4       8388.92       7971.28       103.67 o                         
   2 -22  -2       1143.57       1218.61        68.83 o                         
   2  22   0       1004.20        990.58        66.69 o                         
  -2 -22  -2       4427.97       4230.02        98.76 o                         
  -2  22  -4       1325.45       1365.33        51.85 o                         
   2 -22   6        835.66        843.47        53.62 o                         
   2 -22   8      30558.77      30645.97       211.11 o                         
   2 -22  10        861.61        813.45        73.31 o                         
   2 -22  12        556.07        487.74        70.46 o                         
  -2 -22 -14      12204.28      13156.38       157.24 o                         
   2 -22  16       2367.31       2218.45       144.95 o                         
   2  22  18         89.15         75.02       124.89 o                         
   2 -22  20       5578.05       6342.52       228.18 o                         
  -2  22 -22        121.74        194.58       154.65 o                         
  -2 -22 -24        187.74        107.56       155.34 o                         
   2  22  26       2415.61       2706.37       238.80 o                         
   2  22  28        277.24        566.79       200.40 o                         
  -2 -22 -30         33.77        200.61       207.42 o                         
   2  22  32       2767.74       2935.32       270.41 o                         
   2 -22  34        358.08        152.27       221.94 o                         
   2  23 -35        172.50        369.96       262.49 o                         
  -2  23  33         12.64          7.41       206.86 o                         
   2 -23 -31        458.07        418.36       263.35 o                         
   2  23 -29        332.45        333.49       212.60 o                         
   2 -23 -27        747.92        726.95       213.09 o                         
  -2 -23  25       5587.04       5309.09       308.63 o                         
  -2  23  23       1258.94       1410.93       174.46 o                         
   2  23 -21        528.50        559.59       149.30 o                         
   2 -23 -19        553.26        349.96       146.31 o                         
   2  23 -17         32.25         39.48       109.52 o                         
   2 -23 -15          2.96         -2.17        47.33 o                         
  -2  23  13      12339.38      12286.15       133.80 o                         
  -2 -23  11       1453.01       1628.84        77.28 o                         
  -2 -23   9       1180.70       1187.19        60.52 o                         
  -2  23   7       7712.62       7358.90        79.48 o                         
  -2 -23   5       1100.54       1217.38        64.07 o                         
  -2 -23   3        162.59        105.80        45.95 o                         
   2  23  -1      13700.54      14082.64       149.90 o                         
   2 -23   1        815.38        961.96        67.79 o                         
   2  23   3        403.66        362.51        65.06 o                         
   2 -23   5       1765.61       2037.76        73.31 o                         
  -2  23  -7       1042.49       1052.23        62.51 o                         
   2 -23   9        563.01        504.09        68.18 o                         
   2 -23  11       2861.40       2818.13       102.26 o                         
   2  23  13        812.58        832.01        75.87 o                         
   2  23  15        193.54         86.17        75.76 o                         
  -2 -23 -17       2386.07       1914.85       181.41 o                         
   2  23  19       2063.03       1872.42       159.55 o                         
   2  23  21         96.32        160.58       144.47 o                         
  -2  23 -23       2353.14       2745.18       215.86 o                         
  -2  23 -25       1274.08       1115.96       163.33 o                         
  -2  23 -27        231.23        434.14       187.03 o                         
   2 -23  29        922.06       1063.79       259.68 o                         
  -2 -23 -31        223.91        231.16       210.46 o                         
  -2  23 -33        192.47        251.30       219.91 o                         
   2  24 -34        837.30        982.62       251.16 o                         
  -2 -24  32          0.84        146.72       208.50 o                         
   2  24 -30         19.29         38.03       191.00 o                         
  -2  24  28        613.54        494.30       213.60 o                         
  -2  24  26         59.87        119.77       173.45 o                         
   2 -24 -24       1514.42       1495.96       183.18 o                         
   2 -24 -22       7982.56       8406.31       263.61 o                         
   2  24 -20       1333.72       1287.08       138.97 o                         
   2 -24 -18       1394.17       1243.56       128.09 o                         
  -2 -24  16       2017.13       1881.45       140.85 o                         
   2 -24 -14         49.41         85.61        64.69 o                         
  -2 -24  12         32.45         22.82        71.67 o                         
  -2 -24  10       2290.41       2638.31        92.82 o                         
  -2 -24   8        143.36        117.12        38.62 o                         
   2 -24  -6        114.67        121.52        62.75 o                         
   2 -24  -4       9094.69       9541.34       116.96 o                         
  -2  24   2         80.79         -0.90        69.60 o                         
  -2 -24   0         25.64         29.36        65.53 o                         
   2 -24   2       6965.45       6445.51       134.88 o                         
   2 -24   4        331.31        426.23        42.54 o                         
   2 -24   6        459.27        482.46        49.88 o                         
  -2  24  -8       1074.03        899.93        90.13 o                         
   2  24  10       2656.17       2863.96        87.33 o                         
   2  24  12       1811.90       1781.93        82.89 o                         
   2 -24  14       1978.42       1944.63       108.90 o                         
   2  24  16        575.16        509.87       140.49 o                         
   2 -24  18        130.94        186.10       143.80 o                         
   2  24  20       3788.08       3959.09       231.69 o                         
   2  24  22        212.39        155.79       144.93 o                         
   2 -24  24         48.95         65.26       151.99 o                         
   2 -24  26        436.96        520.25       213.18 o                         
  -2  24 -28        553.39        679.70       202.58 o                         
  -2  24 -30        433.84        525.73       207.96 o                         
  -2  24 -32         58.22        199.72       283.14 o                         
  -2  25  33        438.31        533.68       209.42 o                         
   2 -25 -31        418.93        304.34       204.23 o                         
   2  25 -29        118.67         12.34       184.13 o                         
  -2  25  27         35.18         36.21       173.58 o                         
   2 -25 -25       1408.08       2148.81       256.91 o                         
   2 -25 -23        142.63        234.31       152.70 o                         
   2 -25 -21        442.80        305.11       148.76 o                         
  -2 -25  19       5006.74       4773.85       184.33 o                         
  -2 -25  17        560.42        538.16       111.09 o                         
   2 -25 -15       2684.84       2526.09        83.83 o                         
  -2  25  13       7925.67       7668.16       132.48 o                         
  -2 -25  11       1508.52       1638.81        74.16 o                         
  -2  25   9        776.82        758.75        51.67 o                         
   2  25  -7       6433.27       6390.16       117.33 o                         
  -2  25   5       2281.68       2322.92        75.77 o                         
  -2 -25   3        968.33        918.51        55.99 o                         
  -2 -25   1       4316.27       4314.62       115.13 o                         
  -2 -25  -1        701.36        752.91        71.78 o                         
  -2  25  -3          7.29         44.85        74.01 o                         
   2  25   5       7423.26       7380.74       108.46 o                         
   2 -25   7       1257.50       1193.61        58.61 o                         
   2  25   9       1329.26       1249.25        80.18 o                         
   2  25  11      11142.35      12348.95       151.76 o                         
   2 -25  13       1410.49       1568.23       104.80 o                         
   2  25  15        189.26        213.97       117.48 o                         
   2 -25  17       2190.77       2120.62       202.50 o                         
   2 -25  19        248.74        145.63       144.82 o                         
   2  25  21        108.82        116.59       151.09 o                         
  -2  25 -23       2366.25       2406.41       222.29 o                         
   2  25  25         40.01         74.54       160.20 o                         
   2 -25  27        127.43        179.31       185.39 o                         
  -2 -25 -29       2820.85       3348.49       287.56 o                         
   2  25  31        647.05        685.29       210.18 o                         
  -2  26  32         64.90        102.61       226.90 o                         
  -2  26  30        113.02        258.85       197.41 o                         
   2 -26 -28        352.82        227.00       201.13 o                         
  -2 -26  26        710.94        849.31       175.33 o                         
   2  26 -24        341.42        417.01       172.73 o                         
   2 -26 -22       7940.11       7490.47       279.64 o                         
  -2 -26  20         27.40         96.67       125.57 o                         
   2 -26 -18        201.07        311.37       116.29 o                         
   2 -26 -16       9379.02       8760.19       204.92 o                         
   2  26 -14        277.09        316.87        77.00 o                         
  -2 -26  12        348.53        472.70        77.31 o                         
   2 -26 -10        203.83         53.97        64.49 o                         
   2  26  -8       2411.49       2140.03        47.43 o                         
  -2  26   6       1185.10       1123.64        80.28 o                         
  -2  26   4       2780.79       2724.81        96.07 o                         
   2 -26  -2       1908.14       1844.27        90.27 o                         
   2 -26   0        670.22        596.27        80.20 o                         
  -2 -26  -2       8088.92       7881.52       131.26 o                         
  -2 -26  -4        830.12        745.19        40.68 o                         
   2  26   6        661.62        666.68        64.18 o                         
  -2 -26  -6       1254.54       1265.17       498.44 o                         
   2 -26   8      43313.86      42571.10       239.06 o                         
   2  26  10       2208.95       2190.72       106.25 o                         
  -2 -26 -10       4816.10       4270.42       583.83 o                         
  -2  26 -12        132.06        115.59        85.62 o                         
   2 -26  14       1841.81       1594.22       164.00 o                         
   2 -26  16        429.39        378.11       128.82 o                         
   2 -26  18        800.00        750.46       147.61 o                         
  -2 -26 -20        170.56         52.06       196.01 o                         
   2  26  22       1124.55       1310.78       168.39 o                         
  -2  26 -24        117.24        111.60       160.99 o                         
   2  26  26        624.10        669.53       223.74 o                         
  -2 -26 -28        155.16        327.32       191.85 o                         
  -2 -26 -30        151.64        324.93       188.75 o                         
   2  27 -31       1520.03       1871.23       272.86 o                         
   2 -27 -29         61.31         25.41       212.10 o                         
   2  27 -27        336.00        461.27       217.30 o                         
  -2  27  25       2160.66       2390.47       218.75 o                         
  -2  27  23        464.38        677.46       150.95 o                         
  -2  27  21        818.99        703.07       149.50 o                         
   2  27 -19       5805.77       5732.45       196.75 o                         
  -2 -27  17        133.17        147.40       111.18 o                         
  -2 -27  15        482.84        551.63       103.37 o                         
   2 -27 -13       2532.73       2408.64       121.42 o                         
  -2 -27  11        655.32        738.08        79.29 o                         
   2  27  -9        997.47       1021.85        70.38 o                         
  -2 -27   7      11833.04      11337.85       171.06 o                         
  -2  27   5         99.50         42.79        69.58 o                         
  -2  27   3        417.08        323.42        49.70 o                         
   2 -27  -1       9974.44       9790.08       176.29 o                         
   2 -27   1        965.63        962.10        85.70 o                         
  -2  27  -3       1989.92       2054.41        96.40 o                         
   2  27   5      10491.29      10754.65       104.68 o                         
   2  27   7       1598.97       1414.57        58.51 o                         
  -2 -27  -9        267.84        228.42        81.82 o                         
   2 -27  11       1310.96       1308.37       113.47 o                         
  -2  27 -13         25.36        101.13        91.91 o                         
   2 -27  15        204.96        112.75       125.10 o                         
   2  27  17       3626.67       3631.57       195.50 o                         
  -2  27 -19        265.05        177.90       145.19 o                         
   2 -27  21         85.06        -78.84       155.44 o                         
   2 -27  23       2492.25       2285.71       251.32 o                         
  -2 -27 -25        376.78        545.12       170.90 o                         
  -2 -27 -27         77.66        224.92       194.23 o                         
  -2 -27 -29       1087.92       1282.36       244.82 o                         
   2  27  31        219.37        550.03       504.18 o                         
  -2  28  30        126.84        107.26       233.18 o                         
  -2  28  28       1623.84       1872.37       297.45 o                         
   2  28 -26          0.76        110.06       211.04 o                         
  -2  28  24         26.40        138.43       181.19 o                         
  -2  28  22        682.57        469.81       203.66 o                         
   2  28 -20         83.87        110.69       134.76 o                         
   2 -28 -18          4.58         -8.42       111.28 o                         
  -2  28  16        676.61        422.93       125.08 o                         
   2 -28 -14        462.36        509.41       101.91 o                         
  -2 -28  12        108.87         73.62        77.90 o                         
   2 -28 -10        739.20        936.37        94.28 o                         
  -2 -28   8         92.96        115.14        86.90 o                         
  -2 -28   6        203.75        132.67        77.84 o                         
  -2  28   4       8530.46       8395.54       143.30 o                         
  -2  28   2        646.11        608.08        92.94 o                         
  -2 -28   0        434.81        504.44        94.28 o                         
  -2  28  -2        462.66        277.25        97.63 o                         
   2 -28   4       2450.92       2654.70       111.79 o                         
  -2  28  -6       1284.07       1331.63        67.85 o                         
   2  28   6       2683.29       2532.08       545.62 o                         
   2  28   8       5570.43       6057.38       128.90 o                         
   2  28  10       1305.80       1378.75        90.68 o                         
   2  28  12         47.47        -18.44        94.51 o                         
  -2  28 -14       2735.49       2535.15       185.12 o                         
   2 -28  16        389.01        273.42       132.40 o                         
   2  28  18        158.42         47.64       131.95 o                         
  -2  28 -20       1048.58        762.44       191.67 o                         
   2  28  22        253.64        209.99       165.09 o                         
  -2 -28 -24          9.04         61.31       167.58 o                         
  -2  28 -26        395.33        312.89       234.94 o                         
   2  28  28        603.62        734.78       202.46 o                         
   2  28  30         90.34         44.55       211.90 o                         
   2 -29 -31       2505.63       2798.23       333.57 o                         
  -2  29  29         28.70         41.27       232.90 o                         
   2  29 -27         67.63         22.90       206.38 o                         
   2  29 -25         56.04         22.33       250.16 o                         
   2  29 -23         18.41         79.50       171.29 o                         
  -2  29  21        392.90        402.05       150.90 o                         
  -2  29  19       3636.42       3455.39       200.19 o                         
   2 -29 -17         71.83         41.65       118.40 o                         
  -2 -29  15        489.69        606.33       120.02 o                         
  -2 -29  13       8405.65       8010.68       221.09 o                         
   2  29 -11        426.75        562.06        91.60 o                         
   2  29  -9        692.10        666.51        91.18 o                         
  -2  29   7       7903.63       7743.72       168.31 o                         
  -2 -29   5       2157.50       2056.73        89.09 o                         
   2 -29  -3        217.26        200.25        96.06 o                         
   2 -29  -1       7879.59       7694.01       166.16 o                         
   2  29   1        625.68        483.53       104.84 o                         
  -2  29  -3        240.37        335.21       102.04 o                         
   2 -29   5      13177.05      14566.28       232.33 o                         
   2 -29   7       2108.84       2339.94        81.05 o                         
  -2  29  -7       3869.06       4330.42       525.11 o                         
  -2 -29  -9        266.23        381.35        91.44 o                         
   2  29  11       3677.40       3490.72       149.48 o                         
  -2 -29 -13       1075.55       1123.73       125.34 o                         
   2  29  15        261.27        127.49       125.13 o                         
   2 -29  17        969.69        702.34       152.86 o                         
   2 -29  19        236.60        252.08       140.81 o                         
   2 -29  21        213.19        208.46       147.93 o                         
  -2 -29 -23        388.62        431.80       207.61 o                         
  -2  29 -25         39.15          5.95       169.60 o                         
   2  29  27        157.51         50.33       194.26 o                         
   2  29  29       1083.57       1320.90       271.42 o                         
  -2  30  30        157.52         15.63       217.29 o                         
   2  30 -28        765.09        649.02       261.22 o                         
   2  30 -26        102.83         79.98       232.12 o                         
  -2  30  24         25.66        140.46       167.92 o                         
  -2 -30  22        702.12        839.32       191.60 o                         
  -2  30  20         40.53          3.64       133.03 o                         
  -2 -30  18        376.58        324.55       122.72 o                         
  -2 -30  16       3237.93       3075.64       195.52 o                         
   2 -30 -14        187.27        132.58       126.61 o                         
  -2 -30  12        317.18        342.35       110.99 o                         
  -2 -30  10         17.12         50.74       110.11 o                         
  -2 -30   8         34.49         61.43        84.71 o                         
   2  30  -6         35.20         92.15        81.87 o                         
  -2 -30   4       2757.49       2881.11       161.11 o                         
   2  30  -2       1346.04       1339.07       121.52 o                         
  -2  30   2       3195.09       3473.01       478.57 o                         
   2 -30   0        535.50        571.98       115.11 o                         
   2  30   0       1294.68       1221.28       560.29 o                         
  -2  30  -2       1222.68       1195.82       150.69 o                         
  -2 -30  -4        530.51        636.47       114.64 o                         
  -2  30  -6        474.98        386.20        65.60 o                         
   2  30   6       5007.92       5297.03       631.48 o                         
   2  30   8       4877.81       4646.87       141.70 o                         
   2 -30  10        187.68        150.47        90.10 o                         
   2  30  12         34.28         11.27       118.63 o                         
  -2 -30 -14       4310.99       3721.87       176.51 o                         
   2  30  16        145.91        144.18       128.87 o                         
   2 -30  18        163.71         47.92       140.62 o                         
  -2  30 -20       2926.64       3124.04       213.37 o                         
   2 -30  22        144.71        102.64       147.70 o                         
   2 -30  24         95.86         55.54       160.97 o                         
  -2  30 -26        791.86        814.70       260.20 o                         
   2  30  28        200.46        136.76       233.71 o                         
   2  31 -29        114.14         49.39       223.93 o                         
   2 -31 -27         21.20         76.87       214.40 o                         
   2  31 -25       1880.20       2025.99       248.13 o                         
  -2 -31  23         37.88         78.79       143.54 o                         
   2  31 -21        152.54        116.24       144.92 o                         
  -2  31  19        523.73        379.10       145.27 o                         
   2  31 -17         10.67        -31.42       123.77 o                         
   2  31 -15        157.64        132.73       128.02 o                         
  -2  31  13       3993.28       4171.68       194.64 o                         
  -2  31  11        438.77        464.35       105.80 o                         
   2 -31  -9         76.39         41.51        89.44 o                         
  -2  31   7       4162.86       4207.26       125.67 o                         
  -2  31   5        787.38        794.54       116.46 o                         
  -2  31   3        329.28        403.55       104.00 o                         
   2  31  -1        524.11        367.10       136.22 o                         
   2  31   1        151.14        129.51       105.14 o                         
   2 -31   3       1694.09       1735.45       126.20 o                         
   2  31   5        313.17        315.19       134.06 o                         
   2 -31   7          6.36         43.02       120.24 o                         
   2  31   7        355.52        352.49       299.82 o                         
   2  31   9        114.07         41.97       104.35 o                         
   2  31  11       1307.89       1202.77       167.07 o                         
   2 -31  13        121.82         94.66       123.79 o                         
   2  31  15         40.51        -58.84       128.66 o                         
   2  31  17         63.15         -0.23       168.49 o                         
  -2 -31 -19         79.48        181.85       140.28 o                         
   2 -31  21        182.75        242.63       149.60 o                         
   2 -31  23        509.80        563.33       193.74 o                         
  -2  31 -25        159.19        201.55       189.15 o                         
  -2 -31 -27         98.45         88.60       223.74 o                         
  -2 -32  28        425.92        250.79       220.29 o                         
   2  32 -26         18.03        -31.82       191.64 o                         
  -2 -32  24        237.07        339.70       188.80 o                         
  -2  32  22       1506.84       1384.54       206.61 o                         
   2 -32 -20        381.62        308.92       136.24 o                         
   2  32 -18        225.13        127.01       128.61 o                         
   2  32 -16        820.61        608.76       164.33 o                         
  -2 -32  14        178.59        180.17       116.86 o                         
  -2  32  12         24.84         85.04       115.80 o                         
   2 -32 -10       1726.61       1563.13       152.98 o                         
  -2 -32   8        123.10        177.85       108.41 o                         
  -2  32   6        261.65        276.27       119.72 o                         
   2  32  -4       5091.49       5505.11       180.33 o                         
   2 -32  -2        856.83        949.41       124.48 o                         
   2  32  -2       1204.38       1413.77       591.32 o                         
  -2 -32   0       1462.89       1416.84       133.46 o                         
  -2  32   0       2394.66       2411.00       377.26 o                         
   2  32   2       6692.35       7518.41       201.17 o                         
  -2  32  -4       1565.15       1436.47       134.53 o                         
   2  32   4       2017.26       2140.03       448.29 o                         
   2 -32   6        346.04        394.15       114.40 o                         
   2 -32   8        795.96        696.12       147.65 o                         
  -2  32 -10        105.24         44.94       123.25 o                         
   2  32  12        115.45          2.06       114.79 o                         
  -2  32 -14       6077.71       6095.14       230.37 o                         
   2 -32  16         84.99         60.07       129.82 o                         
   2  32  18         52.09        -38.32       152.17 o                         
   2 -32  20       3516.07       3487.03       266.75 o                         
   2 -32  22         32.28        -56.89       174.56 o                         
  -2 -32 -24         80.66        169.62       181.54 o                         
   2 -32  26       2663.02       3366.32       275.72 o                         
  -2 -33  27         36.16         70.41       205.01 o                         
  -2  33  25        148.63        227.25       219.89 o                         
  -2  33  23        132.81         59.71       159.95 o                         
   2 -33 -21        516.52        544.41       157.76 o                         
  -2 -33  19       2446.39       2411.71       231.89 o                         
  -2 -33  17         71.45         41.03       146.02 o                         
  -2  33  15        375.22        298.49       146.00 o                         
  -2 -33  13       1756.63       1613.01       210.17 o                         
  -2  33  11        359.21        395.47       142.06 o                         
  -2 -33   9        142.96        125.40       114.15 o                         
   2  33  -7       3580.76       3972.37       166.23 o                         
   2 -33  -5        424.11        332.75       124.47 o                         
   2 -33  -3         30.43          0.16       116.06 o                         
  -2  33   1       6924.96       6354.51       188.17 o                         
   2  33   1        250.73        184.19       115.16 o                         
   2 -33   1        258.86        345.56       560.72 o                         
   2  33   3          7.95         35.58       141.97 o                         
   2 -33   3        264.06        386.73       301.10 o                         
  -2 -33  -5       3169.02       3527.08       165.48 o                         
   2 -33   7         91.82        -34.03       148.32 o                         
   2  33   7        167.69        -83.21       310.76 o                         
   2  33   9        581.61        435.55       145.08 o                         
   2  33  11        348.62        266.37       149.77 o                         
   2  33  13       1179.76       1101.75       143.27 o                         
   2 -33  15        294.23        218.45       148.94 o                         
  -2 -33 -17        148.37        128.79       189.79 o                         
  -2  33 -19        768.07        863.11       157.33 o                         
  -2 -33 -21          2.23         97.85       156.81 o                         
   2 -33  23        136.86        311.18       223.42 o                         
  -2 -33 -25        915.55       1303.76       203.42 o                         
  -2  34  26         11.96         16.07       205.00 o                         
  -2  34  24         85.59        120.23       185.85 o                         
   2  34 -22       1748.98       1682.75       226.24 o                         
   2  34 -20         18.95        -79.64       175.74 o                         
  -2 -34  18        715.81        500.25       160.07 o                         
  -2  34  16        604.23        662.76       189.71 o                         
  -2 -34  14        244.91        308.67       146.38 o                         
   2  34 -12        327.31        311.20       140.77 o                         
  -2  34  10         27.74         92.46       184.43 o                         
  -2 -34   8        396.99        466.45       133.08 o                         
  -2  34   6        285.00        264.98       125.20 o                         
  -2 -34   4       3490.05       3389.51       220.02 o                         
  -2  34   2       1596.83       1861.16       170.80 o                         
   2 -34  -2       1799.64       2098.78       396.33 o                         
  -2 -34   0       1041.83       1069.05       182.36 o                         
   2  34   0       1294.51       1370.89       273.14 o                         
   2 -34   2       2171.04       1774.68       188.68 o                         
   2 -34   4        957.69       1081.66       156.92 o                         
  -2  34  -4       1067.48       1170.80       344.43 o                         
   2  34   6         52.76         59.11       125.54 o                         
   2 -34   8        192.04        173.85       193.03 o                         
  -2 -34 -10        334.13        204.84       142.18 o                         
   2  34  12        259.27        304.44       138.34 o                         
   2  34  14        238.63        144.97       171.50 o                         
   2 -34  16        178.72        150.28       149.50 o                         
   2 -34  18         71.41         67.33       155.91 o                         
  -2  34 -20        702.76        488.48       189.51 o                         
   2  34  22        232.43        290.52       166.05 o                         
   2 -34  24        124.82          3.61       175.72 o                         
  -2  35  25        158.48        370.30       502.59 o                         
   2  35 -23         28.94        114.04       217.11 o                         
   2 -35 -21        954.33       1080.41       193.54 o                         
   2  35 -19       1207.10        855.31       207.63 o                         
  -2  35  17        131.84        168.84       153.80 o                         
  -2  35  15        111.00        104.86       153.36 o                         
   2 -35 -13       1450.80       1448.66       180.44 o                         
  -2 -35  11         24.80        -69.27       148.49 o                         
   2  35  -9        207.58        151.87       149.22 o                         
  -2 -35   7       2254.85       2643.61       182.31 o                         
   2  35  -5        353.53        381.08       143.07 o                         
  -2  35   3         54.87         61.16       155.52 o                         
  -2 -35   1        787.44        654.91       165.66 o                         
   2  35   1        231.26        234.91       182.85 o                         
   2 -35   1        413.30        313.23       321.14 o                         
   2  35   3        178.22        230.92       155.13 o                         
   2  35   3        414.44        678.69       461.65 o                         
   2  35   5        310.77        194.99       163.19 o                         
  -2  35  -7        192.14        251.34       153.55 o                         
  -2 -35  -9        401.17        662.13       161.47 o                         
   2  35  11       1387.17       1401.33       196.92 o                         
   2 -35  13        531.71        485.01       138.45 o                         
  -2 -35 -15         88.53         85.69       145.94 o                         
   2 -35  17       1516.43       1172.52       220.74 o                         
  -2  35 -19         59.57        169.86       158.84 o                         
  -2 -35 -21          1.81         -9.62       165.79 o                         
   2 -35  23        639.40        493.01       217.18 o                         
  -2  36  22        435.32        375.03       240.70 o                         
  -2  36  20         31.91        -36.88       176.20 o                         
   2 -36 -18        336.58        249.82       163.86 o                         
   2  36 -16       4138.85       4089.89       269.30 o                         
  -2  36  14         98.24         77.61       170.33 o                         
  -2 -36  12         22.54        -65.43       180.06 o                         
   2 -36 -10       3187.33       3142.66       275.41 o                         
   2 -36  -8        493.27        598.04       166.59 o                         
   2  36  -6        207.65        350.22       150.67 o                         
  -2 -36   4       1415.44       1483.56       231.75 o                         
   2  36  -2          1.11        106.36       175.80 o                         
   2  36  -2        267.20        239.10       421.64 o                         
  -2 -36   0          9.57         52.35       158.64 o                         
  -2  36   0         32.95        364.38       515.42 o                         
   2  36   2       5644.62       6094.29       246.25 o                         
  -2  36  -4        125.14        129.90       160.17 o                         
   2  36   4        290.24        681.05       419.26 o                         
   2 -36   6         86.62         96.88       171.26 o                         
  -2  36  -8       3701.57       4113.37       270.08 o                         
   2 -36  10        428.27        503.01       166.42 o                         
   2 -36  12         45.21        211.84       144.98 o                         
   2  36  14        740.65        995.60       196.55 o                         
   2  36  16        347.80        462.92       152.38 o                         
   2  36  18         70.47         76.05       154.43 o                         
  -2 -36 -20       2552.47       3097.52       233.96 o                         
  -2  36 -22        540.97        462.06       364.58 o                         
  -2  37  21         17.16         56.79       185.63 o                         
   2 -37 -19       3014.77       3445.78       279.83 o                         
   2 -37 -17        430.52        312.85       181.88 o                         
  -2  37  15        270.51        428.76       197.50 o                         
  -2  37  13        398.93        180.94       199.77 o                         
  -2  37  11         31.65        -25.12       208.59 o                         
   2  37  -9        248.42        101.91       189.68 o                         
  -2 -37   7        467.81        349.58       221.41 o                         
  -2 -37   5        360.96        330.93       165.54 o                         
   2  37  -3        144.62        221.04       161.23 o                         
   2  37  -1        597.38        719.63       201.00 o                         
  -2  37  -1        280.99        149.91       220.92 o                         
   2  37   1        437.94        258.06       395.60 o                         
  -2  37  -3        148.14         84.32       221.99 o                         
   2  37   3        440.68        488.76       311.13 o                         
   2 -37   5        274.27        341.53       250.25 o                         
   2 -37   7        608.43        923.77       208.42 o                         
   2  37   9        212.64        462.31       211.90 o                         
  -2  37 -11       2162.51       2215.98       240.98 o                         
  -2  37 -13        140.67        141.13       160.11 o                         
   2 -37  15        195.85        163.00       168.10 o                         
  -2 -37 -17        460.25        373.57       214.16 o                         
   2 -37  19        469.76        463.44       185.53 o                         
   2  38 -20         46.89        164.62       197.66 o                         
  -2 -38  18        302.36        263.54       194.45 o                         
   2  38 -16         99.84        309.04       257.35 o                         
   2 -38 -14        305.03        449.90       213.52 o                         
  -2  38  12        541.58        507.28       229.65 o                         
   2  38 -10         16.29         59.01       254.43 o                         
   2  38  -8        362.50        649.58       192.26 o                         
  -2 -38   6        428.64        525.71       210.47 o                         
  -2  38   4        792.25        609.67       224.37 o                         
  -2  38   2        814.73        851.49       184.89 o                         
   2  38   0         50.37        181.97       199.05 o                         
   2 -38   0         68.14         10.33       654.05 o                         
  -2  38  -2        174.39        228.74       205.64 o                         
   2  38   4        109.99        189.11       213.03 o                         
   2  38   4        435.87        754.07       702.43 o                         
   2  38   6        474.53        354.45       208.84 o                         
   2 -38   8       3134.38       3470.83       320.83 o                         
  -2  38 -10        252.16        336.84       208.80 o                         
   2  38  12        165.05        101.14       171.08 o                         
   2  38  14       1991.38       2160.78       256.27 o                         
   2 -38  16        247.80        177.00       187.61 o                         
   2 -38  18         91.73        126.88       177.14 o                         
  -2  39  19       1501.51       2050.74       722.18 o                         
  -2  39  17        220.55        325.59       195.15 o                         
   2  39 -15        196.52        247.24       207.00 o                         
   2 -39 -13        464.84        427.80       310.52 o                         
   2  39 -11         91.69        149.69       218.51 o                         
  -2  39   9         73.31        -35.47       216.13 o                         
  -2 -39   7       1453.45       1492.27       257.52 o                         
   2  39  -5        161.50        116.44       224.08 o                         
  -2 -39   3       1167.56       1383.87       199.13 o                         
  -2  39   1       2549.35       2730.45       298.50 o                         
   2  39   1        370.42        484.42       254.44 o                         
   2  39   1        442.74        656.82       392.47 o                         
   2 -39   3         70.81        214.72       222.96 o                         
   2  39   5       2971.99       3044.14       279.72 o                         
   2  39   7        605.15        535.52       234.67 o                         
  -2  39  -9        391.41        441.79       241.12 o                         
  -2  39 -11        776.01        723.18       241.91 o                         
  -2 -39 -13        140.85        178.15       193.11 o                         
   2 -39  15        181.76        203.88       187.94 o                         
   2 -39  17        121.98         26.55       256.47 o                         
  -2  40  16        941.15        884.75       280.27 o                         
  -2  40  14        128.47        132.67       236.45 o                         
   2  40 -12        196.20        130.15       233.36 o                         
  -2  40  10       3167.75       3428.48       320.39 o                         
   2  40  -8        100.02         68.18       228.79 o                         
   2  40  -6         89.59        109.89       218.56 o                         
   2  40  -4       2692.76       2373.08       331.47 o                         
   2  40  -2        514.97        369.73       187.41 o                         
  -2  40   0         11.45        -45.02       247.05 o                         
   2 -40   0        376.12         99.85       457.91 o                         
  -2  40  -2        275.31        373.73       263.28 o                         
   2 -40   4         42.07        -37.95       255.61 o                         
   2  40   4        450.22        203.92       741.23 o                         
   2 -40   6        258.11        159.26       208.82 o                         
   2 -40   8        331.89        577.59       306.89 o                         
   2 -40  10        117.35        160.61       213.65 o                         
   2  40  12        152.31        439.01       227.74 o                         
  -2 -40 -14       3441.52       3936.17       306.03 o                         
   2  41 -13       1045.88       1160.73       277.05 o                         
  -2  41  11         67.12        171.63       229.18 o                         
  -2  41   9         18.18        102.37       224.10 o                         
  -2  41   7       1634.25       1915.08       335.98 o                         
  -2 -41   5        172.09        284.17       224.91 o                         
   2  41  -3        137.84        170.98       219.97 o                         
   2 -41  -1        573.15        575.30       268.32 o                         
  -2  41  -1        866.17       1257.63       261.94 o                         
   2  41   1       1465.20       1813.10       794.64 o                         
   2 -41   3        591.70        795.09       240.57 o                         
   2  41   5        855.72        718.12       279.76 o                         
   2 -41   7        326.59        444.31       244.77 o                         
   2 -41   9         98.72        187.62       217.99 o                         
   2 -41  11       1448.57       1730.67       327.93 o                         
   2  41  13        526.18        360.42       627.20 o                         
   2  42 -10         98.65         -3.40       261.43 o                         
   2  42  -8       1135.58       1598.69       281.93 o                         
   2 -42  -6       1024.74       1534.89       249.75 o                         
   2  42  -4       1087.78       1203.60       314.76 o                         
   2  42  -2        466.48        782.21       263.29 o                         
  -2  42   0        184.41        172.97       253.68 o                         
   2  42   2        357.96         58.37       251.72 o                         
  -2  42  -4        257.40        402.45       235.10 o                         
   2 -42   6         17.60       -120.32       249.35 o                         
  -2  42  -8        462.70        205.51       280.23 o                         
   2  42  10        391.08        216.31       526.64 o                         
   2 -43  -7        225.01         27.95       340.66 o                         
  -2 -43   5         61.79        195.25       232.20 o                         
   2  43  -3         16.32         41.20       257.74 o                         
   2  43  -1       1225.84       1115.37       316.28 o                         
   2  43   1        432.44        554.27       306.93 o                         
   2  43   1        755.18        230.93       834.56 o                         
   2  43   3        315.96        222.48       237.92 o                         
   2  43   5        404.11        208.42       314.80 o                         
   3   1 -40        140.70        198.24       279.31 o                         
  -3   1  38        129.75         89.40       258.76 o                         
   3   1 -36        935.06        763.64       263.93 o                         
  -3  -1  34        128.37         39.79       160.71 o                         
  -3  -1  32        119.77        103.98       131.31 o                         
   3  -1 -30       7817.37       8150.86       243.28 o                         
  -3  -1  28        790.22        745.26       130.77 o                         
   3  -1 -26        153.35         74.77       132.34 o                         
   3  -1 -24       5069.11       4959.69       225.99 o                         
   3   1 -22        236.99        198.58       110.53 o                         
   3   1 -20         15.63        -37.96       102.81 o                         
  -3   1  18      13292.61      13055.98       263.89 o                         
   3  -1 -16        101.90        120.11        58.20 o                         
   3  -1 -14       1991.94       2190.60        89.66 o                         
   3   1 -12      22740.05      20864.76       152.68 o                         
   3   1 -10        969.13        950.95        71.55 o                         
  -3   1   8        105.38        119.31        56.65 o                         
  -3  -1   6      53129.60      47687.57       171.79 o                         
  -3  -1   4       1682.94       1651.93        41.13 o                         
   3  -1  -2         89.99        118.52        42.88 o                         
   3   1   0     224246.94     215290.53       272.88 o                         
  -3  -1  -2       2997.75       2926.42        51.33 o                         
   3  -1   4       4264.14       4732.01        65.66 o                         
   3   1   6      42951.96      40926.07       155.23 o                         
   3   1   8       2027.31       2274.88        73.40 o                         
   3   1  10       1065.11       1205.84        75.37 o                         
  -3   1 -12       2062.87       2047.28       112.37 o                         
   3   1  14       1491.60       1721.80       113.30 o                         
   3   1  16        498.22        470.98        99.15 o                         
   3   1  18       4769.94       5340.17       168.05 o                         
   3   1  20        555.74        515.85       119.26 o                         
   3  -1  22       1269.93       1179.44       158.94 o                         
  -3   1 -24       1758.93       1307.60       208.81 o                         
  -3  -1 -26         14.19        -74.92       181.25 o                         
  -3   1 -28         94.38         65.07       174.05 o                         
  -3  -1 -30       2059.15       1863.17       280.62 o                         
   3   1  32        202.76        334.84       194.15 o                         
   3  -1  34        137.08        140.64       195.47 o                         
   3  -1  36        244.74        692.36       500.23 o                         
   3  -1  38        124.96        485.71       392.46 o                         
  -3   2  41         18.93        271.53       305.74 o                         
  -3   2  39       4966.77       6528.87       468.98 o                         
   3  -2 -37        180.18        230.00       207.77 o                         
  -3   2  35        158.82        289.63       161.64 o                         
   3   2 -33       1853.83       1861.93       188.86 o                         
   3  -2 -31        987.62       1066.32       147.40 o                         
   3  -2 -29       1330.84       1118.48       142.20 o                         
   3  -2 -27       2892.70       2920.32       185.94 o                         
  -3  -2  25        125.03        166.61       111.15 o                         
   3  -2 -23        173.92        143.72        99.22 o                         
   3  -2 -21       7862.50       7156.39       186.60 o                         
  -3   2  19         16.17         17.02        87.33 o                         
   3  -2 -17        511.04        457.12        44.53 o                         
   3  -2 -15     136377.20     142165.98       372.15 o                         
   3  -2 -13        793.81        895.69        77.01 o                         
  -3   2  11       1290.26       1349.09        61.65 o                         
  -3  -2   9      52679.53      49719.80       215.99 o                         
  -3   2   7        549.25        564.24        52.71 o                         
  -3  -2   5       1156.55       1200.48        40.24 o                         
   3  -2  -3     111401.11     100073.03       204.23 o                         
  -3   2   1       5213.89       5207.08        53.35 o                         
   3  -2   1       4257.30       3976.09        55.35 o                         
  -3   2  -3       4954.87       6399.09        63.29 o                         
   3  -2   5       4933.10       5542.27        68.99 o                         
  -3   2  -7       1162.94       1230.52        61.07 o                         
  -3  -2  -9      12930.84      13481.47       123.88 o                         
   3   2  11       2103.79       2064.55        90.58 o                         
   3  -2  13       1266.07       1294.36       103.60 o                         
   3   2  15      15955.32      15645.04       214.48 o                         
   3   2  17       2377.65       2413.89       117.42 o                         
  -3   2 -19        913.40       1076.01       117.83 o                         
  -3  -2 -21      22696.91      23535.93       342.97 o                         
   3   2  23       1879.71       1688.61       172.84 o                         
   3   2  25        499.16        508.25       172.32 o                         
  -3  -2 -27        423.17        286.35       213.07 o                         
   3  -2  29        251.10        397.97       183.66 o                         
  -3  -2 -31         48.91        241.26       181.16 o                         
   3   2  33       2786.68       2533.86       267.90 o                         
   3   2  35        297.15        163.63       257.17 o                         
   3   2  37         66.94        -87.56       401.27 o                         
  -3   3  40         90.42        371.69       272.98 o                         
   3   3 -38        412.85        587.44       201.48 o                         
   3   3 -36       1998.81       2533.75       305.52 o                         
   3   3 -34        254.02        284.95       173.56 o                         
   3   3 -32          2.13        -11.11       137.95 o                         
   3  -3 -30        773.20        436.49       165.70 o                         
  -3  -3  28        440.08        500.89       123.12 o                         
  -3  -3  26         97.47         82.08       115.43 o                         
   3  -3 -24       7033.18       6715.99       203.66 o                         
  -3   3  22         59.98         49.89        92.91 o                         
  -3  -3  20        654.29        617.21        92.18 o                         
   3  -3 -18       8371.39       8903.34       109.45 o                         
  -3   3  16        873.77        929.79        58.17 o                         
   3   3 -14        519.24        582.31        72.06 o                         
   3   3 -12       4030.72       3725.55       106.84 o                         
  -3  -3  10        405.33        415.55        40.28 o                         
  -3   3   8         12.87         19.98        39.90 o                         
  -3  -3   6      44850.49      41349.43       139.38 o                         
   3  -3  -4        730.01        714.19        41.80 o                         
  -3  -3   2       2389.68       2493.88        52.97 o                         
   3  -3   0     380933.12     353149.72       358.66 o                         
  -3  -3  -2        893.12        844.47        37.19 o                         
   3   3   4       1922.33       2098.90        52.56 o                         
   3   3   6       4766.80       4197.99        77.60 o                         
   3  -3   8        286.98        282.68        62.53 o                         
   3  -3  10       2114.43       2086.65        87.55 o                         
   3   3  12       3303.76       3867.97       125.96 o                         
  -3   3 -14       2153.19       2307.92       104.16 o                         
   3   3  16        121.23        180.93        96.86 o                         
  -3  -3 -18      12602.42      12627.39       229.98 o                         
   3  -3  20        833.90        866.64       122.41 o                         
   3   3  22        767.58        814.72       128.95 o                         
  -3   3 -24       6838.57       6459.41       281.84 o                         
   3   3  26        210.61        268.06       174.94 o                         
  -3  -3 -28          8.04        -14.17       183.80 o                         
  -3  -3 -30        932.54        820.06       246.87 o                         
  -3  -3 -32        158.47        271.19       197.33 o                         
   3   3  34         27.92        -39.23       275.50 o                         
   3  -3  36        108.35         11.96       291.96 o                         
   3  -3  38         28.75          0.17       381.25 o                         
   3  -4 -41         22.25        302.13       310.26 o                         
  -3  -4  39       2693.14       3925.30       414.55 o                         
  -3   4  37         83.18        165.87       207.00 o                         
  -3   4  35        194.78        236.55       214.53 o                         
   3  -4 -33       2645.25       2525.44       219.79 o                         
   3  -4 -31        135.91        226.65       137.46 o                         
   3   4 -29        142.88         87.36       134.24 o                         
   3  -4 -27        721.16        589.60       144.75 o                         
  -3  -4  25         42.73        116.38       112.67 o                         
  -3  -4  23        435.05        379.86       100.68 o                         
  -3  -4  21       1048.25        771.82       125.30 o                         
   3  -4 -19        890.34        802.12        42.78 o                         
   3  -4 -17         20.03         28.29        52.43 o                         
   3   4 -15         77.85         51.36        73.61 o                         
   3  -4 -13        129.34        221.74        69.24 o                         
  -3  -4  11        627.21        540.89        52.00 o                         
   3   4  -9      17253.35      16957.65       106.85 o                         
  -3   4   7        765.69        742.24        40.61 o                         
   3   4  -5        524.34        503.28        36.47 o                         
  -3  -4   3     313781.12     295033.66       289.98 o                         
  -3  -4   1       1140.57       1150.55        45.10 o                         
   3   4   1       1068.01       1096.75        43.42 o                         
  -3   4  -3       2368.37       2191.93        46.67 o                         
   3   4   5       5179.27       5034.97        68.88 o                         
   3  -4   7       3861.95       4015.82        76.40 o                         
   3   4   9      51797.73      54640.19       237.22 o                         
  -3   4 -11       8651.24       8955.17       121.04 o                         
  -3   4 -13       1736.95       1741.38        98.55 o                         
   3   4  15      76138.83      80333.68       387.83 o                         
   3   4  17         28.83         12.54       100.96 o                         
  -3   4 -19        372.61        316.46       108.15 o                         
   3   4  21       1173.09       1010.37       151.08 o                         
  -3  -4 -23       2158.23       2187.58       151.74 o                         
   3   4  25        684.87        568.71       173.37 o                         
   3   4  27       7432.95       7669.35       332.84 o                         
   3   4  29        181.21        150.39       186.78 o                         
  -3  -4 -31        213.24        144.05       194.72 o                         
   3   4  33       1047.26        898.42       342.73 o                         
  -3   4 -35        148.87        198.33       245.88 o                         
   3  -4  37          6.36         -2.60       246.24 o                         
  -3   5  40         14.04        260.55       307.14 o                         
   3   5 -38        149.85        140.40       230.22 o                         
  -3   5  36        999.40        914.45       311.76 o                         
   3   5 -34        177.03        217.73       230.42 o                         
  -3  -5  32        190.56        223.40       138.44 o                         
   3  -5 -30       3584.49       3736.01       226.69 o                         
   3  -5 -28        837.45        786.05       134.22 o                         
   3  -5 -26        868.57        747.40       123.71 o                         
   3  -5 -24      24358.07      23113.81       289.18 o                         
   3  -5 -22        915.14        841.41       101.32 o                         
  -3   5  20        930.95        984.80        66.04 o                         
  -3  -5  18      20345.82      19881.54       180.21 o                         
   3  -5 -16        142.27        146.64        62.87 o                         
   3  -5 -14        467.29        437.09        67.53 o                         
   3  -5 -12       3737.70       3753.23        88.12 o                         
  -3   5  10        793.48        942.27        41.81 o                         
  -3   5   8        844.07        845.23        47.08 o                         
  -3   5   6      48371.01      45658.00       137.58 o                         
  -3  -5   4       3869.33       3760.73        45.09 o                         
  -3  -5   2       3453.83       3751.08        49.38 o                         
   3  -5   0     533838.12     499511.53       414.01 o                         
   3   5   2       4872.97       4882.89        50.07 o                         
   3  -5   4       9218.81       9574.27        66.89 o                         
   3   5   6     212833.98     201682.08       375.52 o                         
   3  -5   8       4792.82       5336.44        88.33 o                         
  -3   5 -10       2348.68       2668.45        87.62 o                         
   3   5  12      32495.19      36109.21       251.42 o                         
  -3   5 -14       8141.69       8608.00       133.15 o                         
   3   5  16       2492.00       2473.44       116.85 o                         
  -3  -5 -18       4617.57       4514.88       171.22 o                         
   3   5  20        396.58        389.96       114.52 o                         
   3   5  22       1523.08       1377.33       131.82 o                         
  -3   5 -24       7619.89       6519.68       259.29 o                         
   3  -5  26       1969.53       2050.97       152.86 o                         
  -3   5 -28        542.34        239.89       180.59 o                         
   3  -5  30       8116.72       9015.62       349.94 o                         
   3  -5  32       1530.11       1802.73       266.72 o                         
  -3  -5 -34        454.78        509.71       241.88 o                         
  -3  -5 -36        577.03        724.29       365.32 o                         
   3   5  38        427.01        305.74       292.78 o                         
  -3  -6  39       1783.14       2417.42       371.44 o                         
   3   6 -37        163.84        148.01       247.84 o                         
  -3  -6  35        306.27        300.11       225.99 o                         
  -3   6  33       2324.88       2839.05       286.49 o                         
   3  -6 -31         34.73         -7.85       132.21 o                         
   3  -6 -29        590.94        665.71       132.81 o                         
   3  -6 -27       4541.79       4502.62       174.45 o                         
   3  -6 -25        478.96        470.18       114.37 o                         
   3  -6 -23       1560.56       1513.43       113.21 o                         
   3  -6 -21      34688.48      35270.65       182.56 o                         
  -3  -6  19        727.22        802.47        57.45 o                         
   3  -6 -17       2499.80       2541.05        81.68 o                         
   3  -6 -15      35065.34      35182.89       191.90 o                         
   3   6 -13        775.58        819.03        58.38 o                         
   3  -6 -11         17.42         37.23        47.19 o                         
   3  -6  -9       2007.39       1818.26        69.15 o                         
  -3  -6   7       1456.76       1429.09        46.77 o                         
   3  -6  -5        842.25        769.37        38.65 o                         
   3   6  -3     151692.69     148508.39       210.18 o                         
   3   6  -1       6638.79       6442.55        44.26 o                         
   3   6   1       1184.44       1197.69        32.01 o                         
   3  -6   3      76525.25      80716.80       172.13 o                         
   3  -6   5       9418.35       9835.35        73.41 o                         
  -3   6  -7       5000.94       5149.23        80.89 o                         
  -3   6  -9      42068.02      45319.56       233.96 o                         
   3   6  11        717.79        715.71        87.38 o                         
   3   6  13        421.47        615.70        87.80 o                         
  -3  -6 -15      66234.44      66007.04       410.13 o                         
  -3  -6 -17       3007.07       2957.22       116.92 o                         
   3   6  19        346.15        378.81        97.71 o                         
  -3  -6 -21       5570.54       5595.14       188.55 o                         
   3   6  23        489.14        457.47       126.54 o                         
  -3  -6 -25        633.94        778.81       135.33 o                         
   3  -6  27       4993.51       4766.63       236.03 o                         
  -3  -6 -29       1069.17       1055.89       180.76 o                         
   3  -6  31        579.07        771.87       188.18 o                         
   3   6  33       2916.36       3463.95       370.29 o                         
  -3   6 -35        305.27        149.17       244.20 o                         
   3   6  37         20.56        141.39       226.77 o                         
  -3  -7  40        100.37        131.04       245.90 o                         
  -3   7  38         58.26         -0.10       251.38 o                         
  -3   7  36        955.37        631.14       322.79 o                         
   3   7 -34        160.67         85.36       239.06 o                         
   3  -7 -32        275.18        381.92       172.14 o                         
   3  -7 -30       8045.21       9312.88       239.84 o                         
   3  -7 -28       1123.35       1014.26       128.23 o                         
   3   7 -26        408.49        451.85       117.12 o                         
   3  -7 -24       2225.29       1993.19       167.55 o                         
   3  -7 -22       1571.61       1591.84        58.41 o                         
   3  -7 -20        767.22        812.36        59.89 o                         
   3   7 -18      33313.35      31505.63       196.23 o                         
   3   7 -16       1697.48       1693.63        68.64 o                         
   3  -7 -14       1599.09       1504.35        64.54 o                         
   3   7 -12      25172.46      28834.64       154.64 o                         
   3  -7 -10        465.83        528.74        45.27 o                         
   3   7  -8       1877.57       1898.94        51.23 o                         
   3  -7  -6      82341.47      80460.97       180.00 o                         
  -3   7   4       3248.30       3368.31        44.27 o                         
   3  -7  -2        181.78        161.99        30.34 o                         
  -3   7   0      26669.75      28757.53        98.03 o                         
   3  -7   2        684.72        647.48        31.63 o                         
   3   7   4        518.42        538.19        40.99 o                         
  -3  -7  -6     122601.35     121435.08       289.86 o                         
  -3  -7  -8       3177.56       3099.81        78.26 o                         
  -3   7 -10       1903.98       1908.14        90.74 o                         
  -3  -7 -12     122479.63     128572.26       466.10 o                         
   3   7  14         90.18        208.89        88.74 o                         
  -3   7 -16        764.27        895.65        99.54 o                         
  -3  -7 -18      12107.57      12413.07       216.89 o                         
   3   7  20        380.75        342.51       104.53 o                         
   3  -7  22        749.90        525.21        98.00 o                         
   3   7  24       4696.00       4488.06       165.51 o                         
  -3  -7 -26        153.69        165.67       134.34 o                         
  -3   7 -28        563.87        281.28       166.80 o                         
   3   7  30       1527.12       1474.24       252.83 o                         
  -3  -7 -32         63.70        166.77       218.49 o                         
   3   7  34         70.93         -2.03       216.32 o                         
  -3   7 -36        725.06        715.13       284.10 o                         
   3   7  38         17.45         21.68       222.42 o                         
   3  -8 -39        892.46       1046.64       315.05 o                         
   3   8 -37        112.89        196.29       262.91 o                         
   3   8 -35        325.32        505.32       229.54 o                         
   3  -8 -33       2983.55       3183.50       287.62 o                         
  -3  -8  31        965.08        924.69       139.02 o                         
   3  -8 -29         31.62        -31.07       127.01 o                         
   3   8 -27        211.21        253.49       154.09 o                         
   3  -8 -25        149.17        171.68       109.88 o                         
   3   8 -23          5.49         25.73        70.96 o                         
   3  -8 -21       5023.70       5063.39       108.82 o                         
   3   8 -19         50.26         22.51        63.38 o                         
   3  -8 -17        104.50        113.79        61.68 o                         
   3  -8 -15        105.97         -6.33        67.90 o                         
   3  -8 -13       1211.93       1416.23        62.15 o                         
   3   8 -11        927.28        966.20        52.26 o                         
  -3   8   9      55998.16      58037.51       188.29 o                         
   3  -8  -7        917.63        979.73        44.31 o                         
   3   8  -5        243.00        231.98        36.01 o                         
   3  -8  -3      33673.91      31164.53        92.61 o                         
   3  -8  -1        910.48        890.68        29.48 o                         
   3  -8   1       2266.49       2343.68        40.23 o                         
   3  -8   3      10512.69       9112.79        73.61 o                         
   3   8   5        141.63        102.74        48.31 o                         
  -3  -8  -7        512.76        540.63        60.77 o                         
   3  -8   9      66181.48      71400.07       260.23 o                         
  -3  -8 -11       8385.24       8907.48       120.91 o                         
   3  -8  13       3024.80       3067.65       102.16 o                         
   3  -8  15       1239.10       1285.74       131.90 o                         
  -3   8 -17       1420.69       1339.38        97.09 o                         
  -3   8 -19          7.89        -52.43        94.45 o                         
   3   8  21       2366.10       2111.65       126.86 o                         
   3   8  23        620.34        569.07        93.42 o                         
   3  -8  25        646.08        501.88       119.93 o                         
   3   8  27       3984.89       3726.19       202.86 o                         
  -3  -8 -29         86.70        -11.38       151.92 o                         
   3   8  31         56.75        -41.18       188.25 o                         
  -3  -8 -33        659.10        150.26       228.16 o                         
   3   8  35        176.89        198.47       199.30 o                         
   3  -8  37         15.52        -73.54       218.22 o                         
  -3   9  40         65.04        148.06       279.52 o                         
   3  -9 -38         21.99       -191.40       248.49 o                         
  -3   9  36       1930.04       1572.76       371.06 o                         
   3   9 -34        244.98        299.30       228.67 o                         
   3  -9 -32         64.45         23.02       183.57 o                         
   3  -9 -30       3826.18       3917.41       200.11 o                         
   3  -9 -28        205.04        115.73       114.18 o                         
   3  -9 -26          5.11         13.47        90.61 o                         
  -3  -9  24      16562.68      20019.82       212.20 o                         
  -3  -9  22         43.97         43.86        56.03 o                         
   3  -9 -20        737.75        679.96        61.43 o                         
  -3  -9  18       6883.14       6849.08       110.70 o                         
   3  -9 -16        116.50         92.20        56.49 o                         
  -3  -9  14         48.61         40.11        54.60 o                         
  -3   9  12      31332.89      31437.20       161.35 o                         
  -3  -9  10        914.50        860.75        52.95 o                         
   3  -9  -8       2817.33       2867.03        53.25 o                         
   3  -9  -6      60249.23      60094.74       150.30 o                         
  -3   9   4       1192.19       1339.24        34.91 o                         
   3   9  -2       1371.16       1501.83        32.01 o                         
  -3   9   0       8866.63       7831.05        53.48 o                         
   3   9   2       2431.83       2512.44        37.86 o                         
   3   9   4       1587.62       1649.64        50.51 o                         
  -3   9  -6      31949.66      33805.03       182.36 o                         
  -3  -9  -8       2817.38       2989.32        79.61 o                         
   3   9  10        856.30       1052.51        78.87 o                         
   3   9  12      22521.93      22246.88       214.08 o                         
  -3  -9 -14       2493.40       2053.08        88.58 o                         
   3   9  16         87.54         61.25        84.21 o                         
   3   9  18       3159.05       2969.86       130.06 o                         
  -3  -9 -20        467.98        576.17        84.17 o                         
   3   9  22        154.88        196.61        85.50 o                         
  -3  -9 -24       1560.89       1646.46       167.95 o                         
   3   9  26       1539.17       1300.92       130.45 o                         
  -3   9 -28        167.45        196.75       148.17 o                         
  -3  -9 -30        935.76        895.24       239.57 o                         
   3   9  32        172.24         88.48       197.30 o                         
  -3  -9 -34          5.46         66.39       196.03 o                         
   3  -9  36        824.38       1012.84       281.03 o                         
   3   9  38        717.65        637.17       402.56 o                         
  -3  10  39        187.62        208.70       322.86 o                         
  -3 -10  37        302.50        117.81       244.53 o                         
   3  10 -35         23.92         34.32       248.56 o                         
   3  10 -33       2533.09       2113.23       247.20 o                         
  -3 -10  31         65.70         33.20       179.38 o                         
   3 -10 -29         59.49        -37.72       111.45 o                         
   3 -10 -27      14333.91      15045.16       223.25 o                         
   3  10 -25        175.92        224.95        81.12 o                         
   3  10 -23        939.66       1100.74        64.81 o                         
   3  10 -21       1773.32       1842.30        78.84 o                         
   3 -10 -19       1487.48       1527.65        62.31 o                         
   3 -10 -17         75.61        121.37        56.29 o                         
   3  10 -15       7238.15       6923.63        98.32 o                         
   3  10 -13         15.99         15.37        51.47 o                         
   3  10 -11        266.34        245.53        52.88 o                         
   3 -10  -9      30392.71      30717.42       136.91 o                         
  -3 -10   7       3795.51       3899.99        57.09 o                         
   3  10  -5       1041.71       1210.72        39.20 o                         
   3  10  -3       1918.37       1888.77        42.40 o                         
  -3 -10   1         21.11          9.47        24.19 o                         
   3  10   1        111.63        121.50        31.80 o                         
   3 -10   3        679.66        688.46        45.90 o                         
   3  10   5       3083.30       3431.14        65.22 o                         
   3 -10   7       2320.41       2580.77        80.09 o                         
  -3 -10  -9       4888.14       5009.85       112.97 o                         
   3  10  11       1133.56       1185.35        86.83 o                         
   3 -10  13       1028.97       1160.99        77.74 o                         
   3  10  15       4381.73       3981.17       127.05 o                         
   3  10  17        468.23        390.26        74.79 o                         
  -3 -10 -19         56.71         14.08        75.75 o                         
   3  10  21        475.23        323.10       100.38 o                         
  -3  10 -23         71.01         58.46        90.81 o                         
   3  10  25         16.78         89.49       109.62 o                         
   3 -10  27       2253.83       1953.28       153.39 o                         
   3  10  29        690.30        411.83       174.29 o                         
   3 -10  31         19.30       -136.84       195.65 o                         
  -3  10 -33        780.92        552.61       240.25 o                         
  -3 -10 -35        173.47        124.29       200.16 o                         
   3  10  37        102.28        104.22       227.03 o                         
  -3  11  40         23.84         60.21       243.71 o                         
   3  11 -38        576.44        453.81       270.12 o                         
  -3 -11  36       1697.96       1641.72       380.99 o                         
   3  11 -34        457.32        457.26       223.09 o                         
   3 -11 -32         72.66        -11.45       186.91 o                         
   3 -11 -30        705.54        598.16       219.46 o                         
   3 -11 -28        188.37        213.62        99.95 o                         
   3 -11 -26        280.24        201.86        78.82 o                         
   3 -11 -24       7820.70       8506.90       132.75 o                         
   3 -11 -22         99.80         61.74        53.94 o                         
   3 -11 -20         54.35         61.81        50.63 o                         
   3  11 -18      14875.93      17371.76       171.60 o                         
   3 -11 -16        951.43        929.16        58.56 o                         
   3 -11 -14       1000.97        990.39        57.53 o                         
  -3 -11  12       2029.80       2736.19        71.36 o                         
  -3  11  10        334.59        415.51        53.45 o                         
  -3 -11   8       3773.25       3890.36        61.62 o                         
  -3  11   6     127900.59     131454.56       243.60 o                         
   3  11  -4        169.69        170.65        32.04 o                         
  -3  11   2        153.38        125.17        26.23 o                         
   3 -11   0      25447.47      24156.43        92.31 o                         
  -3 -11  -2        632.36        633.28        36.11 o                         
   3 -11   4         87.88        110.67        44.08 o                         
   3  11   6      13440.15      14164.76       123.12 o                         
  -3  11  -8       2740.07       2932.91        82.29 o                         
   3 -11  10       2512.26       2626.10        94.06 o                         
  -3 -11 -12      13325.42      11670.30       156.34 o                         
   3 -11  14        563.45        531.66        81.67 o                         
  -3 -11 -16         39.40         70.77        70.69 o                         
   3 -11  18      14154.64      14336.39       186.87 o                         
   3 -11  20        278.56        284.23        84.09 o                         
  -3  11 -22        170.60        204.59        88.53 o                         
  -3  11 -24       6473.76       6702.93       204.72 o                         
   3  11  26        371.41        354.33       111.96 o                         
   3  11  28        304.39        152.15       167.76 o                         
  -3  11 -30        501.93        173.90       220.52 o                         
  -3 -11 -32        481.28        484.11       191.50 o                         
  -3 -11 -34         88.96        207.93       202.45 o                         
   3 -11  36       3095.48       2935.60       337.56 o                         
  -3 -12  39        796.90        656.65       325.38 o                         
  -3 -12  37         68.24        -70.67       251.12 o                         
   3 -12 -35         24.87       -215.70       262.36 o                         
  -3 -12  33        610.92        223.64       240.43 o                         
   3 -12 -31        221.74         51.78       181.44 o                         
   3 -12 -29        616.20        526.29       177.35 o                         
   3 -12 -27      12536.37      12235.59       199.52 o                         
  -3  12  25        296.66        221.24        78.08 o                         
  -3 -12  23         19.59         28.53        47.46 o                         
   3  12 -21        635.70        706.69        64.37 o                         
   3 -12 -19        114.03         96.98        46.04 o                         
   3 -12 -17        280.05        256.06        56.93 o                         
  -3  12  15        136.34         18.44        68.72 o                         
   3  12 -13        152.68        130.53        52.31 o                         
  -3 -12  11        267.73        347.74        52.38 o                         
   3  12  -9      19890.95      16807.81       119.26 o                         
   3  12  -7       1457.73       1581.75        55.63 o                         
  -3  12   5       2122.26       2249.10        46.69 o                         
   3 -12  -3      63454.64      58192.28       161.85 o                         
   3  12  -1       1430.57       1458.57        46.37 o                         
   3 -12   1       3047.81       3116.83        46.46 o                         
   3 -12   3      32400.13      32371.14       108.68 o                         
   3  12   5        138.90        139.15        51.68 o                         
   3  12   7        862.83        891.80        70.33 o                         
   3  12   9      58229.68      63149.73       289.57 o                         
   3 -12  11       3945.95       4125.03       102.85 o                         
  -3  12 -13        275.55        187.91        76.44 o                         
   3 -12  15       6288.53       6051.33       149.48 o                         
   3  12  17       2889.29       2932.59       108.55 o                         
   3 -12  19       1068.22       1184.87        88.46 o                         
   3  12  21       3381.19       3117.91       138.44 o                         
   3  12  23        613.39        451.74       102.13 o                         
   3 -12  25        196.14        299.75       111.44 o                         
   3  12  27       1915.84       1693.88       194.32 o                         
   3  12  29         40.15         78.37       179.97 o                         
  -3 -12 -31        119.07          9.58       182.95 o                         
  -3 -12 -33       1126.69       1157.67       272.65 o                         
   3  12  35       1397.36       1620.44       224.50 o                         
  -3  12 -37        361.10        480.01       230.42 o                         
   3  13 -38         41.25         14.33       244.41 o                         
  -3 -13  36        619.38        254.12       294.89 o                         
   3 -13 -34         13.01        -24.30       216.39 o                         
  -3  13  32         59.82        -13.79       187.34 o                         
   3  13 -30       3707.51       3786.66       261.65 o                         
   3 -13 -28        579.79        687.61       179.69 o                         
   3 -13 -26        157.84         77.72       168.99 o                         
   3 -13 -24      17371.27      17254.27       243.03 o                         
   3 -13 -22        411.65        323.51        47.55 o                         
   3 -13 -20         21.93         43.29        36.98 o                         
  -3 -13  18       3774.51       3666.75        93.79 o                         
   3  13 -16        237.64        194.32        53.72 o                         
   3 -13 -14        491.47        527.72        58.53 o                         
   3  13 -12      12298.59      12670.95       112.56 o                         
   3  13 -10        376.17        398.03        59.93 o                         
  -3 -13   8       3842.81       3974.68        70.56 o                         
   3  13  -6      64568.86      64950.06       190.86 o                         
   3 -13  -4       1535.04       1600.43        43.04 o                         
   3 -13  -2       1118.90       1415.65        53.42 o                         
   3  13   0      20416.18      21993.19       108.76 o                         
  -3 -13  -2       1442.11       1432.01        46.17 o                         
   3  13   4        151.62        131.46        47.24 o                         
  -3  13  -6      54706.05      57354.43       215.42 o                         
   3  13   8       5671.15       6249.15       103.69 o                         
  -3  13 -10       1296.56       1360.46        78.03 o                         
   3 -13  12       4911.73       4391.88       132.49 o                         
  -3 -13 -14        318.06        253.76        85.58 o                         
  -3  13 -16        459.60        441.61        88.55 o                         
  -3  13 -18       4740.74       4683.84       155.30 o                         
  -3  13 -20        912.41        921.06       101.46 o                         
   3  13  22        297.62        153.24       126.37 o                         
   3  13  24       7689.96       7741.31       206.25 o                         
   3  13  26       1296.92       1268.09       116.90 o                         
   3  13  28        408.22        213.20       163.90 o                         
  -3 -13 -30        982.75        500.38       234.44 o                         
   3  13  32        406.07        348.00       196.76 o                         
   3  13  34        254.12        138.17       208.01 o                         
  -3 -13 -36       2141.49       2628.74       328.38 o                         
   3  14 -39        843.02        891.63       368.61 o                         
  -3  14  37         94.00         44.47       255.63 o                         
   3  14 -35        148.06        135.90       268.10 o                         
   3  14 -33        463.78        321.49       240.26 o                         
  -3 -14  31        257.87        234.82       183.88 o                         
  -3 -14  29         97.49        -33.67       181.60 o                         
   3  14 -27       4854.87       4891.21       246.88 o                         
  -3  14  25         61.03        -26.30       126.48 o                         
   3  14 -23        644.07        554.38       118.03 o                         
  -3 -14  21       2621.44       2499.23       141.10 o                         
  -3 -14  19         22.75         -5.07        90.72 o                         
  -3  14  17        892.77        748.06        57.16 o                         
   3 -14 -15      52333.39      56120.34       247.82 o                         
   3  14 -13        417.95        447.64        58.65 o                         
   3  14 -11         14.58        -20.47        61.45 o                         
   3 -14  -9      43192.21      45512.98       225.95 o                         
   3  14  -7       1521.17       1573.67        60.74 o                         
  -3 -14   5        998.08        897.97        40.59 o                         
  -3  14   3       8447.05       8454.97        82.88 o                         
   3  14  -1       1067.55       1000.29        54.81 o                         
  -3  14  -1       2095.41       1928.25        41.51 o                         
  -3 -14  -3        203.83        218.46        51.96 o                         
   3  14   5       5110.62       5317.69        76.17 o                         
   3 -14   7       4501.95       5015.15        87.81 o                         
   3 -14   9       9866.39      10650.27       148.60 o                         
   3 -14  11        322.43        218.62        69.83 o                         
   3 -14  13        293.30        160.48        76.58 o                         
   3  14  15        877.03        934.07       110.66 o                         
   3  14  17        153.41        299.04        92.58 o                         
  -3 -14 -19        160.87        173.39        94.58 o                         
   3 -14  21       5854.98       5348.69       210.96 o                         
  -3 -14 -23       1212.70       1080.85       139.57 o                         
   3  14  25        741.79        701.71       151.56 o                         
   3  14  27       1216.01        928.95       198.60 o                         
   3  14  29        614.24        664.31       178.93 o                         
   3  14  31        285.29        116.18       180.91 o                         
   3  14  33        129.81         71.09       249.06 o                         
   3 -14  35        294.01        261.18       203.20 o                         
   3 -15 -38        189.44       -140.10       266.65 o                         
  -3 -15  36        126.96        238.31       299.90 o                         
   3  15 -34         97.16       -107.60       245.47 o                         
  -3  15  32         36.78       -153.14       188.28 o                         
   3  15 -30        947.13       1062.16       243.77 o                         
  -3  15  28         81.91        -26.75       178.04 o                         
   3 -15 -26        450.05        306.31       169.74 o                         
  -3 -15  24      17201.90      16697.27       257.32 o                         
   3  15 -22        423.19        465.48       122.53 o                         
   3 -15 -20         82.22        120.71       115.54 o                         
  -3 -15  18       2172.47       2525.91       143.51 o                         
   3  15 -16       1562.71       1500.61        59.79 o                         
   3 -15 -14       2045.41       2017.83        69.62 o                         
  -3 -15  12       2930.93       2697.08        86.16 o                         
   3  15 -10        243.90        191.35        57.79 o                         
   3 -15  -8        992.12       1134.47        62.76 o                         
  -3  15   6       1640.81       1616.48        70.96 o                         
  -3 -15   4        886.01        766.53        46.62 o                         
  -3  15   2        300.49        317.30        53.65 o                         
  -3 -15   0       8384.70       8357.14        91.09 o                         
  -3 -15  -2       1301.67       1297.88        43.16 o                         
  -3  15  -4       1084.19       1038.33        50.22 o                         
   3  15   6      50918.63      55405.18       224.38 o                         
   3  15   8       3251.91       3077.45        92.61 o                         
   3 -15  10        368.49        349.44        73.39 o                         
  -3 -15 -12      33928.31      32905.48       248.52 o                         
   3 -15  14        447.79        449.55        80.25 o                         
  -3  15 -16        335.05        481.76        92.87 o                         
   3  15  18      22643.81      23767.64       264.11 o                         
  -3  15 -20       1382.15       1356.28       100.80 o                         
  -3 -15 -22        228.98        112.43       133.78 o                         
  -3  15 -24       3213.88       2912.70       188.15 o                         
  -3 -15 -26        533.83        495.97       155.39 o                         
   3  15  28         56.45         77.88       183.77 o                         
   3  15  30        913.57        770.75       223.41 o                         
   3 -15  32        566.74        518.31       199.54 o                         
   3  15  34        132.01        173.73       205.99 o                         
   3  15  36       1061.65       1178.37       300.70 o                         
   3  16 -37         93.50         33.54       251.05 o                         
  -3 -16  35         57.27        224.62       257.22 o                         
   3 -16 -33       2418.96       2165.24       288.50 o                         
   3  16 -31        242.53        238.70       185.89 o                         
   3 -16 -29         55.01         46.10       190.98 o                         
   3 -16 -27       3761.17       2891.76       258.33 o                         
   3 -16 -25       1232.11       1405.98       182.41 o                         
   3 -16 -23        978.20        934.88       132.91 o                         
   3 -16 -21      11790.14      12043.93       269.39 o                         
   3 -16 -19        118.68         66.99       115.80 o                         
   3  16 -17        618.65        550.43        47.04 o                         
   3  16 -15          1.17         86.01        68.75 o                         
  -3 -16  13        217.24        229.16        54.18 o                         
   3 -16 -11        189.10        220.75        57.27 o                         
   3 -16  -9       8589.65       9326.44       110.44 o                         
   3  16  -7       1238.12       1336.73        62.80 o                         
   3  16  -5       1486.72       1420.23        71.52 o                         
   3  16  -3      70325.22      69387.88       207.46 o                         
  -3  16   1         91.23        112.66        58.27 o                         
  -3  16  -1          6.89         45.99        66.04 o                         
   3 -16   3      22807.21      22665.99       116.81 o                         
   3  16   5       2395.35       2740.24        61.24 o                         
   3  16   7        319.76        327.63        68.20 o                         
   3 -16   9       2090.44       1472.02        91.18 o                         
  -3  16 -11       7282.58       7567.05       123.35 o                         
   3 -16  13        940.12       1014.29        82.66 o                         
  -3 -16 -15       2743.16       3071.26       135.83 o                         
   3  16  17       5131.87       5313.06       123.03 o                         
   3  16  19       1763.96       1916.62       103.38 o                         
   3 -16  21       1075.88       1221.77       180.07 o                         
   3 -16  23       1274.14       1190.81       142.24 o                         
  -3  16 -25        110.11        139.22       138.06 o                         
   3 -16  27       1044.43        718.15       208.38 o                         
  -3  16 -29        428.28        229.61       185.95 o                         
   3  16  31        328.56        166.98       199.66 o                         
   3 -16  33       1284.59       1591.37       314.31 o                         
  -3  16 -35        281.21        343.57       211.14 o                         
   3  17 -38        148.73        271.79       267.34 o                         
  -3 -17  36       2127.09       2378.08       368.37 o                         
  -3  17  34        102.10        108.31       250.15 o                         
  -3  17  32         24.93         35.61       187.03 o                         
  -3 -17  30        632.78        461.57       213.02 o                         
   3  17 -28        126.83        122.71       169.38 o                         
   3  17 -26        257.51        393.19       180.64 o                         
  -3 -17  24       4352.62       4678.39       271.32 o                         
  -3  17  22        152.65        107.98       126.48 o                         
  -3  17  20       1202.99       1124.60       123.28 o                         
   3 -17 -18       2067.84       1700.28       127.13 o                         
   3 -17 -16        181.27        125.79        49.15 o                         
   3 -17 -14        228.32        218.13        52.45 o                         
   3 -17 -12       1033.79        817.26        73.51 o                         
  -3  17  10       1004.26        889.22        60.02 o                         
   3  17  -8        659.78        562.46        59.43 o                         
   3  17  -6      47473.12      19712.41       156.90 o                         
   3  17  -4       4147.41       3381.80        62.48 o                         
  -3  17   2       2520.47       2476.10        71.79 o                         
  -3 -17   0       4180.07       4376.33       113.33 o                         
   3 -17   2       1513.47       1430.92        72.42 o                         
  -3  17  -4       1023.42       1084.03        53.52 o                         
   3  17   6       6202.79       5673.16        99.71 o                         
   3 -17   8          9.98         -4.93        72.08 o                         
   3  17  10        262.23        280.74        77.46 o                         
  -3  17 -12      26698.75      25868.12       237.63 o                         
   3 -17  14       2089.92       2006.89        97.20 o                         
   3  17  16       1411.99       1319.74        99.26 o                         
   3  17  18      18322.19      20034.89       210.66 o                         
  -3 -17 -20       1183.57       1124.86       144.37 o                         
  -3  17 -22        374.89        231.09       148.25 o                         
  -3  17 -24        598.21        681.93       187.09 o                         
   3 -17  26        202.92        124.98       144.39 o                         
  -3 -17 -28        109.56        204.62       183.52 o                         
   3  17  30        866.94        288.24       225.99 o                         
  -3  17 -32        221.78        256.52       194.46 o                         
   3  17  34         15.49        -44.96       207.92 o                         
   3  18 -37        236.18        286.34       256.94 o                         
   3  18 -35         22.21         65.17       245.31 o                         
   3 -18 -33       1250.43       1720.41       258.63 o                         
   3  18 -31        352.24        388.26       206.07 o                         
   3 -18 -29        272.85        200.38       195.02 o                         
  -3  18  27       3610.87       3699.92       241.97 o                         
  -3 -18  25        602.69        655.95       148.25 o                         
  -3  18  23        248.95        117.67       139.01 o                         
  -3  18  21        935.65        846.38       179.86 o                         
   3 -18 -19        178.27        125.59       129.74 o                         
  -3  18  17         39.47         15.87        96.07 o                         
   3 -18 -15       1324.45       1682.45        96.93 o                         
  -3 -18  13        306.21        285.78        60.20 o                         
   3  18 -11        443.15        400.04        61.04 o                         
  -3  18   9       3740.28       3007.19        89.32 o                         
  -3 -18   7       1373.29       1007.97        48.60 o                         
  -3  18   5       2078.13       1950.66        67.55 o                         
  -3  18   3      37038.03      34439.00       186.04 o                         
  -3  18   1        182.00        177.52        67.63 o                         
  -3  18  -1       3325.58       3061.55        86.08 o                         
   3 -18   3        566.23        609.02        48.94 o                         
   3  18   5       4283.58       4080.76        89.99 o                         
   3  18   7        301.57        196.09        68.01 o                         
   3 -18   9      44626.84      41213.98       239.45 o                         
   3 -18  11       1493.29       1725.58        90.71 o                         
   3  18  13        557.30        461.92        93.39 o                         
   3  18  15      13360.43      14077.86       217.18 o                         
  -3 -18 -17        365.12        363.85        89.01 o                         
  -3 -18 -19         24.77         23.74       123.74 o                         
  -3  18 -21       8882.37       9568.89       250.37 o                         
  -3 -18 -23         31.22        -33.51       142.54 o                         
   3 -18  25         84.94       -107.48       146.47 o                         
  -3 -18 -27        256.31         67.91       227.00 o                         
  -3 -18 -29         54.43         27.17       202.40 o                         
   3 -18  31        142.36        119.37       190.10 o                         
   3 -18  33        424.30        351.96       240.72 o                         
   3  18  35         54.93        -12.98       207.35 o                         
   3  19 -36        296.10        510.50       351.68 o                         
  -3 -19  34        117.86        221.27       241.38 o                         
   3  19 -32         43.78         15.55       197.31 o                         
  -3 -19  30        949.92        908.17       244.08 o                         
   3 -19 -28         55.34         73.88       195.52 o                         
  -3 -19  26        478.66        577.44       153.20 o                         
  -3  19  24       6292.29       6184.33       275.62 o                         
  -3  19  22         76.92        115.12       141.44 o                         
   3 -19 -20        700.33        802.48       137.53 o                         
  -3 -19  18       2409.09       2061.43       146.62 o                         
   3 -19 -16         80.28         70.28        52.43 o                         
  -3  19  14         20.27         -9.15        56.63 o                         
  -3 -19  12       1036.87        971.22        89.42 o                         
   3  19 -10        647.48        647.95        69.41 o                         
   3  19  -8         74.32         31.83        52.40 o                         
   3 -19  -6       1570.60       1360.54        70.90 o                         
  -3 -19   4        177.95        166.76        56.79 o                         
   3 -19  -2       1865.15       1804.93        70.26 o                         
  -3  19   0      20141.52      13473.75       145.38 o                         
   3 -19   2        147.22         80.12        75.55 o                         
   3  19   4         51.56         30.57        49.17 o                         
   3 -19   6      12265.98      12140.10       138.38 o                         
   3  19   8       5411.67       5294.57        98.08 o                         
  -3  19 -10        875.46        927.09        83.77 o                         
  -3 -19 -12       3111.19       3126.22       122.50 o                         
   3 -19  14       1855.52       1938.64       108.81 o                         
   3  19  16        928.89        935.79        97.88 o                         
  -3  19 -18       6803.70       6683.34       216.23 o                         
  -3  19 -20        756.51        819.55       142.63 o                         
  -3 -19 -22          5.06         26.51       133.14 o                         
  -3  19 -24       4156.30       3863.70       250.97 o                         
   3  19  26         85.58        -13.50       157.08 o                         
  -3  19 -28        112.52        240.17       203.07 o                         
  -3 -19 -30        490.87        294.90       248.21 o                         
   3  19  32         35.94         24.57       197.28 o                         
   3 -19  34          4.51         71.13       212.40 o                         
  -3  20  35          9.70       -130.42       252.82 o                         
  -3 -20  33       3214.49       3252.38       341.21 o                         
   3 -20 -31        509.59        476.52       195.65 o                         
   3 -20 -29         35.00        -26.11       187.44 o                         
   3  20 -27       3651.64       3069.60       232.76 o                         
   3  20 -25         65.60          4.96       152.28 o                         
  -3  20  23        814.92        843.76       145.59 o                         
   3  20 -21       1389.80       1528.13       195.56 o                         
  -3  20  19         17.14        -36.09       121.43 o                         
   3 -20 -17        157.09        102.03       101.43 o                         
   3 -20 -15          9.76        -12.63        70.33 o                         
  -3 -20  13        360.15        293.08        63.92 o                         
   3 -20 -11       2201.92       2019.34        76.99 o                         
   3 -20  -9      14819.60      15170.38       144.64 o                         
  -3  20   7         43.98          0.85        63.64 o                         
  -3  20   5        870.00        798.24        51.29 o                         
  -3  20   3      40516.45      42112.46       214.63 o                         
   3 -20  -1       4439.73       4367.47        86.72 o                         
  -3  20  -1       1338.39       1393.01        84.49 o                         
  -3 -20  -3      18867.05      18429.57       218.22 o                         
  -3  20  -5       1801.56       1945.36        81.11 o                         
  -3  20  -7       1486.19       1512.26        69.09 o                         
  -3 -20  -9       4323.58       4613.76       114.05 o                         
  -3 -20 -11       2186.49       2310.73       101.50 o                         
  -3 -20 -11       3822.74       4020.03       484.58 o                         
   3 -20  13       1096.63       1157.65        99.86 o                         
  -3  20 -15       1347.56       1245.09       137.57 o                         
   3 -20  17       1334.52       1403.08       142.57 o                         
  -3 -20 -19         76.65         87.40       128.28 o                         
   3 -20  21      11950.49      11666.43       295.84 o                         
  -3  20 -23        882.62        912.27       151.20 o                         
  -3  20 -25        572.16        469.81       151.87 o                         
   3 -20  27       4390.04       4966.57       309.79 o                         
  -3 -20 -29        550.15        537.30       183.80 o                         
  -3 -20 -31        148.89        135.71       207.92 o                         
  -3  20 -33        275.00        231.80       254.36 o                         
   3  21 -36        827.39        851.79       348.61 o                         
   3 -21 -34         97.35        105.12       252.90 o                         
   3  21 -32         21.06        141.50       210.60 o                         
   3  21 -30       1033.17       1323.69       244.58 o                         
   3  21 -28         91.84         68.31       194.75 o                         
  -3  21  26         59.87          9.92       161.34 o                         
   3  21 -24       9697.44       9438.41       289.55 o                         
   3 -21 -22        281.29        173.95       161.55 o                         
   3 -21 -20        706.42        550.49       141.30 o                         
  -3  21  18      14150.51      13724.03       232.40 o                         
   3  21 -16       1208.73       1096.04       102.95 o                         
   3 -21 -14        328.18        306.72        62.38 o                         
  -3  21  12      16270.26      15662.99       152.71 o                         
  -3  21  10       2075.26       2207.28        68.43 o                         
   3 -21  -8        368.30        474.84        41.06 o                         
  -3  21   6      12376.49      12354.48       116.81 o                         
  -3 -21   4        785.72        770.96        67.39 o                         
  -3 -21   2        274.63        357.44        71.00 o                         
   3  21   0       4389.79       4520.82       120.91 o                         
   3  21   2       1745.36       1694.88        91.82 o                         
   3  21   4         68.96        108.59        35.08 o                         
  -3  21  -6       1957.17       1883.13       115.47 o                         
   3  21   8       2623.29       2906.46        79.63 o                         
   3 -21  10        308.46        408.07        81.25 o                         
   3 -21  12       7155.53       6955.03       159.84 o                         
  -3  21 -14       2009.80       1884.87       106.00 o                         
   3  21  16        446.85        414.79       137.29 o                         
  -3  21 -18      13735.66      14925.26       305.41 o                         
   3  21  20       1766.67       2005.81       152.60 o                         
   3 -21  22        559.71        508.34       146.65 o                         
  -3  21 -24       4308.98       4854.30       240.07 o                         
  -3  21 -26        498.83        555.45       161.06 o                         
  -3  21 -28         96.98         84.56       190.12 o                         
  -3 -21 -30       1153.44       1253.00       274.07 o                         
  -3 -21 -32         65.55         59.11       214.40 o                         
   3  22 -35         98.38        204.63       258.58 o                         
   3  22 -33        176.12        142.98       271.11 o                         
   3  22 -31         90.18        145.20       201.61 o                         
  -3  22  29        260.34        356.55       191.82 o                         
  -3 -22  27       1043.76        985.89       253.66 o                         
   3  22 -25        245.60        181.94       163.66 o                         
   3  22 -23         44.75         -5.18       154.02 o                         
   3  22 -21        605.60        437.40       181.31 o                         
  -3 -22  19       1819.82       1719.51       147.37 o                         
   3 -22 -17        379.14        369.61       107.44 o                         
  -3 -22  15       6884.44       7694.61       127.60 o                         
  -3  22  13        402.94        435.65        68.41 o                         
   3 -22 -11        178.62        157.06        64.30 o                         
  -3 -22   9       6471.98       6992.42        94.52 o                         
   3  22  -7        425.15        437.22        62.24 o                         
  -3  22   5       2743.55       2919.84        86.90 o                         
   3 -22  -3      11512.41      11694.35       146.09 o                         
  -3  22   1       1016.27       1058.90        74.85 o                         
  -3  22  -1        769.63        736.38        84.79 o                         
   3  22   3       1436.57       1169.77        98.40 o                         
  -3  22  -5       2170.25       2034.14        71.73 o                         
  -3  22  -7       2062.54       2119.74        65.92 o                         
  -3 -22  -9       8719.62       9190.62       138.80 o                         
   3 -22  11        942.81        983.30        86.11 o                         
   3 -22  13        318.19        436.03       101.60 o                         
   3 -22  15       6316.99       6148.11       171.64 o                         
   3 -22  17       1247.48       1522.33       151.40 o                         
   3  22  19        366.46        325.65       147.38 o                         
  -3  22 -21       3244.86       3233.27       220.30 o                         
   3 -22  23        340.60        544.12       148.59 o                         
  -3  22 -25        197.36         87.84       157.15 o                         
   3  22  27        295.17        435.56       228.37 o                         
  -3  22 -29        117.35        208.59       188.03 o                         
  -3  22 -31         14.73          6.02       192.47 o                         
  -3 -22 -33        589.97        551.70       264.26 o                         
   3  23 -34         66.71        177.88       266.29 o                         
  -3  23  32          7.83        110.93       208.40 o                         
   3  23 -30        862.63        564.92       268.62 o                         
   3 -23 -28        253.99        309.67       198.24 o                         
   3 -23 -26        814.99        917.57       173.96 o                         
   3 -23 -24       5823.89       5842.06       251.52 o                         
   3  23 -22        102.83         77.91       146.07 o                         
   3  23 -20       2391.73       2184.75       164.74 o                         
   3 -23 -18      25749.99      24556.56       321.86 o                         
  -3 -23  16        576.76        604.50        97.04 o                         
  -3  23  14        962.60        886.08        71.37 o                         
  -3 -23  12      12401.92      12288.33       156.31 o                         
   3 -23 -10        926.57        952.47        54.23 o                         
   3 -23  -8        848.74        860.94        74.90 o                         
  -3  23   6       4428.34       4446.70       103.41 o                         
  -3 -23   4        779.42        709.31        90.06 o                         
  -3 -23   2        394.46        411.87        82.57 o                         
   3 -23   0       1757.26       2085.89       120.75 o                         
  -3 -23  -2        108.61        103.60        82.13 o                         
  -3 -23  -4       1226.93       1234.67        92.05 o                         
  -3  23  -6       5955.01       5694.26       112.78 o                         
   3  23   8       2559.75       2787.25        73.13 o                         
  -3  23 -10       1128.19       1183.40        78.08 o                         
  -3  23 -12      14221.80      14308.74       179.46 o                         
   3  23  14       1995.39       2099.24       111.28 o                         
  -3  23 -16        202.19        224.21        91.15 o                         
   3  23  18       1227.79       1070.39       190.56 o                         
  -3  23 -20       1171.52       1039.19       155.68 o                         
  -3 -23 -22         19.70        120.64       146.60 o                         
   3 -23  24        337.69        412.59       212.29 o                         
   3 -23  26        584.37        651.31       162.14 o                         
  -3 -23 -28        118.25        246.78       183.38 o                         
  -3 -23 -30        155.84        204.97       246.59 o                         
   3  23  32        150.79        -61.17       208.26 o                         
   3 -24 -33       2660.19       3980.03       407.58 o                         
   3  24 -31         50.81        103.42       216.88 o                         
   3 -24 -29        558.29        750.12       216.31 o                         
   3  24 -27       8044.83       8692.64       351.86 o                         
   3  24 -25         68.96         84.88       154.80 o                         
  -3 -24  23        949.55        642.39       157.66 o                         
   3 -24 -21      14067.71      14160.40       290.00 o                         
   3 -24 -19       1144.07       1038.72       125.08 o                         
  -3 -24  17        852.91        956.58       111.81 o                         
  -3  24  15         18.70        -12.69       107.31 o                         
  -3  24  13       1591.33       1613.51        72.80 o                         
   3  24 -11        877.12        880.67        60.68 o                         
  -3  24   9       3699.26       3567.95       113.98 o                         
   3  24  -7        922.19        806.77        68.68 o                         
   3 -24  -5        860.35        809.27        86.64 o                         
   3 -24  -3      13126.34      13640.40       181.47 o                         
  -3  24   1       1272.34       1418.99        89.07 o                         
   3  24   1        948.12       1070.20        88.32 o                         
   3  24   3      13963.00      13018.49       186.58 o                         
   3  24   5        893.18        925.32        42.84 o                         
   3 -24   7         76.93        105.36        80.10 o                         
  -3 -24  -7       1274.80       1131.05       510.63 o                         
  -3  24  -9      22913.14      21899.40       185.69 o                         
   3 -24  11        992.07        989.32        77.96 o                         
  -3 -24 -13        199.64        281.70        99.05 o                         
   3 -24  15        525.63        603.04       124.37 o                         
   3 -24  17        101.96          9.13       130.65 o                         
   3  24  19         38.70         40.33       150.51 o                         
   3  24  21       3426.75       3593.88       245.26 o                         
  -3 -24 -23        208.32        336.88       155.93 o                         
   3 -24  25         52.86          2.06       159.79 o                         
  -3  24 -27       3502.90       4165.74       286.11 o                         
   3 -24  29        179.68        145.96       193.99 o                         
  -3  24 -31         66.67         38.23       194.83 o                         
   3  25 -32          3.28        180.87       216.79 o                         
  -3  25  30       2326.96       2267.77       330.52 o                         
  -3  25  28        466.48        581.14       225.55 o                         
   3 -25 -26        873.11       1082.01       168.01 o                         
  -3  25  24       2448.90       1929.97       204.25 o                         
  -3 -25  22         64.60        -11.71       138.06 o                         
   3 -25 -20        127.30         16.71       124.36 o                         
   3 -25 -18      12745.32      11820.01       230.48 o                         
  -3 -25  16        862.42        882.90       120.03 o                         
  -3  25  14        454.74        592.40        90.84 o                         
  -3  25  12       7932.98       7485.86       124.06 o                         
   3 -25 -10       1059.35       1093.36        45.61 o                         
   3 -25  -8        257.80        284.85        74.15 o                         
  -3  25   6      14667.62      12898.16       190.62 o                         
   3  25  -4       1206.37       1243.15        97.79 o                         
   3 -25  -2        526.78        579.07        92.49 o                         
  -3 -25   0       7423.29       7139.37       153.15 o                         
  -3  25  -2        402.57        368.44        93.42 o                         
  -3  25  -4        614.78        628.39       107.16 o                         
  -3 -25  -4       1025.98       1218.12       476.77 o                         
   3  25   6      16333.06      18215.76       153.03 o                         
   3 -25   8        125.36         65.59        82.55 o                         
  -3 -25  -8       1328.37        803.64       486.55 o                         
   3  25  10         84.06        -13.42        83.95 o                         
  -3  25 -12      14153.26      15005.96       181.81 o                         
   3 -25  14        247.68        204.40        98.64 o                         
   3  25  16         55.52          6.12       129.96 o                         
   3 -25  18        762.68        493.10       177.97 o                         
  -3 -25 -20        359.19        481.31       149.86 o                         
   3 -25  22         32.18        152.56       160.47 o                         
  -3  25 -24        385.86        510.14       226.00 o                         
   3 -25  26        493.66        578.67       190.90 o                         
   3 -25  28         75.00         13.44       188.13 o                         
  -3  25 -30        340.90        368.35       245.61 o                         
   3  26 -33         50.46         58.51       345.65 o                         
   3  26 -31          8.46        -25.61       205.19 o                         
  -3  26  29         98.25        170.54       198.94 o                         
   3 -26 -27       4173.83       4240.52       255.64 o                         
   3 -26 -25        141.44        169.92       138.03 o                         
   3 -26 -23        698.12        816.69       149.66 o                         
   3  26 -21        618.04        953.24       164.85 o                         
  -3 -26  19        782.74        797.07       120.70 o                         
  -3 -26  17        816.00        888.82       124.72 o                         
  -3  26  15        756.58       1101.26       135.42 o                         
   3 -26 -13        128.22        108.12        88.56 o                         
  -3  26  11        611.00        507.77        64.69 o                         
  -3  26   9        159.26         19.92        98.01 o                         
  -3 -26   7       1924.11       1935.09        85.25 o                         
  -3  26   5       1762.56       1643.94       104.99 o                         
  -3  26   3       3323.08       3472.34       168.11 o                         
   3 -26  -1        581.52        573.00        97.85 o                         
   3 -26   1        808.42        741.53        99.17 o                         
   3  26   3       1587.22       1351.35       131.42 o                         
   3  26   5       3150.88       3198.22       119.34 o                         
  -3  26  -7       1258.17       1510.27        67.08 o                         
  -3 -26  -7       3243.77       3648.40       575.65 o                         
   3  26   9        217.37         47.00        96.62 o                         
   3 -26  11        713.80        749.98       100.13 o                         
  -3 -26 -11       2378.07       2247.22       404.25 o                         
  -3  26 -13         20.80         34.47        94.25 o                         
  -3  26 -15       1569.20       1225.49       163.28 o                         
   3 -26  17         27.94       -110.95       137.43 o                         
   3 -26  19        197.24         89.40       142.86 o                         
  -3 -26 -21       1126.17        884.66       219.48 o                         
   3  26  23        346.34        380.30       164.44 o                         
  -3 -26 -25        241.19         93.86       174.94 o                         
  -3  26 -27        300.58        256.88       265.16 o                         
  -3  26 -29        112.53        193.79       211.06 o                         
   3  27 -32        131.09          9.48       243.65 o                         
   3 -27 -30       1995.05       2120.96       266.05 o                         
   3  27 -28        307.65        460.80       201.46 o                         
   3 -27 -26         88.89         54.16       170.31 o                         
   3  27 -24        434.66        247.60       207.67 o                         
   3 -27 -22        193.99        131.03       149.91 o                         
  -3 -27  20        485.29        653.28       151.67 o                         
  -3 -27  18       5687.33       5013.32       235.46 o                         
  -3  27  16        644.37        563.34       124.18 o                         
  -3  27  14        951.54       1082.66        95.64 o                         
   3  27 -12       2548.78       2274.20       113.69 o                         
  -3  27  10         93.37         40.46        82.17 o                         
  -3  27   8        232.58        330.82        80.71 o                         
   3  27  -6       9677.95       9727.26       128.56 o                         
  -3  27   4        706.72        754.89       106.53 o                         
   3  27  -2        444.47        405.24       108.10 o                         
   3 -27   0      10460.62      10804.45       214.02 o                         
  -3  27  -2         26.47         -4.00        97.43 o                         
  -3  27  -4       1689.04       1515.17       119.24 o                         
   3  27   4       1745.04       1811.79       374.31 o                         
   3 -27   6       4173.08       4071.07        76.84 o                         
  -3 -27  -8         10.73          2.39        71.21 o                         
  -3  27 -10        366.55        498.70        91.11 o                         
   3  27  12       1550.89       1398.86       139.90 o                         
  -3 -27 -14        531.31        445.36       123.40 o                         
  -3 -27 -16        340.31        146.46       131.29 o                         
  -3 -27 -18       4555.48       4301.22       208.94 o                         
   3  27  20       1119.47        988.69       157.00 o                         
   3 -27  22         99.18        135.43       151.33 o                         
  -3  27 -24       1610.91       1568.78       231.26 o                         
  -3  27 -26        135.14        266.85       203.17 o                         
  -3 -27 -28        221.60        299.38       215.32 o                         
  -3  27 -30        743.32        900.32       258.30 o                         
   3 -28 -31          5.70        119.55       211.74 o                         
   3  28 -29        482.73        494.68       205.84 o                         
   3 -28 -27       2276.45       2820.46       283.09 o                         
   3  28 -25        293.32        183.04       174.76 o                         
  -3  28  23        126.08        135.87       139.59 o                         
  -3 -28  21        549.41        512.42       169.18 o                         
   3  28 -19        205.19        102.27       156.32 o                         
   3  28 -17        652.15        373.02       168.32 o                         
   3  28 -15         79.28         33.47       151.17 o                         
   3 -28 -13        351.34        261.65        97.84 o                         
  -3 -28  11        159.37        134.82        84.72 o                         
  -3 -28   9       2568.77       2452.61       124.10 o                         
  -3  28   7        559.13        456.88        71.09 o                         
  -3 -28   5       1439.79       1354.68       112.74 o                         
  -3 -28   3      11580.28      10593.09       186.36 o                         
   3 -28  -1       1347.21       1401.58       108.86 o                         
   3 -28   1       2445.56       2371.45       125.28 o                         
   3 -28   1       4949.03       4933.12       335.86 o                         
   3  28   3      41221.68      40936.52       333.25 o                         
   3 -28   5       1141.95       1061.70       111.64 o                         
  -3  28  -7        457.48        452.23        48.76 o                         
   3  28   9        522.18        318.06       104.67 o                         
  -3 -28 -11         53.33         64.88        98.79 o                         
  -3  28 -13         96.19        122.22       122.63 o                         
   3 -28  15        582.07        524.92       163.14 o                         
   3  28  17        616.66        642.37       139.06 o                         
   3 -28  19        144.16        265.15       139.11 o                         
   3  28  21        898.57        962.20       194.69 o                         
   3 -28  23        407.73        464.59       163.34 o                         
  -3  28 -25         55.84          8.65       173.92 o                         
  -3  28 -27       1889.31       2203.31       297.26 o                         
   3  28  29        400.55        305.40       219.16 o                         
  -3  29  30        984.23       1077.69       285.15 o                         
  -3 -29  28        395.02        423.02       206.24 o                         
   3 -29 -26        357.36        394.35       165.59 o                         
   3  29 -24        263.50        225.53       182.88 o                         
   3  29 -22        132.16        164.16       149.93 o                         
   3  29 -20        108.03        172.24       158.83 o                         
   3 -29 -18        570.36        603.21       202.58 o                         
   3  29 -16        394.21        374.15       129.82 o                         
  -3 -29  14         91.73        157.74       120.34 o                         
   3  29 -12       8399.06       7932.01       176.15 o                         
  -3  29  10         52.53         36.75        88.44 o                         
   3 -29  -8         65.87        123.69        76.51 o                         
   3 -29  -6       6630.39       6464.87       167.06 o                         
   3 -29  -4        956.51        979.48       113.36 o                         
  -3 -29   2        715.28        822.72       116.94 o                         
   3  29  -2        874.60        551.78       547.81 o                         
   3  29   0      13217.17      14694.53       214.73 o                         
   3  29   2       1267.84       1318.82       105.99 o                         
  -3  29  -4        203.56        348.99       111.66 o                         
  -3  29  -6       1380.37       1218.13       148.51 o                         
   3 -29   8        247.84        215.69        80.42 o                         
   3 -29   8        328.89        561.15       533.15 o                         
   3 -29  10         27.49         32.67        83.77 o                         
   3  29  12       4061.63       3632.99       188.60 o                         
   3  29  14        106.72         81.69       124.68 o                         
  -3  29 -16         16.53         58.70       123.40 o                         
  -3 -29 -18       3073.23       2982.12       206.36 o                         
  -3  29 -20        265.15        222.59       148.91 o                         
   3 -29  22        124.59        116.75       153.04 o                         
  -3 -29 -24        824.88        817.67       207.50 o                         
  -3  29 -26        101.60        177.47       195.18 o                         
  -3 -29 -28        150.53        206.83       219.21 o                         
  -3 -30  29         27.73        177.24       207.59 o                         
  -3  30  27       2521.40       2749.26       260.92 o                         
   3 -30 -25        393.93        307.26       168.37 o                         
  -3  30  23        635.13        834.58       164.05 o                         
  -3 -30  21       1172.36       1347.97       232.14 o                         
  -3 -30  19         63.24         -1.23       158.68 o                         
   3  30 -17         46.25         -5.62       136.86 o                         
  -3 -30  15       2828.37       2632.22       168.71 o                         
  -3 -30  13         50.76        -41.65       115.04 o                         
  -3 -30  11        143.56        149.25        95.46 o                         
  -3  30   9       5274.40       5116.15       149.70 o                         
   3 -30  -7        229.16        281.60       109.95 o                         
  -3 -30   5         51.84         85.72       107.08 o                         
   3  30  -3       2806.63       2343.27       143.30 o                         
   3 -30  -1       4426.33       4334.90       144.92 o                         
   3  30  -1       4923.45       5513.57       526.46 o                         
  -3 -30  -1       1463.67       1559.57       129.41 o                         
  -3 -30  -1       2005.55       2626.01       347.42 o                         
  -3  30  -3       8801.00       8851.68       209.67 o                         
  -3  30  -5        126.88        158.18       119.64 o                         
  -3 -30  -5        864.08        442.08       583.87 o                         
  -3  30  -7        269.34        253.08       121.09 o                         
   3 -30   7        270.17        256.93       340.56 o                         
   3 -30   9       3369.84       3787.99       161.66 o                         
  -3  30 -11        137.41         59.10       121.03 o                         
   3 -30  13         15.87        118.05       125.61 o                         
  -3  30 -15       4916.49       5093.14       210.06 o                         
   3  30  17        162.47         46.13       134.85 o                         
  -3  30 -19         56.33         41.78       140.56 o                         
   3 -30  21       1657.59       1919.31       198.99 o                         
  -3 -30 -23        322.92        337.80       157.54 o                         
  -3 -30 -25         33.77         81.76       175.31 o                         
   3 -30  27        119.23        166.57       246.49 o                         
  -3 -31  28        160.04        198.28       195.74 o                         
   3 -31 -26        107.21         23.50       167.12 o                         
   3 -31 -24       2910.84       2902.33       233.54 o                         
  -3 -31  22        510.52        597.93       179.48 o                         
   3  31 -20        261.94        315.76       148.06 o                         
   3  31 -18        179.90         23.20       173.49 o                         
   3  31 -16         80.47         74.00       132.36 o                         
   3  31 -14        307.50        325.98       138.09 o                         
   3 -31 -12       3986.20       4225.64       204.27 o                         
  -3  31  10       1720.36       1797.20       136.64 o                         
   3  31  -8        566.67        641.94       112.81 o                         
   3  31  -6        642.62        695.52       141.34 o                         
  -3 -31   4        490.04        481.41       128.26 o                         
  -3  31   4        524.44        698.84       322.60 o                         
  -3 -31   2        252.42        162.05       121.24 o                         
  -3  31   2       1046.45        762.20       457.20 o                         
   3 -31   0        309.18        284.45       126.19 o                         
  -3  31  -2       2616.40       2647.69       134.63 o                         
   3  31   2       4459.53       3314.36       647.72 o                         
   3 -31   4       1831.66       1897.44       133.83 o                         
  -3 -31  -4       4510.22       4480.06       699.14 o                         
   3  31   6       6050.29       5983.22       183.50 o                         
  -3  31  -8        558.02        636.48       138.39 o                         
   3  31   8        877.59        649.42       263.21 o                         
   3 -31  10        456.18        382.96       125.29 o                         
  -3  31 -12       1893.97       1732.23       188.61 o                         
   3 -31  14       2017.36       1874.94       143.13 o                         
  -3 -31 -16         60.92          3.00       134.85 o                         
  -3 -31 -18       1315.14       1067.98       201.41 o                         
  -3  31 -20        468.99        466.63       146.45 o                         
   3  31  22        111.17        108.74       161.77 o                         
   3 -31  24        194.19        418.66       205.62 o                         
  -3 -31 -26        369.06        402.37       219.64 o                         
  -3  32  27        150.08        251.98       256.82 o                         
   3  32 -25         53.05        109.52       179.09 o                         
   3 -32 -23        208.67        162.93       178.90 o                         
   3  32 -21         83.10         62.79       236.72 o                         
  -3 -32  19        308.43        238.19       164.14 o                         
   3  32 -17         85.34        105.99       163.94 o                         
   3  32 -15        241.33         64.01       178.96 o                         
   3 -32 -13         82.31         60.25       137.08 o                         
   3  32 -11        126.61         36.92       144.02 o                         
  -3  32   9        115.38         95.83       155.11 o                         
   3  32  -7        879.87        764.95       124.27 o                         
   3  32  -5        282.82        159.74       117.47 o                         
   3  32  -3        222.55        336.02       135.90 o                         
  -3  32   1        477.72        578.49       121.03 o                         
   3  32  -1        822.25        730.57       472.00 o                         
   3 -32   1        436.22        532.73       127.24 o                         
   3  32   1       2041.61       2160.88       381.98 o                         
   3  32   3       2221.31       1918.13       160.34 o                         
  -3  32  -5       1014.14        988.58       148.17 o                         
   3  32   5       1120.30       1233.66       294.48 o                         
   3  32   7        126.86         99.49       117.42 o                         
   3 -32   9        173.69        310.42       125.04 o                         
   3 -32  11        543.61        728.96       129.72 o                         
   3 -32  13        195.51        265.18       133.32 o                         
   3 -32  15        716.69        849.14       188.43 o                         
   3 -32  17        612.63        406.43       141.08 o                         
   3 -32  19        282.33        283.77       144.51 o                         
   3 -32  21       2528.55       2921.63       228.40 o                         
   3 -32  23        176.04        123.90       167.11 o                         
   3 -32  25        126.75        212.04       217.53 o                         
  -3 -33  26        438.53        669.20       201.63 o                         
  -3 -33  24       1303.94       1004.74       231.33 o                         
  -3  33  22        129.72        106.73       168.21 o                         
  -3 -33  20        126.14         34.51       167.55 o                         
   3 -33 -18         52.31        166.93       201.81 o                         
  -3 -33  16          7.15       -120.46       157.46 o                         
   3  33 -14        172.79        109.17       136.85 o                         
  -3  33  12       1761.78       1717.73       193.43 o                         
  -3 -33  10         59.69        156.96       141.12 o                         
  -3 -33   8        604.59        813.12       126.59 o                         
  -3 -33   6       3998.30       4284.48       180.79 o                         
  -3 -33   4       1262.31       1292.14       126.28 o                         
  -3 -33   2        658.70        734.37       119.37 o                         
   3  33   0       3143.52       3374.60       166.93 o                         
   3  33   2         67.40         99.17       136.08 o                         
   3  33   2        320.59        384.97       650.48 o                         
  -3  33  -4        238.13        209.44       140.52 o                         
  -3 -33  -4        301.59        314.94       308.46 o                         
   3  33   6       1179.15       1586.93       168.82 o                         
   3 -33   8         49.85         62.84       127.05 o                         
   3  33   8        443.07        836.66       428.59 o                         
   3 -33  10         47.80        -44.69       123.55 o                         
  -3  33 -12        937.71        888.35       176.43 o                         
   3 -33  14        842.56        888.13       138.55 o                         
   3 -33  16         35.02         48.91       149.67 o                         
   3 -33  18         87.57        109.90       193.63 o                         
  -3 -33 -20        680.51        836.10       166.63 o                         
   3 -33  22        174.62        229.42       179.49 o                         
   3 -33  24        539.88        626.41       241.38 o                         
   3  34 -25         16.85        133.88       192.89 o                         
   3  34 -23         29.00        -55.10       180.40 o                         
   3 -34 -21       2285.39       2529.64       246.80 o                         
  -3  34  19         22.94         14.33       167.99 o                         
   3  34 -17        320.50        379.30       160.65 o                         
  -3  34  15       6449.48       6613.36       260.47 o                         
   3  34 -13         18.57          7.87       140.75 o                         
  -3  34  11          6.35        -36.68       143.36 o                         
   3  34  -9       2729.77       2504.59       216.75 o                         
  -3 -34   7        267.23        227.70       131.17 o                         
  -3 -34   5        222.17        206.67       126.38 o                         
   3  34  -3       5059.17       4997.12       195.66 o                         
  -3 -34   1        204.55         94.56       121.65 o                         
   3  34  -1        261.84        109.01       636.53 o                         
   3 -34   1        107.04        159.56       146.92 o                         
  -3  34  -1       1085.47       1045.07       406.34 o                         
  -3  34  -3       2717.11       2490.03       176.73 o                         
   3 -34   5        357.63        331.23       144.44 o                         
  -3  34  -5        673.93        659.06       299.60 o                         
  -3 -34  -7        490.73        687.40       148.30 o                         
   3  34   9       4292.49       5113.35       244.87 o                         
  -3 -34 -11        299.66        338.70       139.81 o                         
  -3 -34 -13          2.08         10.64       146.47 o                         
  -3  34 -15        717.31       1023.34       205.73 o                         
  -3  34 -17         56.49        170.40       157.67 o                         
  -3  34 -19        195.34        250.98       175.43 o                         
   3  34  21        578.10        583.48       220.50 o                         
  -3 -34 -23        493.74        586.03       188.68 o                         
  -3  35  24       2647.73       3439.52       278.00 o                         
  -3  35  22        141.90         28.11       184.58 o                         
  -3  35  20         97.91        193.08       184.01 o                         
  -3  35  18       1026.02        599.69       205.36 o                         
  -3 -35  16        598.21        730.12       171.70 o                         
   3 -35 -14        602.10        815.68       164.69 o                         
  -3 -35  12       1441.05       1327.14       203.40 o                         
  -3  35  10        168.87        192.66       171.99 o                         
  -3 -35   8         81.57        127.29       165.38 o                         
  -3 -35   6       1474.02       1607.64       193.60 o                         
   3  35  -4        259.77        362.53       128.14 o                         
  -3  35   2        285.25        237.95       128.80 o                         
   3  35   0        306.37        303.94       147.18 o                         
   3  35   2         10.29        -92.38       167.62 o                         
   3  35   2         33.93       -187.08       432.43 o                         
   3  35   4         23.14         23.10       164.29 o                         
   3  35   4         33.65        -43.49       362.46 o                         
  -3  35  -6       1600.58       1541.98       198.42 o                         
   3 -35   8       1083.89       1123.57       176.61 o                         
  -3 -35 -10        113.94        281.49       146.54 o                         
   3  35  12         92.49        163.40       175.93 o                         
   3 -35  14        778.09        931.67       162.24 o                         
  -3 -35 -16        264.87        264.61       174.10 o                         
   3 -35  18       1502.77       1618.15       237.75 o                         
   3 -35  20         12.65         84.64       175.50 o                         
  -3 -35 -22         30.75        113.49       193.69 o                         
   3  36 -23        192.61        165.98       206.05 o                         
   3 -36 -21       1601.65       1876.07       259.01 o                         
   3 -36 -19        223.21        347.84       187.99 o                         
  -3 -36  17       1047.75       1166.15       202.17 o                         
   3  36 -15        174.88         68.17       184.68 o                         
  -3 -36  13        878.39        650.93       175.91 o                         
  -3  36  11         68.46        130.78       176.58 o                         
   3  36  -9        518.63        408.68       220.24 o                         
   3  36  -7       1097.04       1218.00       189.68 o                         
  -3  36   5        211.47        180.20       141.34 o                         
   3  36  -3       3336.64       3577.70       202.43 o                         
  -3 -36   1        184.71        112.45       171.08 o                         
  -3  36   1        270.43        267.26       422.28 o                         
   3  36   1        170.09        124.70       174.54 o                         
   3 -36   1        289.10        235.27       419.33 o                         
   3 -36   3        515.77        349.76       181.41 o                         
  -3  36  -5        178.56         83.04       155.98 o                         
  -3 -36  -5        508.96       1553.34       665.11 o                         
  -3 -36  -7         77.62        120.13       167.45 o                         
   3  36   9       3975.06       4643.59       258.30 o                         
  -3  36 -11        118.42         21.92       164.03 o                         
  -3  36 -13         79.39         19.99       153.41 o                         
   3 -36  15       2011.48       2558.02       250.57 o                         
  -3  36 -17        666.90        656.34       184.41 o                         
   3 -36  19        259.68        173.27       179.76 o                         
  -3  37  22          4.07       -463.12       528.49 o                         
   3  37 -20         63.70        145.39       183.79 o                         
   3  37 -18        704.92        892.98       235.86 o                         
   3  37 -16        132.35        156.41       181.97 o                         
   3  37 -14         28.63        134.36       206.95 o                         
  -3 -37  12        399.85        210.30       243.08 o                         
   3  37 -10        181.51        194.99       202.76 o                         
  -3 -37   8        157.23        187.67       234.58 o                         
   3  37  -6        887.35        909.31       259.48 o                         
   3  37  -4       1295.22       1334.84       181.67 o                         
  -3  37   2       1279.99       1300.25       185.36 o                         
  -3  37   0        288.75        392.86       216.24 o                         
  -3  37  -2        140.55        273.10       211.15 o                         
  -3  37  -2        169.70        -10.90       328.54 o                         
   3 -37   4         24.63         -1.66       171.08 o                         
   3  37   4        167.73        132.35       375.10 o                         
   3  37   6        628.36        760.64       203.88 o                         
   3 -37   8        470.16        504.94       179.40 o                         
   3 -37  10        167.72        195.85       177.92 o                         
  -3 -37 -12        376.38        380.86       188.84 o                         
   3 -37  14         19.51         89.86       166.75 o                         
   3 -37  16          8.99         61.87       169.21 o                         
  -3  37 -18        182.11        158.66       230.87 o                         
  -3  38  19        129.25        388.74       186.32 o                         
   3  38 -17        200.44        244.01       197.74 o                         
  -3 -38  15       3120.81       3434.82       328.78 o                         
  -3 -38  13          4.50       -197.28       208.01 o                         
   3 -38 -11         57.48        183.24       218.77 o                         
  -3 -38   9        582.06        873.77       335.21 o                         
  -3  38   7         78.64        149.90       221.18 o                         
  -3  38   5        292.68        343.04       197.87 o                         
  -3  38   3       1388.94       1431.16       250.15 o                         
  -3  38   1        356.15        452.47       194.45 o                         
   3  38  -1        850.82        249.95       579.12 o                         
   3  38   1        319.04        321.49       230.57 o                         
   3 -38   1        431.39        572.97       451.30 o                         
  -3  38  -3       1265.02       1633.72       268.29 o                         
   3  38   5        197.32         51.94       196.41 o                         
   3  38   7        386.49        310.75       206.40 o                         
  -3  38  -9       1789.96       2278.18       293.01 o                         
   3 -38  11        131.61        110.97       196.81 o                         
   3 -38  13        274.70        339.12       191.37 o                         
  -3 -38 -15       3215.55       3128.19       257.02 o                         
   3 -38  17         14.32         -5.79       185.65 o                         
   3  39 -18       1225.05       1741.56       277.82 o                         
   3  39 -16         24.30        -61.70       217.95 o                         
   3  39 -14        187.06        157.54       197.55 o                         
  -3  39  12        462.06        465.80       261.94 o                         
   3  39 -10        203.65        201.91       252.60 o                         
  -3  39   8        103.41        -38.52       244.76 o                         
   3  39  -6       1511.47       1702.82       286.30 o
[truncated: 1,722,387 more chars]
