# Supplementary material for: Structural modification of functionalized carbazoles: from Z′ = 1 to Z′ = 6
Source: Acta Crystallogr B Struct Sci Cryst Eng Mater. 2026 May 19;82(Pt 3):339–43. doi: 10.1107/S2052520626004506 (PMC13238489; doi:10.1107/S2052520626004506)
Supplement: Supplementary file 3 [file b-82-00339-2csup3.hkl]

data_2c
#mjh150002_fa                                                               
_shelx_title ' mjh150002_fa_a.res in P2(1)/c'                                   
_shelx_refln_list_code          4                                               
_shelx_F_calc_maximum      188.88                                               
_exptl_crystal_F_000      1228.00                                               
_reflns_d_resolution_high  0.7545                                               
                                                                                
loop_                                                                           
 _space_group_symop_operation_xyz                                               
 'x, y, z'                                                                      
 '-x, y+1/2, -z+1/2'                                                            
 '-x, -y, -z'                                                                   
 'x, -y-1/2, z-1/2'                                                             
                                                                                
_cell_length_a    10.7644                                                       
_cell_length_b    16.9915                                                       
_cell_length_c    15.4288                                                       
_cell_angle_alpha  90.000                                                       
_cell_angle_beta   95.905                                                       
_cell_angle_gamma  90.000                                                       
                                                                                
_shelx_F_squared_multiplier     1.000                                           
                                                                                
loop_                                                                           
 _refln_index_h                                                                 
 _refln_index_k                                                                 
 _refln_index_l                                                                 
 _refln_F_squared_calc                                                          
 _refln_F_squared_meas                                                          
 _refln_F_squared_sigma                                                         
 _refln_observed_status                                                         
   2   0   0      29495.86      28005.47       355.54 o                         
   3   0   0       1063.45        938.26        16.17 o                         
   4   0   0         87.29        123.01         6.84 o                         
   5   0   0       1311.56       1287.95        23.74 o                         
   6   0   0       2541.32       2848.99        42.21 o                         
   7   0   0        180.00        170.68         9.91 o                         
   8   0   0         30.45         44.82         6.17 o                         
   9   0   0       1328.19       1264.56        30.85 o                         
  10   0   0       1023.43       1011.75        34.13 o                         
  11   0   0          0.28         -4.77         8.60 o                         
  12   0   0        556.87        541.76        42.58 o                         
  13   0   0         50.32         50.68        19.46 o                         
   2   1   0      12266.23      11888.93        84.00 o                         
   3   1   0         38.45         27.45         3.01 o                         
   4   1   0        218.48        189.88         5.89 o                         
   5   1   0       4089.61       4113.03        35.16 o                         
   6   1   0        520.32        524.91        10.64 o                         
   7   1   0        313.37        277.14         8.76 o                         
   8   1   0        224.79        238.64         9.33 o                         
   9   1   0        341.56        332.08        11.71 o                         
  10   1   0       1750.76       1665.42        29.82 o                         
  11   1   0        443.06        436.32        15.89 o                         
  12   1   0       1457.30       1442.75        43.56 o                         
  13   1   0        583.36        517.03        29.39 o                         
   2   2   0       9392.42       8960.28        80.66 o                         
   3   2   0       3891.04       3694.09        31.03 o                         
   4   2   0       1513.58       1429.25        16.45 o                         
   5   2   0       1432.35       1458.81        21.48 o                         
   6   2   0       1111.75       1187.55        18.45 o                         
   7   2   0          0.17          2.51         3.25 o                         
   8   2   0        101.20         93.21         6.36 o                         
   9   2   0       2818.34       2722.76        36.12 o                         
  10   2   0          6.27         14.49         5.15 o                         
  11   2   0        587.00        599.36        20.12 o                         
  12   2   0        963.11        985.29        27.12 o                         
  13   2   0          5.39         -9.12        10.06 o                         
   1   3   0        132.77        129.98         3.28 o                         
   2   3   0       8267.21       7939.13        62.63 o                         
   3   3   0       2748.11       2949.88        30.97 o                         
   4   3   0        234.09        220.52         6.71 o                         
   5   3   0        302.72        353.91         7.99 o                         
   6   3   0          0.50          7.74         2.88 o                         
   7   3   0        115.90        128.95         5.88 o                         
   8   3   0          0.06          2.69         3.67 o                         
   9   3   0        319.08        335.19        12.21 o                         
  10   3   0       1034.63        993.16        22.11 o                         
  11   3   0         10.75         20.57         6.99 o                         
  12   3   0        157.94        144.90        11.49 o                         
  13   3   0        370.65        354.48        22.32 o                         
   0   4   0       4559.35       4853.31        65.01 o                         
   1   4   0      26141.20      26091.68       180.40 o                         
   2   4   0       3428.31       3531.84        25.38 o                         
   3   4   0      13485.78      13862.88       102.32 o                         
   4   4   0       4523.82       4621.00        50.00 o                         
   5   4   0       1337.43       1550.90        21.77 o                         
   6   4   0        896.32        924.54        18.46 o                         
   7   4   0         43.47         42.87         5.98 o                         
   8   4   0          0.19          1.44         3.53 o                         
   9   4   0          1.08          0.61         5.04 o                         
  10   4   0        765.24        730.76        19.01 o                         
  11   4   0        139.16        127.15        11.95 o                         
  12   4   0        149.96        163.71        12.83 o                         
  13   4   0         27.62         28.37        12.63 o                         
   1   5   0      14962.95      14954.72       113.40 o                         
   2   5   0       2368.21       2287.27        16.85 o                         
   3   5   0        488.97        534.35         7.98 o                         
   4   5   0       2160.84       2229.38        21.67 o                         
   5   5   0        432.44        382.02        11.55 o                         
   6   5   0          0.93          6.09         4.43 o                         
   7   5   0        405.82        378.93        11.94 o                         
   8   5   0         87.97         82.10         6.19 o                         
   9   5   0         82.20         93.08         7.45 o                         
  10   5   0          9.74          1.82         5.59 o                         
  11   5   0          4.94          9.95         7.89 o                         
  12   5   0        151.32        158.75        13.05 o                         
  13   5   0        731.36        781.34        41.81 o                         
   0   6   0       2269.84       2170.23        34.36 o                         
   1   6   0       1635.99       1620.62        13.70 o                         
   2   6   0       7268.22       7575.72        60.34 o                         
   3   6   0        397.24        383.51         7.37 o                         
   4   6   0          6.86          7.36         2.04 o                         
   5   6   0          7.26          2.85         2.99 o                         
   6   6   0        299.32        283.75         8.93 o                         
   7   6   0          8.46         13.85         4.59 o                         
   8   6   0        164.77        181.67         9.95 o                         
   9   6   0          9.96          3.02         6.00 o                         
  10   6   0         92.13         93.11         9.08 o                         
  11   6   0         31.37         35.52         7.35 o                         
  12   6   0         53.21         46.41        12.57 o                         
  13   6   0         29.51         25.73        15.24 o                         
   1   7   0       1551.63       1679.05        16.73 o                         
   2   7   0         46.01         56.55         3.96 o                         
   3   7   0        928.43        929.05        14.09 o                         
   4   7   0        701.02        767.97        14.35 o                         
   5   7   0        536.41        547.40        11.44 o                         
   6   7   0        338.51        319.74         9.22 o                         
   7   7   0        116.93        152.63         9.03 o                         
   8   7   0       1744.23       1784.02        29.42 o                         
   9   7   0        297.90        307.26        13.85 o                         
  10   7   0        335.68        332.38        14.83 o                         
  11   7   0        351.33        351.32        16.17 o                         
  12   7   0          2.59         -2.49         8.80 o                         
  13   7   0        299.85        294.29        32.49 o                         
   0   8   0        368.53        338.99        13.52 o                         
   1   8   0         61.14         44.47         4.04 o                         
   2   8   0       1023.56       1044.42        13.53 o                         
   3   8   0          0.22          2.43         4.06 o                         
   4   8   0        652.09        675.50        13.90 o                         
   5   8   0        580.09        563.33        11.43 o                         
   6   8   0         76.17         69.01         5.36 o                         
   7   8   0        349.49        339.45        12.89 o                         
   8   8   0        236.24        212.48        11.06 o                         
   9   8   0        496.97        497.86        18.88 o                         
  10   8   0         55.73         55.73         8.94 o                         
  11   8   0        678.48        692.16        26.20 o                         
  12   8   0         19.00         25.54        10.11 o                         
  13   8   0         93.02         76.31        26.95 o                         
   1   9   0       1439.85       1354.41        18.76 o                         
   2   9   0          0.46          6.65         2.55 o                         
   3   9   0        756.38        763.90        15.24 o                         
   4   9   0       1330.07       1342.90        23.18 o                         
   5   9   0        665.89        680.25        15.43 o                         
   6   9   0         78.52         78.08         7.27 o                         
   7   9   0        631.82        580.26        18.41 o                         
   8   9   0         23.48         15.74         5.63 o                         
   9   9   0          0.30          8.82         6.64 o                         
  10   9   0        122.37        126.51        11.26 o                         
  11   9   0        314.41        335.70        19.16 o                         
  12   9   0        128.86        115.43        22.86 o                         
   0  10   0        843.74        828.45        21.29 o                         
   1  10   0        107.01         79.99         5.23 o                         
   2  10   0       1295.49       1176.33        14.62 o                         
   3  10   0         52.05         79.75         4.51 o                         
   4  10   0          3.00          7.23         3.98 o                         
   5  10   0       1978.43       1944.59        33.10 o                         
   6  10   0        712.97        747.61        26.25 o                         
   7  10   0        402.59        352.83        14.81 o                         
   8  10   0          2.54          9.34         7.06 o                         
   9  10   0        549.41        521.29        21.91 o                         
  10  10   0         67.04         90.24        11.18 o                         
  11  10   0        336.59        343.78        19.66 o                         
  12  10   0         23.42         32.71        15.29 o                         
   1  11   0         81.08         85.11         5.40 o                         
   2  11   0         14.40         13.56         2.99 o                         
   3  11   0          9.21          3.55         2.97 o                         
   4  11   0        107.97        105.68         7.94 o                         
   5  11   0       1756.73       1611.24        30.53 o                         
   6  11   0       1472.34       1470.19        30.12 o                         
   7  11   0        179.30        171.30        12.62 o                         
   8  11   0         75.95         97.57        10.62 o                         
   9  11   0         21.36         11.93        10.59 o                         
  10  11   0        205.36        185.74        14.96 o                         
  11  11   0        234.36        235.61        18.54 o                         
  12  11   0        166.94        147.47        36.69 o                         
   0  12   0          1.48         13.45         6.05 o                         
   1  12   0         51.07         53.21         4.90 o                         
   2  12   0         85.34         99.02         5.59 o                         
   3  12   0       1029.73       1024.88        17.51 o                         
   4  12   0        298.46        295.82        11.98 o                         
   5  12   0       3942.49       3711.11        51.87 o                         
   6  12   0        576.38        543.90        20.99 o                         
   7  12   0        759.56        778.76        25.89 o                         
   8  12   0        445.97        453.57        20.77 o                         
   9  12   0         32.77         24.31         9.14 o                         
  10  12   0        162.46        194.49        15.50 o                         
  11  12   0          3.92         -0.60        10.57 o                         
  12  12   0        147.33        109.32        32.64 o                         
   1  13   0          6.26          9.88         4.07 o                         
   2  13   0        144.41        145.15         6.82 o                         
   3  13   0        368.84        359.09        10.25 o                         
   4  13   0        790.30        800.90        20.26 o                         
   5  13   0         10.95         19.86         7.05 o                         
   6  13   0        802.21        869.06        27.24 o                         
   7  13   0          7.97         14.26         7.55 o                         
   8  13   0        146.79        178.91        14.33 o                         
   9  13   0          8.29          8.55         8.20 o                         
  10  13   0        269.30        280.73        18.75 o                         
  11  13   0        156.05        212.65        46.37 o                         
   0  14   0        605.53        571.60        20.58 o                         
   1  14   0       1552.38       1582.94        25.06 o                         
   2  14   0         38.82         44.66         4.91 o                         
   3  14   0        275.77        260.44         9.96 o                         
   4  14   0         40.28         36.97         7.15 o                         
   5  14   0        132.52        117.56        10.26 o                         
   6  14   0       3027.99       2953.83        50.51 o                         
   7  14   0         65.72         68.47        10.30 o                         
   8  14   0        733.69        694.71        29.54 o                         
   9  14   0         71.97         65.25        13.69 o                         
  10  14   0        408.88        528.65        35.49 o                         
   1  15   0        286.81        247.41         9.38 o                         
   2  15   0        393.73        400.85        12.45 o                         
   3  15   0        257.13        256.35        11.11 o                         
   4  15   0       2546.73       2466.03        37.85 o                         
   5  15   0          3.90          8.17         7.60 o                         
   6  15   0          0.70          1.11         7.25 o                         
   7  15   0        127.97        109.53        13.32 o                         
   8  15   0          8.10         10.22         8.91 o                         
   9  15   0        143.91        172.25        25.28 o                         
  10  15   0         12.71          7.59        18.33 o                         
   0  16   0        570.05        607.20        21.20 o                         
   1  16   0       2162.56       2049.99        28.50 o                         
   2  16   0        400.91        358.95        13.13 o                         
   3  16   0         40.41         53.32         7.47 o                         
   4  16   0        550.89        600.39        18.45 o                         
   5  16   0        300.99        249.10        13.66 o                         
   6  16   0         43.50         52.16         9.45 o                         
   7  16   0         20.04         11.38         8.15 o                         
   8  16   0        262.21        312.44        17.86 o                         
   9  16   0         62.87         76.25        23.34 o                         
   1  17   0        197.77        241.18        11.23 o                         
   2  17   0        188.86        226.78        11.24 o                         
   3  17   0        176.73        177.99        10.93 o                         
   4  17   0          0.64          5.32         5.97 o                         
   5  17   0          0.00          7.33         7.50 o                         
   6  17   0          0.82          2.96         7.65 o                         
   7  17   0          6.96         25.50         9.25 o                         
   8  17   0          3.90         17.36        15.10 o                         
   9  17   0         54.10         86.98        29.06 o                         
   0  18   0        264.90        273.49        18.39 o                         
   1  18   0        108.43         98.65         7.97 o                         
   2  18   0        501.87        530.01        18.04 o                         
   3  18   0         80.60         86.06        10.86 o                         
   4  18   0          2.04          2.04         7.92 o                         
   5  18   0          8.14         22.18         8.01 o                         
   6  18   0         20.11         25.56         8.61 o                         
   7  18   0          0.01        -14.52        17.34 o                         
   8  18   0         16.70         -6.80        19.87 o                         
   1  19   0         50.89         44.96         8.81 o                         
   2  19   0        119.53        129.59        10.14 o                         
   3  19   0          8.51         10.58         8.46 o                         
   4  19   0          5.10          2.43         9.33 o                         
   5  19   0        327.62        345.85        29.60 o                         
   6  19   0          6.20          9.99        18.97 o                         
   0  20   0         17.70         14.72        10.93 o                         
   1  20   0         12.35          7.50         8.90 o                         
   2  20   0         37.97         31.66         8.37 o                         
   3  20   0        253.15        263.07        16.59 o                         
   4  20   0         12.12         10.79        10.86 o                         
   1  21   0          3.06         -5.49         8.34 o                         
   2  21   0        117.46        123.64        59.33 o                         
   3  21   0         62.83         28.74        22.09 o                         
   0  22   0        288.04        314.74        48.54 o                         
   1  22   0        152.68        203.20        42.27 o                         
 -13   1   1          5.42          5.53        10.53 o                         
 -12   1   1         70.65         57.81        10.01 o                         
 -11   1   1        678.65        665.96        21.02 o                         
 -10   1   1         86.13         97.97         7.04 o                         
  -9   1   1        244.96        276.10        11.85 o                         
  -8   1   1        368.74        397.42        11.38 o                         
  -7   1   1       1376.66       1397.82        19.68 o                         
  -6   1   1       2573.56       2483.08        30.95 o                         
  -5   1   1       3128.00       3154.42        32.56 o                         
  -4   1   1        488.86        550.00         9.27 o                         
  -3   1   1       1971.76       2078.37        18.78 o                         
  -2   1   1       1378.39       1383.44        14.15 o                         
   2   1   1       7879.43       7700.36        61.60 o                         
   3   1   1       1684.82       1539.46        14.21 o                         
   4   1   1        121.22        136.76         4.41 o                         
   5   1   1        232.74        232.63         6.39 o                         
   6   1   1        217.25        220.04         7.19 o                         
   7   1   1        467.87        484.67        11.26 o                         
   8   1   1       3645.60       3616.15        38.62 o                         
   9   1   1        154.98        150.28         7.81 o                         
  10   1   1         25.50         31.28         6.29 o                         
  11   1   1        372.40        393.21        16.13 o                         
  12   1   1         82.53         83.08        10.26 o                         
  13   1   1        100.87         86.52        15.02 o                         
 -13   2   1        231.64        278.66        24.18 o                         
 -12   2   1         81.22         80.07         9.66 o                         
 -11   2   1         67.19         89.22        10.99 o                         
 -10   2   1        208.36        195.53        11.08 o                         
  -9   2   1        470.53        460.26        13.82 o                         
  -8   2   1         64.48         77.86         5.95 o                         
  -7   2   1         45.98         51.14         4.73 o                         
  -6   2   1        111.31        136.75         6.62 o                         
  -5   2   1        242.72        226.36         7.51 o                         
  -4   2   1       2096.78       2211.00        24.49 o                         
  -3   2   1        662.80        670.83        10.83 o                         
  -2   2   1       2038.61       2105.01        22.48 o                         
  -1   2   1        370.59        379.96        12.91 o                         
   1   2   1       3453.26       3381.16        33.04 o                         
   2   2   1       9705.30       9633.20        96.11 o                         
   3   2   1          3.43          9.98         2.41 o                         
   4   2   1       2005.46       2178.34        19.92 o                         
   5   2   1       2193.07       2419.13        25.21 o                         
   6   2   1        192.22        238.40         7.43 o                         
   7   2   1        708.59        733.67        14.68 o                         
   8   2   1        733.44        714.64        15.31 o                         
   9   2   1       1483.92       1444.24        27.83 o                         
  10   2   1         69.06         90.19         8.54 o                         
  11   2   1        396.04        396.40        15.31 o                         
  12   2   1          5.40         17.28         7.76 o                         
  13   2   1         41.31         42.73        17.20 o                         
 -13   3   1          2.48          5.36        10.44 o                         
 -12   3   1        106.83        114.82        11.20 o                         
 -11   3   1        492.93        506.97        20.05 o                         
 -10   3   1          8.84         16.84         5.71 o                         
  -9   3   1        450.60        430.14        15.12 o                         
  -8   3   1        542.74        518.37        13.63 o                         
  -7   3   1         53.93         72.08         6.17 o                         
  -6   3   1        194.97        215.92         8.08 o                         
  -5   3   1        772.37        923.38        17.08 o                         
  -4   3   1        148.09        106.68         5.08 o                         
  -3   3   1       9716.17       9383.34        67.59 o                         
  -2   3   1       7323.42       7301.03        62.06 o                         
  -1   3   1      24730.24      23944.16       124.54 o                         
   0   3   1       6184.29       5991.10        44.72 o                         
   1   3   1        306.89        288.67         4.68 o                         
   2   3   1        908.81        787.51         7.66 o                         
   3   3   1       6950.02       6844.50        46.25 o                         
   4   3   1       1652.08       1747.07        19.19 o                         
   5   3   1        680.88        859.12        12.11 o                         
   6   3   1        132.10        104.64         4.68 o                         
   7   3   1        308.98        331.61         9.12 o                         
   8   3   1        570.74        551.53        12.10 o                         
   9   3   1        221.93        220.80        12.00 o                         
  10   3   1         29.98         31.06         5.87 o                         
  11   3   1        206.28        223.61        13.84 o                         
  12   3   1          3.08         -0.63         7.16 o                         
  13   3   1        233.69        248.86        24.71 o                         
 -13   4   1        377.98        428.53        31.42 o                         
 -12   4   1         34.08         14.00         8.61 o                         
 -11   4   1        109.62        113.67         9.67 o                         
 -10   4   1         14.90         17.44         6.56 o                         
  -9   4   1         55.72         68.72         6.28 o                         
  -8   4   1       2055.07       2005.28        32.97 o                         
  -7   4   1        162.34        181.71         8.70 o                         
  -6   4   1       1715.21       1819.77        29.50 o                         
  -5   4   1        904.14       1012.97        19.52 o                         
  -4   4   1        688.28        735.66        12.20 o                         
  -3   4   1         84.06        111.81         4.65 o                         
  -2   4   1       3396.08       3408.09        33.36 o                         
  -1   4   1       9241.45       9336.55        96.19 o                         
   0   4   1       7555.13       7561.10        56.84 o                         
   1   4   1      25776.15      25652.74       158.58 o                         
   2   4   1       9774.12       9796.62        80.95 o                         
   3   4   1       2235.14       2521.97        21.05 o                         
   4   4   1        417.86        435.12         7.52 o                         
   5   4   1         70.26        105.84         4.91 o                         
   6   4   1        715.72        806.46        16.76 o                         
   7   4   1       1637.53       1597.12        23.28 o                         
   8   4   1         99.82        110.33         6.66 o                         
   9   4   1        231.52        195.01         9.73 o                         
  10   4   1        335.12        357.26        13.59 o                         
  11   4   1        507.52        510.90        20.33 o                         
  12   4   1        116.32        162.20        14.06 o                         
  13   4   1        210.71        185.96        20.22 o                         
 -13   5   1         60.33         73.80        33.84 o                         
 -12   5   1        144.63        153.98        12.70 o                         
 -11   5   1         55.74         49.30         7.77 o                         
 -10   5   1       2304.03       2350.26        39.74 o                         
  -9   5   1        323.35        348.78        14.56 o                         
  -8   5   1       1682.91       1710.34        27.28 o                         
  -7   5   1       3087.82       3049.00        42.39 o                         
  -6   5   1        217.13        251.17         9.90 o                         
  -5   5   1       1250.23       1124.33        17.63 o                         
  -4   5   1       1990.80       2186.37        24.47 o                         
  -3   5   1      12225.55      11983.51        79.89 o                         
  -2   5   1        335.29        432.61         6.34 o                         
  -1   5   1       1821.48       1823.39        14.80 o                         
   0   5   1        282.54        269.86         5.97 o                         
   1   5   1       6713.42       6393.53        45.59 o                         
   2   5   1         28.22          8.30         2.03 o                         
   3   5   1        134.48         95.90         3.80 o                         
   4   5   1         54.06         28.74         2.68 o                         
   5   5   1         33.38         17.10         2.50 o                         
   6   5   1          0.10          0.53         2.40 o                         
   7   5   1        376.09        357.45         7.98 o                         
   8   5   1       1243.43       1212.13        23.01 o                         
   9   5   1        244.21        259.68        13.64 o                         
  10   5   1        253.13        241.72        11.56 o                         
  11   5   1         69.43         64.88         9.16 o                         
  12   5   1        219.36        211.07        15.98 o                         
  13   5   1         14.98         14.72        14.61 o                         
 -13   6   1         73.65         76.49        27.45 o                         
 -12   6   1         96.64        102.56        11.32 o                         
 -11   6   1        352.26        349.76        15.92 o                         
 -10   6   1        190.58        190.80        11.56 o                         
  -9   6   1          0.98         12.74         6.01 o                         
  -8   6   1       4428.29       4261.44        53.14 o                         
  -7   6   1         13.89         13.07         5.39 o                         
  -6   6   1        220.17        209.33         8.24 o                         
  -5   6   1        825.96        793.10        12.95 o                         
  -4   6   1         44.10         30.76         3.38 o                         
  -3   6   1        443.12        465.54         8.41 o                         
  -2   6   1         41.83         37.68         2.56 o                         
  -1   6   1       2606.57       2644.91        22.38 o                         
   0   6   1       4255.92       4376.10        38.28 o                         
   1   6   1         50.66         69.80         3.95 o                         
   2   6   1       2401.82       2380.14        19.59 o                         
   3   6   1       4364.41       4565.86        42.05 o                         
   4   6   1        127.38        150.94         5.34 o                         
   5   6   1        810.98        756.16        13.15 o                         
   6   6   1        503.18        522.40        12.11 o                         
   7   6   1        436.93        418.28        12.78 o                         
   8   6   1        115.16        116.69         8.87 o                         
   9   6   1       1526.33       1441.93        28.91 o                         
  10   6   1         47.73         47.54         7.34 o                         
  11   6   1         15.30          7.14         7.57 o                         
  12   6   1        172.40        204.99        15.99 o                         
  13   6   1        245.45        270.78        31.68 o                         
 -13   7   1        128.45         60.38        25.31 o                         
 -12   7   1          0.53          9.02         7.36 o                         
 -11   7   1          6.67          9.67         6.78 o                         
 -10   7   1          4.69         13.40         6.34 o                         
  -9   7   1        995.31        953.08        23.84 o                         
  -8   7   1        885.14        841.63        22.74 o                         
  -7   7   1        295.30        343.95        12.61 o                         
  -6   7   1        698.49        649.44        13.98 o                         
  -5   7   1       3174.42       3455.04        35.65 o                         
  -4   7   1       5735.97       5540.46        44.98 o                         
  -3   7   1       2532.41       2491.65        31.88 o                         
  -2   7   1       2057.25       2066.27        20.80 o                         
  -1   7   1         98.67        125.53         3.65 o                         
   0   7   1          2.76         27.85         3.82 o                         
   1   7   1        121.80        125.51         5.36 o                         
   2   7   1       2919.24       2892.96        26.80 o                         
   3   7   1       1355.54       1263.78        16.35 o                         
   4   7   1       2298.21       2149.27        27.32 o                         
   5   7   1       4731.27       4589.60        48.20 o                         
   6   7   1        258.02        262.73         8.64 o                         
   7   7   1         37.78         52.10         5.99 o                         
   8   7   1       1040.76        985.15        21.42 o                         
   9   7   1        294.14        291.67        12.50 o                         
  10   7   1         56.22         57.05         8.58 o                         
  11   7   1        218.13        179.66        12.76 o                         
  12   7   1          7.98         13.14         8.76 o                         
  13   7   1         12.91          3.75        14.32 o                         
 -13   8   1         21.07        -10.38        23.45 o                         
 -12   8   1         25.77         22.07         9.66 o                         
 -11   8   1        208.75        201.94        14.29 o                         
 -10   8   1         21.87          3.78         6.74 o                         
  -9   8   1       1285.09       1276.73        30.26 o                         
  -8   8   1       1247.25       1118.97        27.08 o                         
  -7   8   1        650.86        631.08        17.28 o                         
  -6   8   1         44.98         28.23         4.21 o                         
  -5   8   1        599.03        664.15        13.92 o                         
  -4   8   1         11.32         15.50         3.52 o                         
  -3   8   1        171.02        189.10         6.21 o                         
  -2   8   1        692.15        733.69        10.00 o                         
  -1   8   1       1399.79       1541.04        17.55 o                         
   0   8   1        173.81        189.52         6.69 o                         
   1   8   1       1394.19       1521.98        19.24 o                         
   2   8   1       5109.52       5446.06        49.19 o                         
   3   8   1       1381.65       1305.21        18.63 o                         
   4   8   1       1209.68       1407.66        20.78 o                         
   5   8   1         97.68         82.22         4.63 o                         
   6   8   1        577.18        550.75        13.47 o                         
   7   8   1       1324.57       1334.80        25.75 o                         
   8   8   1       4555.66       4371.33        74.36 o                         
   9   8   1       1559.71       1488.41        28.35 o                         
  10   8   1        248.49        292.28        15.65 o                         
  11   8   1          1.65         13.54         6.95 o                         
  12   8   1          7.55         11.55        10.04 o                         
 -12   9   1        275.00        330.85        27.52 o                         
 -11   9   1          2.45         -0.50         6.98 o                         
 -10   9   1        298.82        332.53        16.54 o                         
  -9   9   1        177.59        151.85        11.40 o                         
  -8   9   1        438.56        419.41        17.08 o                         
  -7   9   1        191.45        167.49         9.55 o                         
  -6   9   1       3662.55       3588.78        48.57 o                         
  -5   9   1        175.75        160.10         9.01 o                         
  -4   9   1       6240.79       6330.43        83.05 o                         
  -3   9   1         86.30         81.45         4.20 o                         
  -2   9   1         79.57         94.56         4.00 o                         
  -1   9   1         71.98         77.46         5.24 o                         
   0   9   1        903.58       1016.56        15.85 o                         
   1   9   1        376.44        395.12         9.69 o                         
   2   9   1       4220.60       4446.33        43.50 o                         
   3   9   1         30.36         29.58         4.20 o                         
   4   9   1       2453.69       2520.60        30.27 o                         
   5   9   1       1021.20       1051.53        20.34 o                         
   6   9   1       1497.90       1440.36        28.63 o                         
   7   9   1       1296.56       1212.71        27.21 o                         
   8   9   1        831.33        775.58        20.65 o                         
   9   9   1        116.16        135.15        10.30 o                         
  10   9   1         68.18         74.04        13.30 o                         
  11   9   1        274.25        290.22        18.00 o                         
  12   9   1          7.90          1.35        14.16 o                         
 -12  10   1        165.59        189.70        22.05 o                         
 -11  10   1         59.51         69.13        11.06 o                         
 -10  10   1         34.89         40.95         8.28 o                         
  -9  10   1        154.80        170.69        12.23 o                         
  -8  10   1        487.53        450.54        19.77 o                         
  -7  10   1       1684.48       1695.32        37.07 o                         
  -6  10   1        515.18        555.77        17.45 o                         
  -5  10   1        593.98        553.18        16.42 o                         
  -4  10   1        240.03        239.42        11.40 o                         
  -3  10   1         93.29         98.57         4.60 o                         
  -2  10   1        231.78        222.78         5.67 o                         
  -1  10   1          1.97          3.09         3.49 o                         
   0  10   1        316.07        324.92         9.28 o                         
   1  10   1        631.03        576.85        14.69 o                         
   2  10   1        141.03        152.39         6.89 o                         
   3  10   1        459.81        519.48        12.56 o                         
   4  10   1         48.88         43.91         6.01 o                         
   5  10   1        785.80        848.45        21.31 o                         
   6  10   1        809.55        739.47        20.54 o                         
   7  10   1       1438.69       1406.23        30.12 o                         
   8  10   1        456.85        443.99        17.61 o                         
   9  10   1          2.25          1.71         7.43 o                         
  10  10   1          8.11         19.28         7.76 o                         
  11  10   1          3.46         18.61         9.13 o                         
  12  10   1          1.91         -3.29        18.54 o                         
 -12  11   1        131.91         98.36        31.14 o                         
 -11  11   1          5.37         18.22         9.44 o                         
 -10  11   1          7.35          6.85         7.69 o                         
  -9  11   1        101.88        105.70        13.55 o                         
  -8  11   1        111.67        118.25        13.94 o                         
  -7  11   1       1289.02       1227.19        32.00 o                         
  -6  11   1        505.46        463.65        18.66 o                         
  -5  11   1         98.53         91.63         8.35 o                         
  -4  11   1       1077.07       1089.84        21.93 o                         
  -3  11   1         90.68         95.17         5.04 o                         
  -2  11   1        293.92        279.14         7.03 o                         
  -1  11   1        142.48        166.73         8.70 o                         
   0  11   1        170.43        170.94         7.46 o                         
   1  11   1         46.22         25.60         4.11 o                         
   2  11   1        493.29        443.20         8.18 o                         
   3  11   1        448.07        440.80        11.61 o                         
   4  11   1        560.45        548.45        16.86 o                         
   5  11   1       2230.09       2083.42        36.03 o                         
   6  11   1         21.27         35.12         7.24 o                         
   7  11   1        126.51        118.99         9.93 o                         
   8  11   1        637.84        647.38        24.00 o                         
   9  11   1          0.17          3.37         7.21 o                         
  10  11   1         13.01         21.47         8.29 o                         
  11  11   1        139.17        144.15        16.44 o                         
  12  11   1          6.67         33.90        26.99 o                         
 -11  12   1        101.82         99.11        14.89 o                         
 -10  12   1         13.32         11.71         8.14 o                         
  -9  12   1        116.02        124.32        15.67 o                         
  -8  12   1         79.84         70.77         9.80 o                         
  -7  12   1         82.28         75.49        11.51 o                         
  -6  12   1          1.25         10.23         7.65 o                         
  -5  12   1       1975.34       1969.58        36.53 o                         
  -4  12   1        473.14        454.93        13.39 o                         
  -3  12   1         58.64         53.62         4.81 o                         
  -2  12   1       1110.76       1110.67        17.19 o                         
  -1  12   1        287.90        251.93         8.41 o                         
   0  12   1        959.05        993.15        22.33 o                         
   1  12   1         22.30         15.76         3.70 o                         
   2  12   1        236.79        222.03         6.36 o                         
   3  12   1        330.47        340.72        10.24 o                         
   4  12   1        430.70        449.85        15.77 o                         
   5  12   1          0.02          0.37         5.52 o                         
   6  12   1        505.05        519.43        19.84 o                         
   7  12   1        371.28        334.29        17.36 o                         
   8  12   1        255.01        258.84        16.13 o                         
   9  12   1         28.20         44.57        10.54 o                         
  10  12   1         10.39         25.99         9.23 o                         
  11  12   1         71.97         70.92        18.24 o                         
 -11  13   1          8.03         20.15        23.77 o                         
 -10  13   1         59.41         72.33        10.84 o                         
  -9  13   1        191.49        217.43        16.01 o                         
  -8  13   1        223.03        223.82        15.54 o                         
  -7  13   1        587.59        535.49        22.19 o                         
  -6  13   1       1129.36       1086.82        28.25 o                         
  -5  13   1       2089.08       2101.97        39.05 o                         
  -4  13   1        673.26        673.45        17.02 o                         
  -3  13   1       1472.58       1474.80        23.84 o                         
  -2  13   1         85.10         78.65         5.40 o                         
  -1  13   1         27.86         22.44         4.32 o                         
   0  13   1        210.42        230.25         9.17 o                         
   1  13   1        882.20        832.56        15.62 o                         
   2  13   1        107.60         91.92         5.94 o                         
   3  13   1       1527.86       1530.36        22.63 o                         
   4  13   1        143.18        152.67         9.54 o                         
   5  13   1        530.67        593.41        19.42 o                         
   6  13   1        902.21        841.28        26.92 o                         
   7  13   1        269.41        249.96        15.72 o                         
   8  13   1        126.69        124.64        15.69 o                         
   9  13   1        204.78        219.11        15.94 o                         
  10  13   1        108.13         99.91        14.41 o                         
  11  13   1          0.26         17.94        15.92 o                         
 -10  14   1        120.51        116.62        19.08 o                         
  -9  14   1         49.67         37.37         9.24 o                         
  -8  14   1        108.55         97.88        10.50 o                         
  -7  14   1        216.72        197.25        13.68 o                         
  -6  14   1          4.41          8.23         6.80 o                         
  -5  14   1        341.65        352.98        16.22 o                         
  -4  14   1        141.28        160.80        10.26 o                         
  -3  14   1          3.53         10.61         4.66 o                         
  -2  14   1        147.36        139.16         7.00 o                         
  -1  14   1          2.54          5.54         3.96 o                         
   0  14   1        493.89        535.27        14.19 o                         
   1  14   1         16.16         15.32         4.46 o                         
   2  14   1        122.15        129.03         6.93 o                         
   3  14   1        226.32        201.60         8.93 o                         
   4  14   1       2795.52       2608.77        40.67 o                         
   5  14   1         37.28         42.97         7.58 o                         
   6  14   1        489.19        414.26        19.84 o                         
   7  14   1         84.26         69.31        10.62 o                         
   8  14   1        572.84        517.48        23.52 o                         
   9  14   1         71.67         73.47        10.69 o                         
  10  14   1         22.69         28.21        14.32 o                         
 -10  15   1          5.32         16.82        25.23 o                         
  -9  15   1        362.47        365.36        25.53 o                         
  -8  15   1        190.66        220.23        15.53 o                         
  -7  15   1        151.95        125.50        16.48 o                         
  -6  15   1         33.26         30.22         8.08 o                         
  -5  15   1          0.14          9.27         7.78 o                         
  -4  15   1          0.22         15.60         6.84 o                         
  -3  15   1        242.96        239.31        11.32 o                         
  -2  15   1       2466.16       2375.22        31.68 o                         
  -1  15   1       1946.28       1866.19        26.07 o                         
   0  15   1        977.44        987.02        19.18 o                         
   1  15   1        369.05        358.05        11.62 o                         
   2  15   1       1199.47       1203.85        20.47 o                         
   3  15   1       1836.20       1803.41        27.48 o                         
   4  15   1        141.39        140.01        10.17 o                         
   5  15   1         18.98         29.43         7.21 o                         
   6  15   1        747.65        806.83        25.85 o                         
   7  15   1          0.16          9.27        10.48 o                         
   8  15   1          0.10          7.23        10.24 o                         
   9  15   1        112.59        152.06        20.59 o                         
  10  15   1        119.16         95.21        31.43 o                         
  -9  16   1         34.62         44.49        20.05 o                         
  -8  16   1         25.65         17.97         9.40 o                         
  -7  16   1        132.25        132.48        12.54 o                         
  -6  16   1        301.31        282.86        15.98 o                         
  -5  16   1         35.00         40.78         7.31 o                         
  -4  16   1         21.43         15.59         6.33 o                         
  -3  16   1          5.68         11.52         5.92 o                         
  -2  16   1         16.44          6.40         5.06 o                         
  -1  16   1         55.72         71.90         6.55 o                         
   0  16   1          2.26         12.46         4.92 o                         
   1  16   1        536.71        547.20        14.62 o                         
   2  16   1        184.09        185.69         9.23 o                         
   3  16   1        993.73       1004.87        21.96 o                         
   4  16   1        375.65        381.77        15.86 o                         
   5  16   1         35.49         40.94         7.89 o                         
   6  16   1        119.48        113.60        11.63 o                         
   7  16   1        450.54        483.71        21.13 o                         
   8  16   1         26.28         44.25        19.06 o                         
   9  16   1         31.63         60.60        30.37 o                         
  -9  17   1        270.17        266.09        44.53 o                         
  -8  17   1         17.75         -0.98        15.25 o                         
  -7  17   1        180.02        191.33        14.81 o                         
  -6  17   1        383.98        400.16        19.38 o                         
  -5  17   1        292.15        286.40        14.74 o                         
  -4  17   1         39.23         43.07         7.06 o                         
  -3  17   1       1249.92       1311.27        27.67 o                         
  -2  17   1        302.46        308.17        12.09 o                         
  -1  17   1         18.92         23.41         5.85 o                         
   0  17   1       1078.77       1050.29        20.69 o                         
   1  17   1         18.09         19.57         5.64 o                         
   2  17   1        486.39        496.73        17.00 o                         
   3  17   1       1192.86       1201.07        26.74 o                         
   4  17   1        819.44        808.82        25.89 o                         
   5  17   1        312.98        329.30        17.33 o                         
   6  17   1         37.49         28.18        10.61 o                         
   7  17   1       1306.36       1361.65        36.70 o                         
   8  17   1         59.03         40.53        29.37 o                         
  -7  18   1        142.16        139.78        35.58 o                         
  -6  18   1         86.92         97.80        11.96 o                         
  -5  18   1         10.22         11.10         8.97 o                         
  -4  18   1        139.60        159.15        12.85 o                         
  -3  18   1        108.68        118.91        11.31 o                         
  -2  18   1         10.55         10.77         6.06 o                         
  -1  18   1         41.15         30.47         7.05 o                         
   0  18   1         13.77         17.59         6.17 o                         
   1  18   1       1526.35       1501.57        32.61 o                         
   2  18   1        104.98        118.96         9.75 o                         
   3  18   1        273.40        284.29        13.94 o                         
   4  18   1         66.78         71.25        10.49 o                         
   5  18   1          0.08          3.48         8.11 o                         
   6  18   1        172.72        131.27        12.36 o                         
   7  18   1        281.38        273.24        31.71 o                         
   8  18   1         17.67         36.51        26.99 o                         
  -5  19   1        236.54        220.99        25.99 o                         
  -4  19   1          0.07          2.54         9.59 o                         
  -3  19   1        220.51        189.87        13.97 o                         
  -2  19   1        645.52        635.10        23.24 o                         
  -1  19   1        132.67        154.19        11.41 o                         
   0  19   1        616.66        592.27        20.84 o                         
   1  19   1        349.03        381.84        16.24 o                         
   2  19   1        529.03        581.95        19.64 o                         
   3  19   1       1421.62       1524.01        34.56 o                         
   4  19   1          0.10          4.73         7.66 o                         
   5  19   1          4.19          3.23        10.96 o                         
   6  19   1        218.04        199.73        26.98 o                         
   7  19   1        243.99        234.42        43.06 o                         
  -4  20   1         39.68         38.20        16.56 o                         
  -3  20   1        504.42        465.25        21.30 o                         
  -2  20   1         27.28         46.80        12.45 o                         
  -1  20   1         41.83         56.14         9.14 o                         
   0  20   1        218.07        235.71        14.37 o                         
   1  20   1        100.29         94.38         9.78 o                         
   2  20   1          2.50          1.73         6.93 o                         
   3  20   1        203.19        249.29        21.80 o                         
   4  20   1        315.10        328.60        73.38 o                         
   5  20   1         48.82         39.93        15.52 o                         
  -4  21   1         22.96         41.84        27.78 o                         
  -2  21   1         42.66        115.22        32.57 o                         
  -1  21   1         35.06         28.02        11.34 o                         
   0  21   1         67.11         70.51        11.68 o                         
   1  21   1        109.47        109.87        15.24 o                         
   2  21   1         56.00         40.31        44.10 o                         
   3  21   1         59.11          3.47        24.16 o                         
   4  21   1         70.54         40.27        25.06 o                         
   0  22   1         11.02         12.58        16.61 o                         
   1  22   1         16.14         41.21        18.44 o                         
 -13   0   2        180.63        121.58        23.45 o                         
 -12   0   2        543.94        557.00        40.44 o                         
 -11   0   2        611.67        603.22        33.80 o                         
 -10   0   2       1842.38       1791.14        36.72 o                         
  -9   0   2        433.52        423.86        18.34 o                         
  -8   0   2         22.83         34.71         7.79 o                         
  -7   0   2       5195.36       5694.24        73.04 o                         
  -6   0   2       2660.06       2730.72        41.66 o                         
  -5   0   2       9843.25      10828.37       127.63 o                         
  -4   0   2        804.63        699.78        17.81 o                         
  -3   0   2      11518.63      11280.41       143.82 o                         
  -2   0   2        396.42        366.36         6.84 o                         
   1   0   2      35674.20      34265.82       475.00 o                         
   2   0   2       2997.08       2785.91        27.78 o                         
   3   0   2       3638.05       3765.63        37.99 o                         
   4   0   2          5.86          1.50         2.71 o                         
   5   0   2        454.64        426.72        11.70 o                         
   6   0   2         13.65         15.91         5.10 o                         
   7   0   2          3.74         10.37         4.62 o                         
   8   0   2         30.16         27.28         7.73 o                         
   9   0   2       3374.41       3260.47        63.49 o                         
  10   0   2       1690.88       1629.72        44.64 o                         
  11   0   2         41.72         65.93        12.08 o                         
  12   0   2        286.20        286.80        21.00 o                         
  13   0   2         44.22         11.49        20.55 o                         
 -13   1   2         18.30         44.05        12.45 o                         
 -12   1   2        769.02        794.56        26.68 o                         
 -11   1   2       1102.33       1095.02        27.20 o                         
 -10   1   2       1133.57       1101.80        21.39 o                         
  -9   1   2         24.56         33.10         4.80 o                         
  -8   1   2         46.46         44.85         5.19 o                         
  -7   1   2        405.44        415.26        10.95 o                         
  -6   1   2        584.46        612.26        13.04 o                         
  -5   1   2       1557.13       1648.80        21.21 o                         
  -4   1   2          0.04          3.28         2.47 o                         
  -3   1   2        996.39        997.24        10.94 o                         
  -2   1   2       2876.55       2842.39        30.74 o                         
  -1   1   2       1174.30       1129.11        15.75 o                         
   1   1   2       8024.40       7607.28        74.98 o                         
   2   1   2       7996.20       7819.90        58.11 o                         
   3   1   2         22.07         19.69         2.36 o                         
   4   1   2        310.03        312.48         6.10 o                         
   5   1   2       4323.82       4701.91        38.19 o                         
   6   1   2       1485.02       1462.65        21.58 o                         
   7   1   2       1973.44       1985.84        24.57 o                         
   8   1   2          2.58          3.30         3.18 o                         
   9   1   2        172.75        162.25         8.19 o                         
  10   1   2       3608.00       3543.80        49.60 o                         
  11   1   2        191.18        184.97        11.47 o                         
  12   1   2         81.94         66.34         8.69 o                         
  13   1   2        109.41         66.37        27.94 o                         
 -13   2   2          2.64         -8.30        11.25 o                         
 -12   2   2        413.56        445.96        20.28 o                         
 -11   2   2       1681.60       1626.81        32.83 o                         
 -10   2   2        221.06        208.19        12.08 o                         
  -9   2   2        922.23        831.42        18.86 o                         
  -8   2   2          3.53          3.58         3.81 o                         
  -7   2   2        720.93        768.87        14.78 o                         
  -6   2   2        136.42        106.51         5.36 o                         
  -5   2   2        155.53        103.09         4.57 o                         
  -4   2   2        130.20        115.13         5.65 o                         
  -3   2   2        475.80        394.14         6.65 o                         
  -2   2   2       4055.81       3863.72        29.94 o                         
  -1   2   2        436.34        429.11         6.34 o                         
   0   2   2      14829.16      13945.22        95.36 o                         
   1   2   2       3248.75       3322.46        22.94 o                         
   2   2   2          6.63         10.18         1.88 o                         
   3   2   2        524.15        504.40         6.87 o                         
   4   2   2        557.09        630.43         9.55 o                         
   5   2   2        199.52        190.84         5.42 o                         
   6   2   2        841.33        758.64        14.40 o                         
   7   2   2          0.96          7.93         3.83 o                         
   8   2   2        140.62        141.45         6.55 o                         
   9   2   2          4.70         13.32         4.99 o                         
  10   2   2       1006.25        946.99        22.29 o                         
  11   2   2         26.71         22.61         9.13 o                         
  12   2   2          5.09         16.10         8.23 o                         
  13   2   2         18.56         22.44        13.47 o                         
 -13   3   2         19.04         22.48        12.20 o                         
 -12   3   2        736.90        747.28        27.99 o                         
 -11   3   2          4.42         -1.54         6.01 o                         
 -10   3   2         86.51         96.00         9.10 o                         
  -9   3   2        255.19        241.68        10.56 o                         
  -8   3   2        224.61        234.93         9.59 o                         
  -7   3   2         79.84         86.13         4.65 o                         
  -6   3   2        110.30        120.85         7.56 o                         
  -5   3   2        273.03        311.74         8.08 o                         
  -4   3   2        894.65        974.96        15.06 o                         
  -3   3   2       6221.90       6108.76        68.20 o                         
  -2   3   2      20226.58      20209.38       132.74 o                         
  -1   3   2      17312.34      16884.77        98.19 o                         
   0   3   2        419.62        452.64         6.12 o                         
   1   3   2       5638.17       5437.96        34.39 o                         
   2   3   2       2456.08       2494.72        19.07 o                         
   3   3   2       1551.65       1611.18        16.31 o                         
   4   3   2       1299.69       1387.50        16.11 o                         
   5   3   2        321.94        301.13         8.07 o                         
   6   3   2        212.64        192.66         7.05 o                         
   7   3   2         48.13         41.41         3.20 o                         
   8   3   2         72.74         81.71         6.56 o                         
   9   3   2          1.11          4.79         5.39 o                         
  10   3   2         55.55         67.06         7.78 o                         
  11   3   2        189.61        195.59        11.42 o                         
  12   3   2         68.72         81.10        11.54 o                         
  13   3   2        417.37        425.67        27.65 o                         
 -13   4   2          0.79          1.02        12.29 o                         
 -12   4   2         24.95         27.83         9.93 o                         
 -11   4   2        267.47        275.42        14.20 o                         
 -10   4   2        181.39        202.72        11.55 o                         
  -9   4   2        644.07        605.87        16.20 o                         
  -8   4   2        150.56        159.07         8.26 o                         
  -7   4   2       1900.07       1883.14        26.88 o                         
  -6   4   2       2672.92       2457.77        31.84 o                         
  -5   4   2        269.66        270.60         9.18 o                         
  -4   4   2       3215.48       3607.77        44.24 o                         
  -3   4   2         62.33         87.55         3.01 o                         
  -2   4   2        384.19        374.95         6.17 o                         
  -1   4   2       4684.89       4862.35        31.49 o                         
   0   4   2       2407.50       2216.58        16.53 o                         
   1   4   2      16558.93      16152.54        91.45 o                         
   2   4   2        105.29        115.62         3.29 o                         
   3   4   2       3129.67       3140.47        24.73 o                         
   4   4   2         50.12         71.42         4.44 o                         
   5   4   2         23.60         35.07         4.59 o                         
   6   4   2       1149.55       1253.65        21.51 o                         
   7   4   2        851.11        858.05        19.06 o                         
   8   4   2        185.31        174.88         8.21 o                         
   9   4   2         53.66         69.26         7.34 o                         
  10   4   2        321.33        307.27        12.55 o                         
  11   4   2         47.15         50.76        10.20 o                         
  12   4   2         52.70         24.00         7.54 o                         
  13   4   2        258.47        225.93        27.00 o                         
 -13   5   2          4.99         -2.85        19.56 o                         
 -12   5   2         27.81         23.04         8.28 o                         
 -11   5   2         40.70         67.44         8.32 o                         
 -10   5   2        136.58        148.60        10.57 o                         
  -9   5   2         41.07         33.91         6.65 o                         
  -8   5   2        575.18        594.75        15.29 o                         
  -7   5   2        163.35        151.30         8.23 o                         
  -6   5   2        494.67        502.72        15.18 o                         
  -5   5   2        977.24        998.84        16.76 o                         
  -4   5   2       1017.13       1109.57        15.31 o                         
  -3   5   2        109.68        125.15         4.16 o                         
  -2   5   2      12073.51      12140.44        91.66 o                         
  -1   5   2        824.51        855.62         8.52 o                         
   0   5   2       6692.72       6822.32        47.60 o                         
   1   5   2       1027.20       1005.57        11.02 o                         
   2   5   2       3957.89       3969.47        34.84 o                         
   3   5   2          3.27         14.70         2.20 o                         
   4   5   2       1296.26       1606.24        18.22 o                         
   5   5   2        193.20        211.37         7.35 o                         
   6   5   2        676.43        657.42        17.92 o                         
   7   5   2        415.14        405.93        11.30 o                         
   8   5   2       1581.26       1462.48        25.43 o                         
   9   5   2        185.03        194.59        15.87 o                         
  10   5   2         33.82         19.69         5.41 o                         
  11   5   2         13.67         16.84         8.65 o                         
  12   5   2          9.26         31.96         9.45 o                         
  13   5   2         96.75         85.84        14.79 o                         
 -13   6   2         54.68         59.24        27.24 o                         
 -12   6   2         32.10         42.88         9.02 o                         
 -11   6   2         40.11         48.85         7.83 o                         
 -10   6   2        610.54        563.72        18.90 o                         
  -9   6   2         97.67        107.41         8.94 o                         
  -8   6   2        285.66        256.53        10.36 o                         
  -7   6   2        432.53        469.81        17.50 o                         
  -6   6   2        131.75        137.21         7.70 o                         
  -5   6   2        185.55        210.50         7.45 o                         
  -4   6   2       3095.63       3480.65        33.79 o                         
  -3   6   2        220.76        217.28         5.82 o                         
  -2   6   2        164.85        213.78         4.32 o                         
  -1   6   2       1319.23       1363.37        12.28 o                         
   0   6   2          0.06          6.09         2.40 o                         
   1   6   2       1375.09       1300.92        15.23 o                         
   2   6   2       1175.71       1314.27        14.30 o                         
   3   6   2       1291.75       1437.23        16.72 o                         
   4   6   2       2962.58       3217.59        32.69 o                         
   5   6   2        201.00        179.93         6.56 o                         
   6   6   2         85.89         88.68         5.59 o                         
   7   6   2          2.14          8.79         3.49 o                         
   8   6   2       4941.92       4580.01        51.78 o                         
   9   6   2         15.38          8.05         5.47 o                         
  10   6   2        874.01        867.94        24.80 o                         
  11   6   2        435.65        409.61        20.30 o                         
  12   6   2          1.31         12.66         8.83 o                         
  13   6   2        190.10        255.00        32.21 o                         
 -12   7   2         16.56         28.18         8.55 o                         
 -11   7   2          3.25          4.68         7.25 o                         
 -10   7   2        110.94         86.81         9.16 o                         
  -9   7   2         37.83         44.58         7.68 o                         
  -8   7   2        363.49        378.03        15.37 o                         
  -7   7   2          3.61          5.05         5.84 o                         
  -6   7   2        114.48         98.83         5.24 o                         
  -5   7   2       1054.33       1175.49        17.11 o                         
  -4   7   2        351.16        368.99         9.94 o                         
  -3   7   2       1663.11       1814.31        18.14 o                         
  -2   7   2        778.73        829.72         9.62 o                         
  -1   7   2        587.81        612.93         7.54 o                         
   0   7   2       2048.50       2197.60        20.53 o                         
   1   7   2        342.04        396.49         9.62 o                         
   2   7   2       5375.02       5902.16        45.67 o                         
   3   7   2       1242.64       1364.88        17.47 o                         
   4   7   2        609.49        663.18        17.39 o                         
   5   7   2        836.86        821.80        13.96 o                         
   6   7   2       1370.02       1229.33        18.55 o                         
   7   7   2        692.18        654.14        16.25 o                         
   8   7   2       1163.52       1104.33        22.79 o                         
   9   7   2       2585.91       2626.58        38.60 o                         
  10   7   2        356.45        375.32        16.89 o                         
  11   7   2         89.80        103.81        11.67 o                         
  12   7   2         20.70         23.37         9.24 o                         
  13   7   2         23.48         67.51        20.65 o                         
 -12   8   2          4.25          3.93         7.86 o                         
 -11   8   2        228.19        265.54        15.36 o                         
 -10   8   2         27.71         18.45         7.81 o                         
  -9   8   2        347.38        342.71        16.00 o                         
  -8   8   2         40.75         28.34         7.50 o                         
  -7   8   2        180.24        181.13        10.96 o                         
  -6   8   2        319.41        319.14        10.19 o                         
  -5   8   2        177.35        201.47         7.31 o                         
  -4   8   2       5118.19       5242.49        55.34 o                         
  -3   8   2         88.16        116.08         4.41 o                         
  -2   8   2       1160.04       1246.54        13.93 o                         
  -1   8   2       2262.99       2238.63        21.83 o                         
   0   8   2        477.45        399.35         7.39 o                         
   1   8   2        384.56        388.70         9.64 o                         
   2   8   2       3760.73       3883.67        38.15 o                         
   3   8   2       2043.43       1927.67        26.04 o                         
   4   8   2        896.38        994.28        18.65 o                         
   5   8   2         51.96         66.54         4.73 o                         
   6   8   2       1143.97       1161.02        24.97 o                         
   7   8   2        148.77        145.53         8.36 o                         
   8   8   2       1694.52       1663.37        28.86 o                         
   9   8   2          0.12         13.09         6.29 o                         
  10   8   2          4.38          9.27         6.22 o                         
  11   8   2        354.78        356.60        19.50 o                         
  12   8   2          0.01          4.21         8.64 o                         
  13   8   2        273.22        277.80        45.39 o                         
 -13   9   2         43.72         28.92        23.27 o                         
 -12   9   2         65.94         56.10        11.26 o                         
 -11   9   2        304.75        300.72        16.55 o                         
 -10   9   2        547.80        567.80        22.19 o                         
  -9   9   2        596.04        612.00        21.36 o                         
  -8   9   2        153.07        137.12        10.37 o                         
  -7   9   2         74.59         70.16         8.18 o                         
  -6   9   2          5.75          9.10         5.43 o                         
  -5   9   2       1163.66       1132.22        22.75 o                         
  -4   9   2       3146.79       3150.57        40.83 o                         
  -3   9   2       1995.06       2085.89        22.09 o                         
  -2   9   2         22.39         20.62         2.92 o                         
  -1   9   2         54.92         65.29         4.45 o                         
   0   9   2        233.59        216.70         5.23 o                         
   1   9   2       2161.29       2180.42        21.20 o                         
   2   9   2       2474.14       2451.48        30.98 o                         
   3   9   2        885.18        824.65        16.64 o                         
   4   9   2        712.07        711.41        18.26 o                         
   5   9   2        948.21        871.56        18.44 o                         
   6   9   2        348.75        348.80        14.07 o                         
   7   9   2         62.12         46.26         7.19 o                         
   8   9   2        230.64        244.52        13.29 o                         
   9   9   2        295.16        286.68        16.21 o                         
  10   9   2        116.04        134.91        12.94 o                         
  11   9   2        324.80        355.87        19.50 o                         
  12   9   2        398.83        430.11        58.34 o                         
 -12  10   2          0.39          7.21        14.46 o                         
 -11  10   2        382.43        364.85        18.63 o                         
 -10  10   2        601.00        627.15        23.18 o                         
  -9  10   2        717.08        700.58        23.19 o                         
  -8  10   2        469.13        505.16        20.72 o                         
  -7  10   2        154.29        157.95        12.93 o                         
  -6  10   2       1123.95       1080.34        27.83 o                         
  -5  10   2       3903.54       3744.65        45.81 o                         
  -4  10   2        398.18        368.75        10.86 o                         
  -3  10   2         91.04         92.26         4.30 o                         
  -2  10   2        212.18        272.92         6.53 o                         
  -1  10   2       1933.33       1886.61        22.13 o                         
   0  10   2       5280.72       5465.26        48.99 o                         
   1  10   2        636.13        679.95        10.29 o                         
   2  10   2       1802.23       1741.84        26.00 o                         
   3  10   2        489.24        457.62        12.22 o                         
   4  10   2        243.50        255.43        11.42 o                         
   5  10   2       1963.54       1911.77        33.52 o                         
   6  10   2       1037.44       1010.67        24.52 o                         
   7  10   2        777.87        682.83        20.92 o                         
   8  10   2         95.71         86.34         9.29 o                         
   9  10   2          5.55         12.03         7.15 o                         
  10  10   2         40.29         44.56         9.91 o                         
  11  10   2         31.84         59.30        10.62 o                         
  12  10   2        109.48        125.32        33.07 o                         
 -12  11   2        172.75        146.50        38.28 o                         
 -11  11   2          0.91          0.95         9.61 o                         
 -10  11   2          1.44         17.16        10.14 o                         
  -9  11   2        181.29        168.06        13.79 o                         
  -8  11   2        434.14        359.67        18.21 o                         
  -7  11   2         51.40         48.15         8.49 o                         
  -6  11   2         16.61         19.88        10.26 o                         
  -5  11   2        607.34        582.20        16.24 o                         
  -4  11   2        763.68        699.25        15.57 o                         
  -3  11   2        111.49        111.02         5.04 o                         
  -2  11   2         15.80         24.96         3.19 o                         
  -1  11   2          0.01          3.45         3.75 o                         
   0  11   2        101.91        106.13         6.15 o                         
   1  11   2        386.59        389.48         9.78 o                         
   2  11   2        748.33        755.28        14.93 o                         
   3  11   2        203.67        219.44         8.57 o                         
   4  11   2          2.19          4.56         5.49 o                         
   5  11   2       1946.96       1748.33        32.84 o                         
   6  11   2       1870.57       1869.41        35.35 o                         
   7  11   2        154.48        126.42        10.26 o                         
   8  11   2        255.01        258.03        14.10 o                         
   9  11   2        118.06        134.50        12.77 o                         
  10  11   2        332.51        348.72        19.69 o                         
  11  11   2        183.47        161.16        20.20 o                         
  12  11   2        499.47        340.12        49.83 o                         
 -11  12   2        145.52        169.33        18.65 o                         
 -10  12   2        611.38        634.24        26.38 o                         
  -9  12   2        571.88        528.95        23.29 o                         
  -8  12   2        382.59        348.65        18.27 o                         
  -7  12   2        364.34        358.20        18.03 o                         
  -6  12   2       1244.28       1210.79        28.98 o                         
  -5  12   2       4441.18       4305.26        59.09 o                         
  -4  12   2        805.81        758.45        16.91 o                         
  -3  12   2        915.60        874.64        15.91 o                         
  -2  12   2        352.37        331.96         9.53 o                         
  -1  12   2        422.06        420.26        11.26 o                         
   0  12   2        555.65        519.86        12.80 o                         
   1  12   2        258.83        250.32         8.35 o                         
   2  12   2       2042.48       2047.37        26.12 o                         
   3  12   2        263.10        263.14         9.74 o                         
   4  12   2       2825.27       2770.66        39.33 o                         
   5  12   2       1134.76       1147.70        26.80 o                         
   6  12   2          0.63          5.15         6.48 o                         
   7  12   2         70.46         87.28         9.25 o                         
   8  12   2         29.29         17.25         7.80 o                         
   9  12   2        159.39        147.70        13.69 o                         
  10  12   2        127.99        114.72        13.08 o                         
  11  12   2          3.19          5.99        15.14 o                         
 -11  13   2          7.16         12.35        23.30 o                         
 -10  13   2          4.53         -3.56         8.48 o                         
  -9  13   2          9.26          6.76         8.12 o                         
  -8  13   2         86.40         97.81        10.74 o                         
  -7  13   2         33.75         21.23         7.96 o                         
  -6  13   2         30.57         36.81         7.60 o                         
  -5  13   2        136.05        144.90        10.56 o                         
  -4  13   2         26.76         32.88         6.03 o                         
  -3  13   2        297.42        279.80        10.16 o                         
  -2  13   2          3.84          9.49         3.65 o                         
  -1  13   2        619.74        595.14        13.91 o                         
   0  13   2       2946.49       2955.10        35.26 o                         
   1  13   2        481.80        481.32        11.88 o                         
   2  13   2       1518.29       1533.51        22.79 o                         
   3  13   2        371.27        366.72        10.62 o                         
   4  13   2       1005.82       1032.91        23.18 o                         
   5  13   2         41.33         27.57         6.78 o                         
   6  13   2        104.09         96.76         9.37 o                         
   7  13   2        312.87        303.29        17.36 o                         
   8  13   2         81.11         67.14        10.31 o                         
   9  13   2        243.35        235.05        16.83 o                         
  10  13   2          2.00          6.25        13.07 o                         
  11  13   2        112.07        147.65        30.57 o                         
 -10  14   2        116.54        112.27        18.77 o                         
  -9  14   2        361.45        402.55        20.67 o                         
  -8  14   2        279.96        291.82        16.78 o                         
  -7  14   2       1165.40       1174.15        31.38 o                         
  -6  14   2        165.33        133.41        12.59 o                         
  -5  14   2        253.36        289.00        14.69 o                         
  -4  14   2       1438.41       1400.80        28.17 o                         
  -3  14   2         71.99         77.91         7.08 o                         
  -2  14   2        291.27        279.19        12.76 o                         
  -1  14   2        263.55        248.97         9.43 o                         
   0  14   2        249.80        270.35         9.44 o                         
   1  14   2        219.74        218.63         8.86 o                         
   2  14   2        254.90        251.30         9.19 o                         
   3  14   2       1995.86       1992.34        26.68 o                         
   4  14   2        158.29        165.97        10.46 o                         
   5  14   2        202.76        190.54        12.16 o                         
   6  14   2        352.37        383.22        19.21 o                         
   7  14   2        134.28        147.27        13.07 o                         
   8  14   2         60.73         69.44        10.82 o                         
   9  14   2         14.24         27.11         9.69 o                         
  10  14   2          3.12         15.02        20.92 o                         
 -10  15   2         32.27         26.31        21.30 o                         
  -9  15   2        251.77        270.39        22.09 o                         
  -8  15   2         24.84         45.11         9.47 o                         
  -7  15   2        613.18        608.48        24.68 o                         
  -6  15   2        261.58        252.99        14.70 o                         
  -5  15   2        377.76        391.69        17.45 o                         
  -4  15   2        531.27        492.74        17.37 o                         
  -3  15   2        348.94        356.76        13.53 o                         
  -2  15   2        639.14        617.44        16.36 o                         
  -1  15   2        141.29        155.23         8.65 o                         
   0  15   2          5.02         13.77         4.55 o                         
   1  15   2        461.25        515.49        13.71 o                         
   2  15   2         23.88         29.39         4.93 o                         
   3  15   2        561.05        565.35        14.98 o                         
   4  15   2        261.52        243.59        11.57 o                         
   5  15   2        214.17        199.23        13.77 o                         
   6  15   2         21.19         10.74         7.60 o                         
   7  15   2         17.10         24.73         8.12 o                         
   8  15   2        156.16        185.51        15.63 o                         
   9  15   2        176.48        213.61        30.26 o                         
  10  15   2         19.01         38.05        25.99 o                         
 -10  16   2         39.51        114.83        38.48 o                         
  -9  16   2         29.84         29.49        22.69 o                         
  -8  16   2        245.48        252.59        18.14 o                         
  -7  16   2         27.70         26.36         8.62 o                         
  -6  16   2          1.75         -2.74         7.54 o                         
  -5  16   2          1.46          6.91         6.99 o                         
  -4  16   2          2.72         11.08         6.27 o                         
  -3  16   2        221.34        241.75        11.78 o                         
  -2  16   2       1166.24       1141.98        23.13 o                         
  -1  16   2         59.05         48.96         7.27 o                         
   0  16   2         83.56        102.37         7.18 o                         
   1  16   2        453.36        449.68        13.38 o                         
   2  16   2          6.66          6.06         5.39 o                         
   3  16   2          0.41          0.99         5.66 o                         
   4  16   2          1.23         -7.51         7.51 o                         
   5  16   2        185.60        214.46        14.51 o                         
   6  16   2         32.68         29.42        11.63 o                         
   7  16   2          9.72         16.47         8.28 o                         
   8  16   2        279.57        263.38        25.64 o                         
   9  16   2         27.40        -28.06        28.06 o                         
  -7  17   2        306.06        284.55        19.23 o                         
  -6  17   2        360.24        322.15        19.49 o                         
  -5  17   2        614.96        625.90        23.46 o                         
  -4  17   2        273.82        239.65        14.61 o                         
  -3  17   2          2.06         19.22         8.94 o                         
  -2  17   2         17.24         25.92         6.84 o                         
  -1  17   2         77.88         88.01         8.47 o                         
   0  17   2          5.27         13.26         5.37 o                         
   1  17   2          0.23          6.95         6.06 o                         
   2  17   2        195.98        217.74        11.07 o                         
   3  17   2        277.13        263.58        13.00 o                         
   4  17   2         91.23         89.28        10.11 o                         
   5  17   2         73.83         69.14         9.74 o                         
   6  17   2          8.30          3.38         7.44 o                         
   7  17   2        178.29        198.40        19.65 o                         
   8  17   2         20.95         16.56        31.89 o                         
  -6  18   2         54.29         50.30        13.76 o                         
  -5  18   2          0.02         -2.74        10.44 o                         
  -4  18   2         90.14         88.91        10.86 o                         
  -3  18   2          0.02          0.52         6.89 o                         
  -2  18   2         50.63         42.31         8.52 o                         
  -1  18   2        114.46        101.64         9.41 o                         
   0  18   2         43.08         38.81         8.94 o                         
   1  18   2          0.00          1.39         6.63 o                         
   2  18   2         97.23         88.96         8.97 o                         
   3  18   2        130.43        124.44         9.89 o                         
   4  18   2         11.71         11.95         8.54 o                         
   5  18   2        353.06        352.92        18.48 o                         
   6  18   2         28.64          3.68        11.10 o                         
   7  18   2          1.90         -9.66        16.51 o                         
   8  18   2         33.79         32.75        26.92 o                         
  -5  19   2         31.64         42.55        11.89 o                         
  -4  19   2          0.83         13.16        10.17 o                         
  -3  19   2          8.63         15.70         7.58 o                         
  -2  19   2         31.01         37.11         8.52 o                         
  -1  19   2         46.36         48.49         8.42 o                         
   0  19   2          5.76         21.19         6.98 o                         
   1  19   2         84.36         77.77        10.80 o                         
   2  19   2         37.17         60.65         8.50 o                         
   3  19   2        166.50        171.79        12.56 o                         
   4  19   2        146.41        129.56        12.41 o                         
   5  19   2         67.46         74.38        16.85 o                         
   6  19   2         12.46         18.50        16.14 o                         
   7  19   2        203.87        280.88        47.18 o                         
  -5  20   2        154.41        164.69        40.88 o                         
  -4  20   2        498.29        468.86        33.10 o                         
  -3  20   2         14.12         11.29         9.02 o                         
  -2  20   2          7.15         13.54         9.01 o                         
  -1  20   2        105.79        121.24        12.29 o                         
   0  20   2        272.48        305.75        15.81 o                         
   1  20   2        129.86        151.61        14.08 o                         
   2  20   2        120.32         99.23         9.78 o                         
   3  20   2          0.96         10.40         9.57 o                         
   4  20   2         12.85          5.46        15.59 o                         
   5  20   2        341.69        354.73        28.92 o                         
   6  20   2        265.68        414.75        54.41 o                         
  -4  21   2        146.92         74.52        29.60 o                         
  -3  21   2          0.63         42.20        26.24 o                         
  -2  21   2        123.16        174.82        37.40 o                         
  -1  21   2          6.99         25.44        14.50 o                         
   0  21   2        298.21        291.08        17.55 o                         
   1  21   2         48.57         66.10        11.09 o                         
   2  21   2         18.04         25.89        13.54 o                         
   4  21   2          4.02         -1.72        21.73 o                         
  -1  22   2        280.47        295.19        48.18 o                         
   0  22   2        547.59        575.79        63.03 o                         
   1  22   2         17.14          4.47        22.01 o                         
 -13   1   3         12.96         13.48        11.35 o                         
 -12   1   3        538.82        571.74        23.03 o                         
 -11   1   3          1.99         12.59         6.59 o                         
 -10   1   3        167.35        181.90         9.01 o                         
  -9   1   3         22.90         21.52         4.55 o                         
  -8   1   3          0.26          8.99         4.21 o                         
  -7   1   3         30.86         22.46         3.52 o                         
  -6   1   3        150.70        164.54         6.58 o                         
  -5   1   3          4.47          5.41         2.67 o                         
  -4   1   3        607.33        616.62         8.76 o                         
  -3   1   3        832.81        837.14         9.50 o                         
  -2   1   3       6884.77       6999.48        41.96 o                         
  -1   1   3       6046.01       6000.06        48.95 o                         
   0   1   3       1877.71       1960.94        21.89 o                         
   1   1   3      19752.22      19433.94       141.20 o                         
   2   1   3       2229.00       2044.68        15.68 o                         
   3   1   3       1038.79       1088.85         9.60 o                         
   4   1   3       4993.91       5305.67        42.99 o                         
   5   1   3         32.73         47.23         3.17 o                         
   6   1   3        348.43        370.15         8.15 o                         
   7   1   3        132.33        114.35         5.37 o                         
   8   1   3          7.50          8.58         3.22 o                         
   9   1   3        359.70        384.90        14.32 o                         
  10   1   3        130.61        118.16         9.35 o                         
  11   1   3        106.57        109.97         9.62 o                         
  12   1   3          1.31          1.15         7.47 o                         
  13   1   3         64.30         73.54        19.89 o                         
 -13   2   3        942.40        888.12        43.76 o                         
 -12   2   3          0.32          5.06         7.80 o                         
 -11   2   3        131.00        136.69        10.12 o                         
 -10   2   3        166.14        144.64         9.02 o                         
  -9   2   3        322.15        333.12        11.95 o                         
  -8   2   3        184.76        176.63         8.33 o                         
  -7   2   3          8.23          3.30         2.84 o                         
  -6   2   3         12.78         24.62         3.19 o                         
  -5   2   3        122.45        160.00         5.67 o                         
  -4   2   3        316.99        306.66         7.08 o                         
  -3   2   3         92.55         93.05         3.87 o                         
  -2   2   3      17340.40      17302.55       117.82 o                         
  -1   2   3      32210.43      32293.71       168.17 o                         
   0   2   3       6397.71       6289.77        42.82 o                         
   1   2   3        298.59        301.36         5.00 o                         
   2   2   3        585.95        504.60         6.65 o                         
   3   2   3        223.74        215.07         4.55 o                         
   4   2   3        662.33        737.35        10.02 o                         
   5   2   3         63.55         92.94         4.57 o                         
   6   2   3        132.57        114.02         7.57 o                         
   7   2   3         40.33         44.40         4.43 o                         
   8   2   3       4591.28       4620.32        50.56 o                         
   9   2   3        236.51        269.51        11.40 o                         
  10   2   3       2587.48       2506.41        38.18 o                         
  11   2   3        440.03        414.95        18.21 o                         
  12   2   3        410.51        384.68        18.51 o                         
  13   2   3        217.19        243.53        24.38 o                         
 -13   3   3        400.15        412.65        50.96 o                         
 -12   3   3        689.76        736.54        28.19 o                         
 -11   3   3        314.88        344.61        15.30 o                         
 -10   3   3        648.23        628.81        17.66 o                         
  -9   3   3        182.24        192.33         9.36 o                         
  -8   3   3          0.07          5.60         4.15 o                         
  -7   3   3        707.36        763.07        15.80 o                         
  -6   3   3         38.09         39.69         3.33 o                         
  -5   3   3        596.23        641.35        10.22 o                         
  -4   3   3       1517.93       1453.74        21.47 o                         
  -3   3   3       2165.22       2090.34        22.81 o                         
  -2   3   3       5316.09       5314.60        38.18 o                         
  -1   3   3      15793.97      15515.95        90.21 o                         
   0   3   3       3254.77       2937.56        18.48 o                         
   1   3   3        370.50        408.65         5.77 o                         
   2   3   3       2258.96       2399.71        17.38 o                         
   3   3   3       1690.44       1640.40        21.07 o                         
   4   3   3        225.41        325.28         7.26 o                         
   5   3   3         31.60         11.88         3.02 o                         
   6   3   3        137.34        162.81         6.70 o                         
   7   3   3       1464.56       1485.34        21.72 o                         
   8   3   3        727.24        696.55        16.32 o                         
   9   3   3        354.76        348.76        18.71 o                         
  10   3   3         18.47         17.69         6.46 o                         
  11   3   3        185.56        178.35        11.84 o                         
  12   3   3         36.09         28.24         8.74 o                         
  13   3   3          7.27         -2.34        12.43 o                         
 -13   4   3        248.51        184.91        33.57 o                         
 -12   4   3          0.50          5.22         9.02 o                         
 -11   4   3       1025.78       1022.76        26.28 o                         
 -10   4   3         25.32         33.07         6.63 o                         
  -9   4   3         23.23         22.28         8.01 o                         
  -8   4   3        144.40        150.43         7.84 o                         
  -7   4   3          2.59          3.03         3.35 o                         
  -6   4   3       1469.91       1631.87        25.18 o                         
  -5   4   3        970.99        970.29        13.56 o                         
  -4   4   3       2151.90       2151.90        27.75 o                         
  -3   4   3        104.87        138.58         4.47 o                         
  -2   4   3       9624.77       9630.12        55.63 o                         
  -1   4   3        823.28        802.90         7.75 o                         
   0   4   3        598.46        602.74         7.02 o                         
   1   4   3       4728.65       4541.96        30.14 o                         
   2   4   3        738.15        805.43        14.08 o                         
   3   4   3       3794.28       3704.74        33.90 o                         
   4   4   3       3000.06       2985.22        38.40 o                         
   5   4   3        161.50        166.28         6.40 o                         
   6   4   3         72.01         70.57         7.29 o                         
   7   4   3        904.52        853.70        17.05 o                         
   8   4   3       3692.49       3634.33        42.61 o                         
   9   4   3       1098.70       1048.47        22.20 o                         
  10   4   3        654.40        604.77        19.10 o                         
  11   4   3        151.22        153.77        11.82 o                         
  12   4   3        131.89        136.56        12.39 o                         
  13   4   3         94.12        100.34        20.09 o                         
 -13   5   3        393.99        359.37        51.26 o                         
 -12   5   3        471.46        445.36        20.09 o                         
 -11   5   3         19.50         30.49         7.46 o                         
 -10   5   3        753.34        754.34        21.90 o                         
  -9   5   3         61.90         72.46         7.42 o                         
  -8   5   3        495.75        503.60        13.72 o                         
  -7   5   3        267.89        275.48         8.51 o                         
  -6   5   3       1461.77       1364.71        19.86 o                         
  -5   5   3       2499.84       2565.51        34.69 o                         
  -4   5   3         20.79         16.47         4.28 o                         
  -3   5   3      11657.42      11749.53       108.31 o                         
  -2   5   3       2448.85       2253.14        18.73 o                         
  -1   5   3       8930.46       8742.72        70.82 o                         
   0   5   3      12681.00      12345.78        85.06 o                         
   1   5   3       1340.40       1442.89        14.71 o                         
   2   5   3      18953.58      18954.25       139.11 o                         
   3   5   3          1.00         14.75         2.15 o                         
   4   5   3        904.38       1045.03        13.52 o                         
   5   5   3        788.32        939.54        16.07 o                         
   6   5   3         87.93         86.23         6.45 o                         
   7   5   3        347.48        364.53        12.56 o                         
   8   5   3        118.74        124.25         8.02 o                         
   9   5   3        311.70        357.49        13.09 o                         
  10   5   3          9.93         18.54         7.44 o                         
  11   5   3        616.66        628.43        24.68 o                         
  12   5   3          0.67          4.18         8.91 o                         
  13   5   3         18.41          3.14        14.18 o                         
 -13   6   3        130.32        161.11        38.12 o                         
 -12   6   3        357.14        391.72        18.87 o                         
 -11   6   3        105.77        130.57        11.26 o                         
 -10   6   3        825.28        775.05        23.78 o                         
  -9   6   3         90.27         98.72         9.09 o                         
  -8   6   3        324.53        273.51        13.18 o                         
  -7   6   3        192.10        170.93         6.94 o                         
  -6   6   3        382.71        374.29        12.05 o                         
  -5   6   3        771.35        860.08        14.31 o                         
  -4   6   3       1420.32       1476.19        17.69 o                         
  -3   6   3       1830.77       1895.51        22.08 o                         
  -2   6   3         11.72          4.79         2.26 o                         
  -1   6   3       2023.99       1879.33        15.23 o                         
   0   6   3        199.95        187.87         4.66 o                         
   1   6   3        186.80        253.72         6.22 o                         
   2   6   3       1402.72       1341.84        15.97 o                         
   3   6   3       3290.47       3543.03        43.23 o                         
   4   6   3         49.90         62.53         3.58 o                         
   5   6   3         82.44         75.12         5.25 o                         
   6   6   3        697.52        631.52        13.98 o                         
   7   6   3       2383.37       2378.01        29.66 o                         
   8   6   3          1.34          4.88         4.87 o                         
   9   6   3       1920.67       1964.05        32.13 o                         
  10   6   3        529.64        561.33        20.28 o                         
  11   6   3        331.28        310.01        18.01 o                         
  12   6   3        227.61        262.11        19.28 o                         
  13   6   3          1.81         22.25        24.57 o                         
 -13   7   3         26.92         24.81        21.01 o                         
 -12   7   3        167.94        182.59        13.80 o                         
 -11   7   3         38.17         38.19         8.16 o                         
 -10   7   3         13.27         29.74         7.75 o                         
  -9   7   3        373.38        352.56        15.91 o                         
  -8   7   3       1839.98       1803.17        34.61 o                         
  -7   7   3       1656.23       1522.63        30.14 o                         
  -6   7   3       1854.64       1812.42        27.07 o                         
  -5   7   3        325.93        323.66         8.73 o                         
  -4   7   3       1109.18       1086.83        16.84 o                         
  -3   7   3      11084.78      11285.76        80.94 o                         
  -2   7   3       1724.48       1731.98        15.60 o                         
  -1   7   3       3519.27       3421.22        24.26 o                         
   0   7   3       1068.55       1234.11        17.51 o                         
   1   7   3        106.16        151.50         5.28 o                         
   2   7   3       6503.19       6461.36        54.66 o                         
   3   7   3          2.17          6.69         2.66 o                         
   4   7   3        601.05        634.93        13.25 o                         
   5   7   3       3172.83       3153.08        37.63 o                         
   6   7   3       1429.36       1445.90        21.42 o                         
   7   7   3       1284.59       1327.69        21.12 o                         
   8   7   3        356.62        369.35        13.09 o                         
   9   7   3          2.39          7.68         5.76 o                         
  10   7   3        116.44        116.01         9.76 o                         
  11   7   3        273.02        287.67        17.47 o                         
  12   7   3         54.32         41.84        11.50 o                         
 -13   8   3         83.20        114.22        35.22 o                         
 -12   8   3          4.08         27.29        12.68 o                         
 -11   8   3        135.44        144.91        12.12 o                         
 -10   8   3         74.19         72.56         9.38 o                         
  -9   8   3        270.48        264.45        14.44 o                         
  -8   8   3        459.55        430.44        16.88 o                         
  -7   8   3        750.92        754.41        21.18 o                         
  -6   8   3        984.51        916.15        16.74 o                         
  -5   8   3         10.35         13.42         2.74 o                         
  -4   8   3        960.10        973.33        15.28 o                         
  -3   8   3       2457.51       2468.15        24.98 o                         
  -2   8   3       2840.13       2847.75        24.92 o                         
  -1   8   3          4.49         14.55         3.47 o                         
   0   8   3        736.07        844.17        11.37 o                         
   1   8   3       1226.01       1402.95        19.40 o                         
   2   8   3         49.22         76.12         4.98 o                         
   3   8   3        169.42        236.59         8.51 o                         
   4   8   3       1633.01       1434.38        20.83 o                         
   5   8   3        461.28        489.32        12.74 o                         
   6   8   3        481.46        525.73        15.46 o                         
   7   8   3        540.04        603.35        15.99 o                         
   8   8   3        840.76        760.78        20.58 o                         
   9   8   3       1374.16       1230.30        27.75 o                         
  10   8   3        176.87        204.72        12.41 o                         
  11   8   3        444.64        470.64        22.49 o                         
  12   8   3        227.84        266.18        19.79 o                         
 -12   9   3          6.62         -3.30        10.46 o                         
 -11   9   3         35.86         40.06        11.55 o                         
 -10   9   3         40.07         32.26         8.01 o                         
  -9   9   3         56.47         70.93         9.17 o                         
  -8   9   3         26.33         24.18         6.47 o                         
  -7   9   3       5157.15       5064.77        80.31 o                         
  -6   9   3       2560.91       2406.39        42.43 o                         
  -5   9   3        965.56        936.15        15.38 o                         
  -4   9   3       3217.07       3249.44        31.94 o                         
  -3   9   3        276.15        242.35         7.55 o                         
  -2   9   3       2231.23       2263.24        24.13 o                         
  -1   9   3         77.70         74.01         3.59 o                         
   0   9   3        261.96        298.64         6.75 o                         
   1   9   3        619.05        581.02        10.25 o                         
   2   9   3         32.69         29.75         4.14 o                         
   3   9   3       5247.51       5117.44        50.30 o                         
   4   9   3        173.61        183.26         7.58 o                         
   5   9   3        690.53        725.23        19.39 o                         
   6   9   3       1227.25       1244.22        26.93 o                         
   7   9   3        123.53        147.10        10.55 o                         
   8   9   3       1102.11       1103.70        27.46 o                         
   9   9   3        276.13        293.07        14.03 o                         
  10   9   3        250.21        269.53        14.19 o                         
  11   9   3         76.73         88.13        11.87 o                         
 -12  10   3         45.29         25.36        14.21 o                         
 -11  10   3        222.16        219.15        15.04 o                         
 -10  10   3        151.88        155.12        12.97 o                         
  -9  10   3         10.81          8.07         7.26 o                         
  -8  10   3        124.77        127.66        11.76 o                         
  -7  10   3          4.94          0.63         7.18 o                         
  -6  10   3         14.16         15.02         6.18 o                         
  -5  10   3         93.51        104.80         5.64 o                         
  -4  10   3        152.83        158.84         6.67 o                         
  -3  10   3       1194.58       1064.40        13.78 o                         
  -2  10   3        298.83        294.89         7.22 o                         
  -1  10   3          4.67          6.00         3.26 o                         
   0  10   3        964.61        957.74        12.93 o                         
   1  10   3       1118.24       1170.92        15.68 o                         
   2  10   3         66.44         67.53         5.25 o                         
   3  10   3        634.95        593.99        14.19 o                         
   4  10   3          5.60          8.95         4.52 o                         
   5  10   3        113.19         98.70         8.40 o                         
   6  10   3         82.68         97.00         8.54 o                         
   7  10   3        327.47        341.49        15.13 o                         
   8  10   3          4.63         16.95         6.47 o                         
   9  10   3        103.91        113.56        10.56 o                         
  10  10   3        169.70        184.82        14.33 o                         
  11  10   3        173.31        174.95        26.05 o                         
 -12  11   3         73.96        102.42        22.36 o                         
 -11  11   3         12.39         11.99        18.73 o                         
 -10  11   3        246.98        252.28        18.52 o                         
  -9  11   3         82.61         66.88         9.76 o                         
  -8  11   3         39.56         35.54         8.22 o                         
  -7  11   3        643.82        555.64        19.81 o                         
  -6  11   3        404.54        406.64        16.30 o                         
  -5  11   3       2149.27       2067.39        36.56 o                         
  -4  11   3        667.64        680.08        14.79 o                         
  -3  11   3         10.95         13.15         2.71 o                         
  -2  11   3        586.84        579.09        10.57 o                         
  -1  11   3         20.99         20.59         3.85 o                         
   0  11   3          0.32          1.53         2.03 o                         
   1  11   3          2.13          4.02         2.20 o                         
   2  11   3        326.34        357.61        10.43 o                         
   3  11   3         10.88          7.76         4.22 o                         
   4  11   3         50.69         48.12         5.61 o                         
   5  11   3        374.14        391.73        15.54 o                         
   6  11   3        413.24        423.00        16.61 o                         
   7  11   3         76.36         69.82         8.35 o                         
   8  11   3         37.17         28.93         7.73 o                         
   9  11   3        127.20        128.24        12.57 o                         
  10  11   3         18.31         33.88         9.12 o                         
  11  11   3         63.62         57.88        23.16 o                         
 -11  12   3         16.02         -4.05        13.87 o                         
 -10  12   3         41.37         53.82        10.18 o                         
  -9  12   3        321.22        291.98        20.39 o                         
  -8  12   3         76.52         78.24         9.88 o                         
  -7  12   3          6.52         11.25         7.46 o                         
  -6  12   3          9.96         12.06         6.56 o                         
  -5  12   3        182.05        180.74        11.17 o                         
  -4  12   3        107.62        104.41         8.16 o                         
  -3  12   3        599.67        558.78        13.24 o                         
  -2  12   3        105.64        109.96         5.55 o                         
  -1  12   3        323.17        326.86         9.78 o                         
   0  12   3        558.44        611.16        13.26 o                         
   1  12   3         20.57         32.86         3.25 o                         
   2  12   3          5.93          6.30         3.94 o                         
   3  12   3         55.32         59.26         7.39 o                         
   4  12   3        873.15        877.30        22.70 o                         
   5  12   3          4.34          5.64         6.08 o                         
   6  12   3          6.49          4.07         6.15 o                         
   7  12   3        154.76        160.46        11.67 o                         
   8  12   3         20.69         18.92         7.54 o                         
   9  12   3        220.93        272.74        19.06 o                         
  10  12   3         22.13         24.75         8.45 o                         
  11  12   3        326.46        372.55        48.61 o                         
 -11  13   3         12.88          6.51        19.26 o                         
 -10  13   3         99.41         93.46        12.65 o                         
  -9  13   3         24.32         18.84         8.17 o                         
  -8  13   3         48.15         56.08         8.88 o                         
  -7  13   3        464.96        498.17        19.93 o                         
  -6  13   3        174.88        149.42        11.13 o                         
  -5  13   3        149.42        135.44        10.40 o                         
  -4  13   3        818.29        841.73        20.64 o                         
  -3  13   3        126.53        141.04         8.31 o                         
  -2  13   3        177.40        177.28         7.75 o                         
  -1  13   3        196.56        194.48        10.14 o                         
   0  13   3         12.31         15.76         4.58 o                         
   1  13   3          9.84          9.15         3.86 o                         
   2  13   3        293.01        259.93        10.91 o                         
   3  13   3        538.13        493.82        13.44 o                         
   4  13   3         83.57         76.45         7.47 o                         
   5  13   3          2.08          8.55         6.68 o                         
   6  13   3         23.14         24.82         7.67 o                         
   7  13   3          0.93          3.43         7.13 o                         
   8  13   3         19.20         17.00         8.07 o                         
   9  13   3         63.41         57.43        13.76 o                         
  10  13   3        143.30        159.42        24.97 o                         
  11  13   3          0.00         -1.75        22.48 o                         
 -10  14   3         18.29         22.51        21.58 o                         
  -9  14   3         53.01         61.43         9.26 o                         
  -8  14   3         77.33         95.35        10.63 o                         
  -7  14   3        552.93        545.77        22.67 o                         
  -6  14   3         13.89         13.27         7.66 o                         
  -5  14   3          5.64          9.43         7.07 o                         
  -4  14   3         17.33          8.57         5.86 o                         
  -3  14   3        684.00        662.02        17.41 o                         
  -2  14   3         11.60         15.36         4.86 o                         
  -1  14   3       1376.95       1388.31        23.60 o                         
   0  14   3       1265.10       1198.49        19.70 o                         
   1  14   3        248.03        236.71         9.17 o                         
   2  14   3        355.36        344.36        11.04 o                         
   3  14   3         96.31         81.80         6.11 o                         
   4  14   3        921.38        908.47        22.64 o                         
   5  14   3       1524.06       1455.67        32.70 o                         
   6  14   3        203.37        222.59        13.36 o                         
   7  14   3        267.33        236.73        15.97 o                         
   8  14   3         27.90         26.37         8.69 o                         
   9  14   3         19.13         34.24        10.51 o                         
  10  14   3          4.53         70.87        31.11 o                         
 -10  15   3          0.32         44.35        27.85 o                         
  -9  15   3         46.95         63.73        13.18 o                         
  -8  15   3        579.71        601.87        23.79 o                         
  -7  15   3        502.30        492.11        20.99 o                         
  -6  15   3          1.44          8.49         7.27 o                         
  -5  15   3        382.16        436.88        18.34 o                         
  -4  15   3         67.50         78.05         9.45 o                         
  -3  15   3         10.88         16.91         5.38 o                         
  -2  15   3         54.50         64.39         6.64 o                         
  -1  15   3        294.91        305.79        11.66 o                         
   0  15   3        295.39        284.75        10.01 o                         
   1  15   3        183.31        171.35         7.85 o                         
   2  15   3        358.58        353.02        12.60 o                         
   3  15   3        460.88        416.02        14.03 o                         
   4  15   3       1584.95       1469.70        30.96 o                         
   5  15   3         11.88          4.06         6.87 o                         
   6  15   3         19.78         15.03         7.55 o                         
   7  15   3        250.69        284.75        17.82 o                         
   8  15   3         65.17         90.31        12.72 o                         
   9  15   3          2.60         -0.68        13.30 o                         
  -8  16   3         24.52         32.63        10.73 o                         
  -7  16   3         94.42         97.45        12.20 o                         
  -6  16   3        341.76        365.33        18.65 o                         
  -5  16   3         89.61         92.57         9.25 o                         
  -4  16   3         32.17         35.13         7.80 o                         
  -3  16   3        165.66        176.83        11.80 o                         
  -2  16   3          0.38          2.27         6.26 o                         
  -1  16   3         13.75         20.63         6.74 o                         
   0  16   3          1.22          2.11         4.91 o                         
   1  16   3        667.27        670.95        17.02 o                         
   2  16   3        381.59        376.76        13.68 o                         
   3  16   3          7.57          6.90         5.50 o                         
   4  16   3        422.88        435.79        17.22 o                         
   5  16   3        300.89        284.04        15.87 o                         
   6  16   3          0.13          6.44         7.46 o                         
   7  16   3         61.19         68.85        10.64 o                         
   8  16   3          8.42         14.76        16.21 o                         
  -7  17   3         36.96         52.27        13.56 o                         
  -6  17   3        373.52        386.89        21.86 o                         
  -5  17   3        105.94         90.04        10.70 o                         
  -4  17   3        127.35        153.52        11.63 o                         
  -3  17   3        382.33        396.44        16.80 o                         
  -2  17   3        232.62        242.64        13.21 o                         
  -1  17   3        433.17        483.63        17.60 o                         
   0  17   3        753.48        712.16        17.50 o                         
   1  17   3        301.56        316.48        12.11 o                         
   2  17   3          6.38          2.65         5.65 o                         
   3  17   3        114.38        109.26         9.19 o                         
   4  17   3         88.41        120.03        11.64 o                         
   5  17   3        136.53        150.78        13.63 o                         
   6  17   3        138.47        161.21        13.19 o                         
   7  17   3         25.61         -1.77        15.30 o                         
   8  17   3         47.85         57.56        27.56 o                         
  -6  18   3         53.89         62.27        10.37 o                         
  -5  18   3        159.08        151.23        13.56 o                         
  -4  18   3        403.00        434.77        19.35 o                         
  -3  18   3          0.63          5.61         6.79 o                         
  -2  18   3        367.22        379.91        18.18 o                         
  -1  18   3          9.17         12.75         6.92 o                         
   0  18   3         90.20         70.50         7.31 o                         
   1  18   3        239.44        242.06        12.01 o                         
   2  18   3        374.26        387.31        14.04 o                         
   3  18   3        277.01        277.29        14.87 o                         
   4  18   3        559.97        589.87        23.11 o                         
   5  18   3          0.62          3.59         9.89 o                         
   6  18   3          2.18         25.41        12.87 o                         
   7  18   3        114.58        114.02        36.33 o                         
  -6  19   3        452.34        368.36        48.54 o                         
  -5  19   3        144.65        151.92        20.92 o                         
  -4  19   3        241.16        260.84        15.39 o                         
  -3  19   3         66.30         81.06        10.52 o                         
  -2  19   3         97.98        117.77        11.46 o                         
  -1  19   3        232.68        230.89        13.63 o                         
   0  19   3        125.33        124.23         9.88 o                         
   1  19   3        231.06        209.13        13.09 o                         
   2  19   3         20.53         10.47         6.64 o                         
   3  19   3        416.82        462.42        23.07 o                         
   4  19   3        478.71        491.65        21.73 o                         
   5  19   3         58.69         68.39        21.48 o                         
   6  19   3         57.52         57.32        21.62 o                         
   7  19   3        187.22        145.04        33.61 o                         
  -4  20   3          8.04         -2.52        12.61 o                         
  -3  20   3          0.33         -3.69        11.81 o                         
  -2  20   3        156.90        162.71        13.54 o                         
  -1  20   3         59.68         59.41         9.47 o                         
   0  20   3        228.91        246.85        15.67 o                         
   1  20   3        345.38        360.04        15.67 o                         
   2  20   3        607.16        600.02        25.76 o                         
   3  20   3        124.22        137.80        18.63 o                         
   4  20   3        296.20        295.92        26.70 o                         
   5  20   3         94.67         94.67        18.91 o                         
  -3  21   3          0.76        -12.22        14.83 o                         
  -2  21   3        563.79        604.74        65.07 o                         
  -1  21   3          6.18          4.70        12.60 o                         
   0  21   3        136.52        159.95        17.50 o                         
   1  21   3        563.23        605.47        31.88 o                         
   2  21   3         29.24         26.91        11.16 o                         
   3  21   3        433.90        481.31        40.50 o                         
   4  21   3         95.91         51.65        24.41 o                         
  -1  22   3          0.45         32.86        29.57 o                         
 -13   0   4        123.03         85.83        30.32 o                         
 -12   0   4          0.79          7.48        11.31 o                         
 -11   0   4       1220.86       1149.68        43.39 o                         
 -10   0   4        463.94        487.23        21.46 o                         
  -9   0   4       1660.02       1528.68        34.75 o                         
  -8   0   4        229.56        237.48        12.64 o                         
  -7   0   4        103.53        115.60        12.03 o                         
  -6   0   4        232.97        174.09        15.07 o                         
  -5   0   4       5917.39       5853.41        81.39 o                         
  -4   0   4        243.73        341.96         9.35 o                         
  -3   0   4        329.39        263.51         6.68 o                         
  -2   0   4      17164.85      17160.95       118.43 o                         
  -1   0   4       3927.74       3715.86        59.49 o                         
   0   0   4          2.15          4.78         1.90 o                         
   1   0   4        586.30        505.21        17.07 o                         
   2   0   4      11080.76      10326.51        91.61 o                         
   3   0   4       1375.96       1532.59        20.65 o                         
   4   0   4       2633.98       2919.84        32.10 o                         
   5   0   4         11.60          6.90         3.71 o                         
   6   0   4       5136.91       5066.49        63.35 o                         
   7   0   4       2055.81       2005.02        34.73 o                         
   8   0   4         87.43        107.22         8.25 o                         
   9   0   4       1961.97       1854.18        45.74 o                         
  10   0   4        456.88        432.82        22.83 o                         
  11   0   4        254.94        234.63        22.22 o                         
  12   0   4         38.12         45.59        15.30 o                         
  13   0   4         65.23         34.58        27.10 o                         
 -13   1   4          7.18         30.49        16.80 o                         
 -12   1   4        263.04        263.53        16.12 o                         
 -11   1   4        103.34        125.49         9.37 o                         
 -10   1   4        363.20        346.24        12.64 o                         
  -9   1   4         70.77         84.74         6.05 o                         
  -8   1   4        311.58        322.39        10.50 o                         
  -7   1   4        381.36        385.81        10.56 o                         
  -6   1   4        578.07        638.12        12.80 o                         
  -5   1   4          9.00          8.69         3.02 o                         
  -4   1   4        935.67        952.26        12.09 o                         
  -3   1   4       2673.88       2678.97        18.84 o                         
  -2   1   4       6897.56       7034.71        49.88 o                         
  -1   1   4        301.39        371.81         5.50 o                         
   0   1   4        312.42        346.65         5.03 o                         
   1   1   4       3129.45       3073.24        26.77 o                         
   2   1   4         27.71         21.34         2.05 o                         
   3   1   4       2442.67       2775.42        20.57 o                         
   4   1   4       4839.95       5032.38        33.17 o                         
   5   1   4          0.59          2.65         1.98 o                         
   6   1   4        657.65        616.17        11.52 o                         
   7   1   4       2223.35       2295.27        29.80 o                         
   8   1   4        400.20        371.92        12.24 o                         
   9   1   4         51.40         62.57         7.25 o                         
  10   1   4         71.56         62.73         8.24 o                         
  11   1   4        885.57        883.26        26.27 o                         
  12   1   4         23.27         30.90        10.04 o                         
  13   1   4          1.51          5.05        12.18 o                         
 -13   2   4         13.12         38.33        14.91 o                         
 -12   2   4          3.11         -3.46         8.16 o                         
 -11   2   4        124.65        125.98        11.21 o                         
 -10   2   4        185.22        189.58        13.16 o                         
  -9   2   4       1168.86       1072.00        21.41 o                         
  -8   2   4          9.42         15.96         4.68 o                         
  -7   2   4        166.92        205.87         7.93 o                         
  -6   2   4        234.10        215.63         7.76 o                         
  -5   2   4       1019.68        990.51        16.74 o                         
  -4   2   4         86.16         46.69         3.59 o                         
  -3   2   4       1609.06       1463.71        13.58 o                         
  -2   2   4      12425.89      12163.97        64.13 o                         
  -1   2   4      10986.67      10709.76        77.15 o                         
   0   2   4       6404.85       6091.77        67.36 o                         
   1   2   4        130.65        105.12         3.74 o                         
   2   2   4       1314.90       1300.07        12.85 o                         
   3   2   4         46.72         74.38         3.51 o                         
   4   2   4       1780.41       1860.11        17.67 o                         
   5   2   4        253.92        322.56         7.85 o                         
   6   2   4          0.12          2.83         3.17 o                         
   7   2   4        523.90        537.42        14.07 o                         
   8   2   4        759.18        733.08        15.96 o                         
   9   2   4         34.43         37.31         6.98 o                         
  10   2   4         51.65         55.43         8.27 o                         
  11   2   4        380.72        400.57        18.01 o                         
  12   2   4        119.92         92.55        15.79 o                         
  13   2   4        129.80        129.75        19.46 o                         
 -13   3   4         51.89         27.53        26.45 o                         
 -12   3   4         22.33         39.42         9.55 o                         
 -11   3   4        161.20        145.43        11.63 o                         
 -10   3   4         12.25         11.32         5.64 o                         
  -9   3   4        810.13        814.40        21.07 o                         
  -8   3   4         27.49         20.76         4.42 o                         
  -7   3   4        257.11        257.43         8.20 o                         
  -6   3   4       1293.42       1347.76        20.56 o                         
  -5   3   4        648.10        663.92        12.91 o                         
  -4   3   4        811.55        773.49        15.33 o                         
  -3   3   4        907.65        890.75        12.56 o                         
  -2   3   4        345.73        325.14         6.24 o                         
  -1   3   4         45.13         67.04         2.53 o                         
   0   3   4         15.98         18.51         1.98 o                         
   1   3   4          1.06          5.14         1.85 o                         
   2   3   4        394.65        414.53         6.43 o                         
   3   3   4       1045.18       1090.62        12.73 o                         
   4   3   4        174.53        190.52         5.34 o                         
   5   3   4       3870.82       4012.13        41.25 o                         
   6   3   4         55.32         52.34         4.64 o                         
   7   3   4        555.41        583.78        13.18 o                         
   8   3   4        133.26        137.39         8.62 o                         
   9   3   4         46.94         48.90         6.80 o                         
  10   3   4        162.92        179.20        11.28 o                         
  11   3   4         41.55         50.14         8.44 o                         
  12   3   4        262.92        312.77        20.71 o                         
  13   3   4         72.52         59.04        15.45 o                         
 -13   4   4          3.99         31.32        24.45 o                         
 -12   4   4        860.03        842.48        27.57 o                         
 -11   4   4        210.48        214.71        12.84 o                         
 -10   4   4        554.20        532.87        19.21 o                         
  -9   4   4       1166.42       1152.27        25.59 o                         
  -8   4   4        267.51        302.63        10.31 o                         
  -7   4   4         58.31         55.32         5.42 o                         
  -6   4   4         60.50         48.02         6.45 o                         
  -5   4   4        112.79         89.64         5.06 o                         
  -4   4   4        133.29        110.59         4.62 o                         
  -3   4   4      10277.31      10606.22        99.05 o                         
  -2   4   4        515.50        457.12         6.50 o                         
  -1   4   4       5810.15       6116.28        38.03 o                         
   0   4   4        163.87        154.98         3.84 o                         
   1   4   4        982.99       1005.05        10.60 o                         
   2   4   4       4759.63       4582.35        35.16 o                         
   3   4   4       6398.99       6945.72        48.17 o                         
   4   4   4         91.41         94.86         4.51 o                         
   5   4   4        225.94        212.19         6.99 o                         
   6   4   4          1.19         -0.93         3.63 o                         
   7   4   4        319.88        317.68        10.62 o                         
   8   4   4        206.19        199.56         9.12 o                         
   9   4   4         15.64         21.72         6.22 o                         
  10   4   4       1401.91       1407.94        35.09 o                         
  11   4   4         21.02         19.44         6.77 o                         
  12   4   4          1.19          0.13         7.78 o                         
  13   4   4         66.72         74.42        20.57 o                         
 -13   5   4         46.58         97.40        31.21 o                         
 -12   5   4          4.61          8.70         8.31 o                         
 -11   5   4        105.06        104.27        10.36 o                         
 -10   5   4        103.87        119.20        10.50 o                         
  -9   5   4       1231.46       1242.23        28.77 o                         
  -8   5   4        215.74        200.75        11.35 o                         
  -7   5   4         21.59         17.06         2.10 o                         
  -6   5   4        106.35        113.79         5.78 o                         
  -5   5   4        927.77        980.42        14.11 o                         
  -4   5   4        120.54        142.66         5.84 o                         
  -3   5   4       1401.66       1624.20        18.37 o                         
  -2   5   4       1355.37       1369.49        15.12 o                         
  -1   5   4        140.25        122.29         3.46 o                         
   0   5   4       7866.64       7875.12        51.20 o                         
   1   5   4       2272.84       2108.20        21.37 o                         
   2   5   4         68.96         92.83         3.51 o                         
   3   5   4       4848.46       5195.70        46.28 o                         
   4   5   4       2042.41       2218.19        36.70 o                         
   5   5   4        204.54        207.57         7.42 o                         
   6   5   4          2.77          4.07         4.24 o                         
   7   5   4         54.78         60.69         6.33 o                         
   8   5   4       1776.93       1921.76        29.75 o                         
   9   5   4       1858.42       1805.44        32.61 o                         
  10   5   4        259.90        292.83        15.34 o                         
  11   5   4        279.15        294.68        15.98 o                         
  12   5   4          2.29         -1.20         9.03 o                         
  13   5   4         32.48         28.53        22.98 o                         
 -13   6   4          0.51         -1.75        16.36 o                         
 -12   6   4          2.28          3.46         7.44 o                         
 -11   6   4        212.85        182.68        12.94 o                         
 -10   6   4        613.12        537.47        20.56 o                         
  -9   6   4        258.15        272.11        14.08 o                         
  -8   6   4        615.94        573.45        18.73 o                         
  -7   6   4         28.21         28.26         5.65 o                         
  -6   6   4         62.44         64.79         6.74 o                         
  -5   6   4         48.12         55.36         5.83 o                         
  -4   6   4        570.22        569.47        12.77 o                         
  -3   6   4       1293.49       1345.28        15.58 o                         
  -2   6   4       7036.82       7311.58        52.35 o                         
  -1   6   4          2.72          7.09         1.67 o                         
   0   6   4        222.42        237.56         5.61 o                         
   1   6   4       5735.97       5932.24        42.56 o                         
   2   6   4          5.46          2.56         2.13 o                         
   3   6   4       3305.22       3728.40        32.52 o                         
   4   6   4          5.64          7.72         2.39 o                         
   5   6   4         30.62         18.40         3.27 o                         
   6   6   4        427.55        402.41        10.80 o                         
   7   6   4        592.51        584.74        13.67 o                         
   8   6   4       1612.14       1544.82        29.01 o                         
   9   6   4        315.99        346.87        14.36 o                         
  10   6   4        538.61        526.42        20.11 o                         
  11   6   4          0.10         18.48         8.81 o                         
  12   6   4        392.42        392.33        25.90 o                         
  13   6   4          5.64         12.56        22.26 o                         
 -12   7   4         48.12         48.83        10.97 o                         
 -11   7   4        193.83        161.80        12.64 o                         
 -10   7   4        555.58        571.98        21.05 o                         
  -9   7   4          3.94         24.57         7.19 o                         
  -8   7   4          3.11          0.60         7.50 o                         
  -7   7   4        224.96        226.01        11.81 o                         
  -6   7   4        122.89         99.26         6.62 o                         
  -5   7   4         16.75         17.86         3.74 o                         
  -4   7   4         14.53         10.16         2.97 o                         
  -3   7   4         35.01         21.32         3.76 o                         
  -2   7   4        282.42        294.84         6.31 o                         
  -1   7   4          7.15         13.08         3.40 o                         
   0   7   4         44.82         41.59         2.84 o                         
   1   7   4         28.26         25.80         3.81 o                         
   2   7   4       1190.66       1274.68        17.59 o                         
   3   7   4        148.68        129.45         5.16 o                         
   4   7   4       3757.28       4088.11        37.85 o                         
   5   7   4          9.85          1.91         3.38 o                         
   6   7   4        160.60        146.36         7.56 o                         
   7   7   4        421.43        391.87        11.47 o                         
   8   7   4        170.85        204.87        11.12 o                         
   9   7   4         70.40         65.00         7.65 o                         
  10   7   4         41.11         26.67        10.00 o                         
  11   7   4        440.56        458.35        21.80 o                         
  12   7   4         44.06         60.47        14.80 o                         
 -12   8   4          1.00        -10.82        10.82 o                         
 -11   8   4          4.18          0.05         8.09 o                         
 -10   8   4         63.00         60.29         8.70 o                         
  -9   8   4         56.69         51.56         8.42 o                         
  -8   8   4        650.24        673.24        21.21 o                         
  -7   8   4        471.32        492.30        17.30 o                         
  -6   8   4         13.74         10.65         3.08 o                         
  -5   8   4        139.68        130.31         4.89 o                         
  -4   8   4       5461.63       5461.20        48.58 o                         
  -3   8   4       3907.32       3793.99        40.07 o                         
  -2   8   4       1257.89       1225.91        12.93 o                         
  -1   8   4        341.06        310.95         7.31 o                         
   0   8   4       4657.60       4657.95        38.23 o                         
   1   8   4        163.71        226.13         5.76 o                         
   2   8   4       2704.80       2774.64        32.28 o                         
   3   8   4        534.13        509.55        10.09 o                         
   4   8   4         67.13         73.79         4.49 o                         
   5   8   4        235.97        232.60        10.90 o                         
   6   8   4        176.12        213.16        10.23 o                         
   7   8   4         10.96          4.71         5.38 o                         
   8   8   4         77.22         97.41         8.44 o                         
   9   8   4          1.07          6.35         5.94 o                         
  10   8   4         58.68         46.65         7.41 o                         
  11   8   4        222.85        263.26        20.72 o                         
  12   8   4         44.60         47.36        30.09 o                         
 -12   9   4          0.67          0.93        10.71 o                         
 -11   9   4        732.95        700.14        25.18 o                         
 -10   9   4         14.11         11.89         7.27 o                         
  -9   9   4        146.13        150.65        11.73 o                         
  -8   9   4        463.36        481.30        18.47 o                         
  -7   9   4         70.92         67.49        10.58 o                         
  -6   9   4        827.10        868.11        22.56 o                         
  -5   9   4       3251.71       3154.79        32.35 o                         
  -4   9   4         92.47        107.35         5.97 o                         
  -3   9   4        403.96        436.56        12.85 o                         
  -2   9   4          0.03          3.06         2.61 o                         
  -1   9   4        411.10        456.27         8.78 o                         
   0   9   4       1543.66       1575.37        18.42 o                         
   1   9   4        449.46        404.19         7.68 o                         
   2   9   4       1655.02       1455.33        22.13 o                         
   3   9   4       2094.76       2216.67        28.37 o                         
   4   9   4        138.67        133.35         7.72 o                         
   5   9   4       1174.53       1032.26        23.67 o                         
   6   9   4        766.55        736.82        20.65 o                         
   7   9   4        525.65        434.38        16.65 o                         
   8   9   4        267.25        259.25        12.59 o                         
   9   9   4        433.16        440.59        17.04 o                         
  10   9   4        357.30        322.76        15.35 o                         
  11   9   4         13.87         17.90         9.45 o                         
 -12  10   4         72.57         98.18        15.61 o                         
 -11  10   4          0.53         -9.34         9.34 o                         
 -10  10   4       1182.52       1124.15        31.27 o                         
  -9  10   4        402.01        423.51        20.42 o                         
  -8  10   4        169.81        173.07        12.06 o                         
  -7  10   4        160.82        182.57        12.03 o                         
  -6  10   4        628.32        646.89        19.89 o                         
  -5  10   4       2618.40       2434.16        39.33 o                         
  -4  10   4       2349.80       2388.46        30.23 o                         
  -3  10   4        927.65        856.42        15.05 o                         
  -2  10   4       2010.25       2004.55        20.85 o                         
  -1  10   4        575.90        578.83        10.25 o                         
   0  10   4        531.63        529.79         9.47 o                         
   1  10   4       5996.97       6228.30        45.72 o                         
   2  10   4        686.43        657.04        12.40 o                         
   3  10   4        193.31        183.92         8.40 o                         
   4  10   4       1836.38       1697.76        27.77 o                         
   5  10   4        103.40        101.28         8.52 o                         
   6  10   4        291.78        290.18        13.61 o                         
   7  10   4       1140.10       1078.97        26.91 o                         
   8  10   4          3.95         14.33         6.75 o                         
   9  10   4        334.61        285.62        15.36 o                         
  10  10   4          0.23          8.41         7.16 o                         
  11  10   4         46.23         40.81        14.84 o                         
 -12  11   4         35.54         10.56        24.48 o                         
 -11  11   4        261.41        275.75        20.09 o                         
 -10  11   4         31.69         24.96         8.44 o                         
  -9  11   4        346.95        334.53        17.97 o                         
  -8  11   4         23.47         34.09         8.05 o                         
  -7  11   4          0.03          0.32         6.74 o                         
  -6  11   4         13.70         17.09         6.13 o                         
  -5  11   4         63.36         93.93         8.65 o                         
  -4  11   4        976.81        961.34        20.32 o                         
  -3  11   4         96.03         86.48         5.18 o                         
  -2  11   4         44.01         49.06         4.38 o                         
  -1  11   4        158.63        147.05         5.46 o                         
   0  11   4         70.40         68.79         3.80 o                         
   1  11   4        231.48        222.98         6.11 o                         
   2  11   4       1870.78       1858.13        29.00 o                         
   3  11   4        473.69        499.90        13.88 o                         
   4  11   4       1218.20       1226.38        23.92 o                         
   5  11   4         10.89          2.42         5.64 o                         
   6  11   4       2700.35       2544.51        42.99 o                         
   7  11   4        790.51        761.11        22.99 o                         
   8  11   4         16.73         19.63         7.29 o                         
   9  11   4        317.65        344.47        17.32 o                         
  10  11   4        227.66        241.24        24.93 o                         
 -11  12   4        367.97        341.54        32.49 o                         
 -10  12   4        455.12        489.06        21.65 o                         
  -9  12   4        496.96        529.86        21.77 o                         
  -8  12   4        985.74        929.69        31.54 o                         
  -7  12   4        163.87        141.04        11.52 o                         
  -6  12   4        458.90        434.58        17.72 o                         
  -5  12   4        355.85        337.60        14.79 o                         
  -4  12   4        505.16        463.99        15.29 o                         
  -3  12   4        271.45        295.63        10.47 o                         
  -2  12   4        610.12        654.78        13.49 o                         
  -1  12   4        959.35        903.63        17.56 o                         
   0  12   4        847.89        815.73        13.21 o                         
   1  12   4       1068.28       1079.44        13.43 o                         
   2  12   4         17.56         19.88         3.40 o                         
   3  12   4        438.53        438.20        13.43 o                         
   4  12   4         11.74          7.74         6.67 o                         
   5  12   4        870.61        889.75        24.05 o                         
   6  12   4         25.16         26.53         7.26 o                         
   7  12   4          5.02         14.13         7.28 o                         
   8  12   4         49.36         35.23         8.36 o                         
   9  12   4         52.01         64.44        10.35 o                         
  10  12   4          1.32        -13.21        13.21 o                         
 -11  13   4         40.00         43.13        25.34 o                         
 -10  13   4         13.12          2.80        11.72 o                         
  -9  13   4        105.73        110.75        11.35 o                         
  -8  13   4         84.67         96.05        11.08 o                         
  -7  13   4        598.68        598.15        21.85 o                         
  -6  13   4          3.72          8.22         6.73 o                         
  -5  13   4        194.97        173.87        11.41 o                         
  -4  13   4         27.37         28.42         6.28 o                         
  -3  13   4         79.05         84.74         8.70 o                         
  -2  13   4       1142.16       1125.06        20.71 o                         
  -1  13   4         96.62        104.96         6.61 o                         
   0  13   4          5.35         11.55         3.49 o                         
   1  13   4       1366.51       1326.54        19.97 o                         
   2  13   4          0.99          3.50         4.00 o                         
   3  13   4        892.06        848.61        17.81 o                         
   4  13   4        212.66        190.62        11.77 o                         
   5  13   4        382.04        363.42        18.82 o                         
   6  13   4        865.97        783.57        24.01 o                         
   7  13   4          2.95          9.67         6.33 o                         
   8  13   4        252.10        244.98        16.49 o                         
   9  13   4         44.27         44.25         9.99 o                         
  10  13   4        688.64        816.00        73.34 o                         
 -11  14   4        149.50        173.53        39.45 o                         
 -10  14   4        193.56        192.29        38.55 o                         
  -9  14   4          2.41         11.00         7.79 o                         
  -8  14   4        253.66        271.62        16.11 o                         
  -7  14   4        285.41        321.25        16.89 o                         
  -6  14   4        605.15        632.21        21.92 o                         
  -5  14   4          8.35         12.13         6.33 o                         
  -4  14   4        464.30        473.14        15.65 o                         
  -3  14   4        472.44        464.66        13.99 o                         
  -2  14   4        469.15        441.89        15.05 o                         
  -1  14   4        111.58         97.28         7.07 o                         
   0  14   4        502.33        518.59        12.27 o                         
   1  14   4        404.15        408.32        12.28 o                         
   2  14   4         10.61          6.99         4.88 o                         
   3  14   4        535.26        593.97        16.82 o                         
   4  14   4          0.09          4.29         7.65 o                         
   5  14   4        208.43        246.09        13.91 o                         
   6  14   4          5.29          4.03         7.11 o                         
   7  14   4         97.03        115.02        12.12 o                         
   8  14   4        180.21        193.12        15.07 o                         
   9  14   4        113.36        132.33        18.88 o                         
  10  14   4          3.87          6.59        18.97 o                         
  -9  15   4         83.63         55.27        23.87 o                         
  -8  15   4         20.59         24.09         8.79 o                         
  -7  15   4        172.23        173.79        13.53 o                         
  -6  15   4          1.94         25.90         8.71 o                         
  -5  15   4         93.41         85.34         9.37 o                         
  -4  15   4        382.25        352.56        15.29 o                         
  -3  15   4        127.80        124.59         9.88 o                         
  -2  15   4         64.07         76.06         8.16 o                         
  -1  15   4         56.31         46.68         6.94 o                         
   0  15   4        169.61        168.16         8.44 o                         
   1  15   4        331.10        345.61        11.88 o                         
   2  15   4          3.61          9.50         5.02 o                         
   3  15   4        476.14        454.23        14.49 o                         
   4  15   4        102.15         90.85         9.65 o                         
   5  15   4        156.75        158.09        11.92 o                         
   6  15   4          0.28          0.50         7.08 o                         
   7  15   4         16.18         17.01         8.90 o                         
   8  15   4        143.88        180.42        15.18 o                         
   9  15   4         12.21         18.11        27.78 o                         
  -8  16   4        186.55        223.28        21.24 o                         
  -7  16   4        165.03        160.42        14.82 o                         
  -6  16   4          2.90          8.07         7.69 o                         
  -5  16   4         13.64         13.02         6.89 o                         
  -4  16   4          0.91          7.97         7.03 o                         
  -3  16   4        122.14        127.78        12.40 o                         
  -2  16   4         25.00         21.39         7.11 o                         
  -1  16   4         12.06         19.82         6.61 o                         
   0  16   4        464.12        426.25        13.82 o                         
   1  16   4        147.95        148.87         8.79 o                         
   2  16   4        297.09        274.45        11.18 o                         
   3  16   4        151.44        133.67        10.19 o                         
   4  16   4        376.91        346.71        15.66 o                         
   5  16   4         98.22         99.63        11.96 o                         
   6  16   4        217.08        181.72        23.18 o                         
   7  16   4         64.54         44.68        10.33 o                         
   8  16   4         63.76         88.75        23.83 o                         
  -7  17   4        140.63        163.89        16.44 o                         
  -6  17   4          3.17          1.69         7.34 o                         
  -5  17   4        122.58        133.73        11.61 o                         
  -4  17   4         17.04         18.18         7.20 o                         
  -3  17   4        113.48        101.52        10.52 o                         
  -2  17   4        108.90         97.44        10.34 o                         
  -1  17   4         10.60         12.33         6.36 o                         
   0  17   4         96.73        117.45         8.59 o                         
   1  17   4          0.00         -1.87         5.87 o                         
   2  17   4         57.76         54.54         6.32 o                         
   3  17   4        140.25        136.36        13.90 o                         
   4  17   4        516.18        528.37        21.35 o                         
   5  17   4          2.98          8.32         8.80 o                         
   6  17   4         48.52         31.53        12.76 o                         
   7  17   4         11.37          1.68        22.23 o                         
  -7  18   4          6.85         20.44        26.77 o                         
  -6  18   4         18.93         16.54        12.03 o                         
  -5  18   4          0.75          0.77         7.55 o                         
  -4  18   4         12.57         10.92         7.22 o                         
  -3  18   4        190.29        199.65        14.02 o                         
  -2  18   4          1.47          7.45         7.94 o                         
  -1  18   4          5.95         13.87         9.11 o                         
   0  18   4         14.88         19.32         6.39 o                         
   1  18   4          0.00          1.22         6.01 o                         
   2  18   4         38.00         40.84         7.30 o                         
   3  18   4        143.01        135.85        12.29 o                         
   4  18   4        144.28        170.45        13.45 o                         
   5  18   4         10.62         11.04         8.19 o                         
   6  18   4         20.67         31.21        16.47 o                         
  -7  19   4          0.79        -23.02        24.81 o                         
  -6  19   4         92.82         96.43        30.43 o                         
  -5  19   4          8.18         13.27        14.67 o                         
  -4  19   4         65.80         64.84        12.14 o                         
  -3  19   4         12.81         15.57         8.05 o                         
  -2  19   4          3.66          6.35         8.46 o                         
  -1  19   4        233.01        231.93        14.37 o                         
   0  19   4        104.51        125.12        10.72 o                         
   1  19   4        164.07        193.61        12.39 o                         
   2  19   4         84.36        113.09        11.32 o                         
   3  19   4         39.44         24.78         9.90 o                         
   4  19   4          3.45          9.23        11.82 o                         
   5  19   4         68.08         61.85        16.48 o                         
   6  19   4        163.65        162.86        37.73 o                         
  -5  20   4        153.20        230.51        41.49 o                         
  -4  20   4        210.50        197.89        22.56 o                         
  -3  20   4        226.85        202.81        17.34 o                         
  -2  20   4         54.11         61.20        10.69 o                         
  -1  20   4        152.20        171.28        14.69 o                         
   0  20   4          0.16          1.26         7.89 o                         
   1  20   4         68.15         79.63        12.43 o                         
   2  20   4         49.39         60.10        17.67 o                         
   3  20   4          8.26          9.47        14.26 o                         
   4  20   4         73.44         73.95        36.58 o                         
   5  20   4          1.66          6.19        16.40 o                         
  -3  21   4         48.93         42.39        18.02 o                         
  -2  21   4          4.22         12.30        20.55 o                         
  -1  21   4          3.83          7.87         9.62 o                         
   0  21   4        489.48        467.29        32.50 o                         
   1  21   4        868.66        924.32        45.31 o                         
   2  21   4        127.08        148.78        21.30 o                         
   3  21   4         12.51         31.98        21.64 o                         
 -13   1   5          0.07          7.84        20.26 o                         
 -12   1   5        304.19        324.04        17.78 o                         
 -11   1   5        265.04        247.56        16.85 o                         
 -10   1   5        125.22        128.69         9.03 o                         
  -9   1   5        151.23        149.93         7.48 o                         
  -8   1   5        243.61        212.35         8.58 o                         
  -7   1   5         11.02         10.79         4.10 o                         
  -6   1   5        241.23        299.58         8.74 o                         
  -5   1   5       1551.78       1499.40        18.72 o                         
  -4   1   5       3562.70       3758.30        29.47 o                         
  -3   1   5      11870.60      12145.16       100.79 o                         
  -2   1   5       8590.96       8797.71        80.78 o                         
  -1   1   5       5065.33       5246.44        43.32 o                         
   0   1   5        241.60        254.96         4.11 o                         
   1   1   5         56.23         53.67         2.71 o                         
   2   1   5       3268.63       3462.68        31.92 o                         
   3   1   5        109.94         97.14         3.42 o                         
   4   1   5       2291.19       2661.29        22.52 o                         
   5   1   5         11.66          8.55         2.30 o                         
   6   1   5          1.46         -1.07         2.18 o                         
   7   1   5         27.43         31.26         5.01 o                         
   8   1   5        166.64        158.37         8.48 o                         
   9   1   5       1131.63       1132.21        22.93 o                         
  10   1   5        363.08        376.20        21.57 o                         
  11   1   5          5.66          1.98         7.46 o                         
  12   1   5         19.73         29.53         9.33 o                         
  13   1   5         61.21         56.07        14.11 o                         
 -13   2   5         29.86         34.22        23.84 o                         
 -12   2   5        166.37        153.69        12.62 o                         
 -11   2   5        142.80        114.63         9.72 o                         
 -10   2   5        103.96        105.83         8.25 o                         
  -9   2   5        536.70        573.68        17.46 o                         
  -8   2   5        132.84        133.49         9.18 o                         
  -7   2   5          3.22          6.25         3.48 o                         
  -6   2   5         33.96         35.35         3.79 o                         
  -5   2   5        988.84       1022.55        18.32 o                         
  -4   2   5        213.87        204.02         4.76 o                         
  -3   2   5         39.37         58.30         3.04 o                         
  -2   2   5        750.80        715.97         7.82 o                         
  -1   2   5        573.20        666.15         8.33 o                         
   0   2   5        439.09        473.66         9.31 o                         
   1   2   5       3793.53       4177.91        37.39 o                         
   2   2   5       1084.60        978.27        12.10 o                         
   3   2   5          2.30          3.62         2.20 o                         
   4   2   5       6399.25       6781.95        59.80 o                         
   5   2   5        627.66        708.35        12.54 o                         
   6   2   5        104.49        133.85         6.16 o                         
   7   2   5          4.36          4.90         3.61 o                         
   8   2   5       2292.13       2216.55        31.19 o                         
   9   2   5       2221.62       2077.61        34.82 o                         
  10   2   5        369.43        337.38        15.89 o                         
  11   2   5         78.62         67.79        11.78 o                         
  12   2   5         78.82         85.56        12.62 o                         
  13   2   5          8.35         18.99        16.04 o                         
 -13   3   5        795.40        700.24        70.91 o                         
 -12   3   5       1607.37       1725.77        40.34 o                         
 -11   3   5        101.64        112.37        11.00 o                         
 -10   3   5        131.37        142.27         9.81 o                         
  -9   3   5        517.46        542.19        17.33 o                         
  -8   3   5        115.43        111.39         6.54 o                         
  -7   3   5        153.34        157.15         7.18 o                         
  -6   3   5         26.12         25.71         3.80 o                         
  -5   3   5         14.89         13.74         2.88 o                         
  -4   3   5       3550.50       3452.62        29.73 o                         
  -3   3   5       9098.12       9333.96       120.37 o                         
  -2   3   5       7138.10       7424.27        53.46 o                         
  -1   3   5       5039.07       4881.74        36.69 o                         
   0   3   5        249.68        197.52         3.98 o                         
   1   3   5        107.54        146.98         3.80 o                         
   2   3   5       1715.12       1918.27        21.38 o                         
   3   3   5        402.99        416.86         8.63 o                         
   4   3   5       2817.75       3132.87        26.95 o                         
   5   3   5       1221.31       1271.41        17.76 o                         
   6   3   5         86.50         75.14         5.06 o                         
   7   3   5        196.55        199.70         8.54 o                         
   8   3   5        335.88        326.17        12.46 o                         
   9   3   5        250.11        254.66        12.27 o                         
  10   3   5        147.52        155.74        12.70 o                         
  11   3   5        101.86        126.45        11.25 o                         
  12   3   5         84.70         58.26        12.68 o                         
  13   3   5        535.57        587.52        69.39 o                         
 -13   4   5        233.85        270.50        46.39 o                         
 -12   4   5         84.22        101.65        14.27 o                         
 -11   4   5        299.37        335.94        19.10 o                         
 -10   4   5         77.78         61.92         8.47 o                         
  -9   4   5          0.12          3.19         6.16 o                         
  -8   4   5         62.32         82.86         7.83 o                         
  -7   4   5         19.90         24.91         4.74 o                         
  -6   4   5         29.42         31.93         3.63 o                         
  -5   4   5        180.98        203.63         6.46 o                         
  -4   4   5        809.28        811.56        13.07 o                         
  -3   4   5       2149.43       2294.66        24.17 o                         
  -2   4   5       1861.22       1843.10        16.20 o                         
  -1   4   5        447.48        423.11         6.46 o                         
   0   4   5         42.37         42.82         2.49 o                         
   1   4   5        157.12        128.66         3.44 o                         
   2   4   5        425.31        484.41         7.94 o                         
   3   4   5        209.10        241.88         7.43 o                         
   4   4   5       1662.26       1716.00        18.45 o                         
   5   4   5        142.88        131.60         6.60 o                         
   6   4   5       1581.74       1523.87        27.33 o                         
   7   4   5       1026.22        954.86        20.11 o                         
   8   4   5       1410.60       1451.04        33.70 o                         
   9   4   5        752.77        680.17        21.15 o                         
  10   4   5       1310.80       1246.05        28.39 o                         
  11   4   5          3.61         11.09         7.31 o                         
  12   4   5         44.74         56.22        12.54 o                         
 -12   5   5        137.13        181.86        15.00 o                         
 -11   5   5         78.03         93.09         9.64 o                         
 -10   5   5          1.16          7.31         8.10 o                         
  -9   5   5          8.87          7.79         6.58 o                         
  -8   5   5        937.77        858.14        19.61 o                         
  -7   5   5        295.30        288.97        10.64 o                         
  -6   5   5       4568.49       4432.24        42.20 o                         
  -5   5   5         76.54         68.76         5.03 o                         
  -4   5   5      11454.83      11480.37       145.03 o                         
  -3   5   5        958.44        889.55        13.97 o                         
  -2   5   5       1536.61       1424.28        15.40 o                         
  -1   5   5       4921.77       4853.10        41.59 o                         
   0   5   5       1795.59       1763.67        16.80 o                         
   1   5   5        495.98        522.15        10.03 o                         
   2   5   5        296.53        298.83         6.62 o                         
   3   5   5         18.89         24.74         2.89 o                         
   4   5   5        372.19        410.32         9.55 o                         
   5   5   5         58.52         77.94         4.75 o                         
   6   5   5        126.93        106.86         6.26 o                         
   7   5   5        287.86        295.36        11.24 o                         
   8   5   5        245.34        247.44        11.58 o                         
   9   5   5        154.68        170.70        10.51 o                         
  10   5   5        208.65        241.94        14.15 o                         
  11   5   5        125.60        147.17        13.25 o                         
  12   5   5         15.43         14.96        10.76 o                         
 -12   6   5          2.50         14.63         8.64 o                         
 -11   6   5        110.66        121.52        11.19 o                         
 -10   6   5          3.36          4.16         7.83 o                         
  -9   6   5         49.24         53.18         8.10 o                         
  -8   6   5         79.55         99.89         9.23 o                         
  -7   6   5       1144.81       1058.54        23.75 o                         
  -6   6   5         21.00         29.22         4.06 o                         
  -5   6   5        198.11        207.55         7.27 o                         
  -4   6   5        291.94        289.80         9.01 o                         
  -3   6   5        688.95        731.00        10.01 o                         
  -2   6   5       1357.67       1384.58        20.02 o                         
  -1   6   5       1849.53       1901.82        17.94 o                         
   0   6   5       1279.81       1399.74        15.07 o                         
   1   6   5       1644.35       1527.81        19.77 o                         
   2   6   5        296.47        376.32         7.02 o                         
   3   6   5        588.75        514.56         9.59 o                         
   4   6   5       2160.79       2048.55        22.48 o                         
   5   6   5        311.00        293.67         9.05 o                         
   6   6   5       1223.05       1277.03        18.47 o                         
   7   6   5        741.07        736.63        18.20 o                         
   8   6   5       1964.12       1799.35        31.81 o                         
   9   6   5        123.88        146.97         9.93 o                         
  10   6   5         98.47        102.49        10.07 o                         
  11   6   5        709.02        750.98        32.20 o                         
  12   6   5        103.64        106.87        13.42 o                         
 -13   7   5        283.47        336.14        47.53 o                         
 -12   7   5        367.02        399.98        22.01 o                         
 -11   7   5        520.37        498.24        20.68 o                         
 -10   7   5          0.09          0.50         7.17 o                         
  -9   7   5        240.81        259.28        14.21 o                         
  -8   7   5        156.91        140.22        10.40 o                         
  -7   7   5        653.40        636.84        18.14 o                         
  -6   7   5        888.71        817.25        16.15 o                         
  -5   7   5        221.35        208.77         9.79 o                         
  -4   7   5          0.50          4.97         3.92 o                         
  -3   7   5        928.04       1037.77        15.04 o                         
  -2   7   5       1429.36       1457.12        19.39 o                         
  -1   7   5        879.78        837.66        10.41 o                         
   0   7   5        235.00        178.99         5.39 o                         
   1   7   5        649.59        559.99        13.19 o                         
   2   7   5         75.37         88.78         3.96 o                         
   3   7   5        120.17         92.33         4.53 o                         
   4   7   5        102.73        121.10         5.05 o                         
   5   7   5        247.97        224.21         7.90 o                         
   6   7   5         75.85         78.98         6.04 o                         
   7   7   5        451.75        387.84        13.84 o                         
   8   7   5        283.39        278.31        12.64 o                         
   9   7   5        312.86        280.55        13.45 o                         
  10   7   5          8.13          2.28         7.23 o                         
  11   7   5         17.41          7.55         8.94 o                         
  12   7   5          3.42        -12.96        12.96 o                         
 -13   8   5          0.91        -11.70        22.91 o                         
 -12   8   5        166.88        169.86        20.72 o                         
 -11   8   5        407.49        407.44        19.19 o                         
 -10   8   5         68.48         83.65         9.50 o                         
  -9   8   5          5.06          6.76         6.97 o                         
  -8   8   5         22.44         10.92         6.24 o                         
  -7   8   5        658.56        647.29        18.68 o                         
  -6   8   5         17.33         22.51         5.74 o                         
  -5   8   5         53.23         42.75         4.72 o                         
  -4   8   5        191.93        184.58         7.03 o                         
  -3   8   5        487.22        526.19        10.45 o                         
  -2   8   5       3689.51       3759.90        31.72 o                         
  -1   8   5       2284.71       2369.97        21.35 o                         
   0   8   5        244.97        255.34         6.68 o                         
   1   8   5        903.57        942.16        14.31 o                         
   2   8   5        889.94        882.78        13.88 o                         
   3   8   5       2094.54       2228.25        27.24 o                         
   4   8   5         66.87         61.72         4.63 o                         
   5   8   5         40.34         37.26         5.50 o                         
   6   8   5        798.94        767.11        18.39 o                         
   7   8   5        178.48        116.88         9.93 o                         
   8   8   5        202.07        227.19        11.81 o                         
   9   8   5         49.46         57.48         7.37 o                         
  10   8   5        129.70        156.34        13.91 o                         
  11   8   5        173.01        180.51        15.13 o                         
  12   8   5        853.67        942.07        80.86 o                         
 -12   9   5        169.21        151.50        17.18 o                         
 -11   9   5          2.41          7.09         7.81 o                         
 -10   9   5         36.00         26.98         7.60 o                         
  -9   9   5        270.78        259.75        13.42 o                         
  -8   9   5        195.28        189.96        11.50 o                         
  -7   9   5       1469.91       1416.20        28.69 o                         
  -6   9   5        113.28        128.15         9.99 o                         
  -5   9   5        208.43        153.74         7.96 o                         
  -4   9   5          9.11          3.78         2.70 o                         
  -3   9   5          1.61          7.93         2.81 o                         
  -2   9   5         44.34         33.61         2.61 o                         
  -1   9   5          0.83          5.23         3.01 o                         
   0   9   5          0.22          3.81         1.52 o                         
   1   9   5          7.27         14.49         2.00 o                         
   2   9   5         34.36         37.22         3.84 o                         
   3   9   5       2604.40       2500.32        29.52 o                         
   4   9   5        298.38        321.10        11.00 o                         
   5   9   5          1.75          4.95         5.33 o                         
   6   9   5        101.79        118.67         9.16 o                         
   7   9   5        130.62        121.46         8.94 o                         
   8   9   5         23.90         35.87         6.77 o                         
   9   9   5          1.07          7.68         5.85 o                         
  10   9   5        530.65        584.20        29.42 o                         
  11   9   5         36.08         56.53        13.03 o                         
 -12  10   5         12.02          5.28        13.41 o                         
 -11  10   5        207.25        228.57        14.88 o                         
 -10  10   5        453.98        467.72        19.08 o                         
  -9  10   5          9.97          6.84         6.58 o                         
  -8  10   5         69.71         75.08         9.55 o                         
  -7  10   5         44.47         48.55         7.87 o                         
  -6  10   5         59.79         50.49         7.31 o                         
  -5  10   5         49.52         54.76         6.97 o                         
  -4  10   5        120.11        112.87         5.94 o                         
  -3  10   5       1964.56       1983.78        26.70 o                         
  -2  10   5          6.95          9.10         2.42 o                         
  -1  10   5          1.16          4.11         3.06 o                         
   0  10   5       3065.31       2930.41        27.11 o                         
   1  10   5       1523.07       1488.26        16.60 o                         
   2  10   5         41.23         59.68         3.86 o                         
   3  10   5        909.42        992.26        19.06 o                         
   4  10   5          5.55          4.58         4.43 o                         
   5  10   5        148.90        169.48        10.45 o                         
   6  10   5       1025.93        941.59        24.40 o                         
   7  10   5        561.51        577.09        19.80 o                         
   8  10   5          5.11          7.17         6.37 o                         
   9  10   5        102.20        128.78        12.54 o                         
  10  10   5         44.48         69.34        10.40 o                         
  11  10   5         44.74         52.05        18.74 o                         
 -12  11   5         81.60        104.38        33.93 o                         
 -11  11   5         41.92         24.75        13.79 o                         
 -10  11   5          8.28          7.16         8.15 o                         
  -9  11   5          1.24          8.12         8.76 o                         
  -8  11   5        526.53        445.92        18.71 o                         
  -7  11   5         72.26         78.74        10.14 o                         
  -6  11   5          4.97          0.13         6.12 o                         
  -5  11   5          4.07         14.91         5.85 o                         
  -4  11   5         64.02         73.87         6.30 o                         
  -3  11   5        145.09        150.21         7.61 o                         
  -2  11   5        679.58        755.56        13.64 o                         
  -1  11   5          7.55         10.38         3.20 o                         
   0  11   5        101.29        130.79         4.99 o                         
   1  11   5        362.57        410.95         8.11 o                         
   2  11   5        411.29        396.40         8.93 o                         
   3  11   5         67.38         88.86         7.29 o                         
   4  11   5        611.49        522.44        15.53 o                         
   5  11   5         40.19         38.33         6.81 o                         
   6  11   5        157.29        161.25        11.04 o                         
   7  11   5         20.65         37.12         7.78 o                         
   8  11   5        145.56        116.01        15.92 o                         
   9  11   5          1.18          1.25         7.42 o                         
  10  11   5        271.32        241.91        18.71 o                         
 -11  12   5         20.01         -0.78        26.97 o                         
 -10  12   5         97.59        107.84        11.82 o                         
  -9  12   5          1.37          9.05         8.14 o                         
  -8  12   5        369.24        400.51        18.31 o                         
  -7  12   5        140.20        155.94        11.94 o                         
  -6  12   5        241.71        226.01        13.02 o                         
  -5  12   5         71.86         62.93         7.86 o                         
  -4  12   5        723.84        715.93        19.17 o                         
  -3  12   5        250.92        251.36         9.68 o                         
  -2  12   5        493.83        483.34        13.63 o                         
  -1  12   5        260.87        252.23         7.35 o                         
   0  12   5       1880.61       1834.00        20.16 o                         
   1  12   5        362.99        420.34         9.30 o                         
   2  12   5          7.18         14.95         3.27 o                         
   3  12   5        172.22        165.73         8.05 o                         
   4  12   5       1218.53       1121.69        26.81 o                         
   5  12   5         35.54         24.63         6.58 o                         
   6  12   5         93.66         73.69         9.19 o                         
   7  12   5        500.48        472.01        18.83 o                         
   8  12   5          1.53         -0.55         6.84 o                         
   9  12   5         69.89         86.04        11.73 o                         
  10  12   5         43.51         33.52        12.49 o                         
 -11  13   5        274.91        247.80        42.52 o                         
 -10  13   5         70.48         59.21        16.43 o                         
  -9  13   5        258.37        302.11        22.22 o                         
  -8  13   5          6.98          1.01         7.55 o                         
  -7  13   5       1971.54       1945.35        40.08 o                         
  -6  13   5        320.73        316.75        15.53 o                         
  -5  13   5       1147.61       1037.46        26.51 o                         
  -4  13   5          0.34          3.79         5.33 o                         
  -3  13   5        376.35        394.76        12.41 o                         
  -2  13   5        175.33        195.22         8.97 o                         
  -1  13   5          4.69          4.81         3.66 o                         
   0  13   5         55.85         56.81         5.32 o                         
   1  13   5        580.23        567.58        13.97 o                         
   2  13   5          7.52          9.47         4.52 o                         
   3  13   5       2733.06       2559.71        36.61 o                         
   4  13   5       1049.23       1018.14        38.84 o                         
   5  13   5         76.53         74.54         8.90 o                         
   6  13   5          7.35         10.20         6.82 o                         
   7  13   5         75.40         85.63        10.34 o                         
   8  13   5         26.32         12.04         8.48 o                         
   9  13   5         47.43         43.85        10.81 o                         
  10  13   5         75.99         82.72        32.89 o                         
  -9  14   5        450.94        464.58        23.51 o                         
  -8  14   5        106.44         94.66        12.25 o                         
  -7  14   5          1.75          0.79         8.09 o                         
  -6  14   5         16.50         22.40         7.46 o                         
  -5  14   5        593.61        639.79        22.30 o                         
  -4  14   5        457.97        468.71        17.55 o                         
  -3  14   5         56.71         64.69         8.92 o                         
  -2  14   5         60.11         82.26         7.86 o                         
  -1  14   5         45.95         45.49         6.69 o                         
   0  14   5        592.22        567.67        14.48 o                         
   1  14   5          4.69          3.21         4.55 o                         
   2  14   5          8.54          8.67         4.52 o                         
   3  14   5       2019.34       2082.71        33.38 o                         
   4  14   5          0.27          1.18         6.57 o                         
   5  14   5        502.59        513.36        19.56 o                         
   6  14   5          1.65         20.49         7.88 o                         
   7  14   5         24.88         10.17         9.80 o                         
   8  14   5         40.71         76.86        12.84 o                         
   9  14   5         12.77         21.19        17.48 o                         
  10  14   5         21.98         41.09        24.13 o                         
  -9  15   5        484.20        368.93        52.83 o                         
  -8  15   5        910.70        926.69        32.70 o                         
  -7  15   5        168.73        182.03        15.19 o                         
  -6  15   5        930.26        976.72        31.54 o                         
  -5  15   5          0.84          5.36         6.84 o                         
  -4  15   5        511.53        450.56        17.52 o                         
  -3  15   5         60.43         52.75        11.53 o                         
  -2  15   5         42.08         49.13         7.42 o                         
  -1  15   5        178.26        177.12        10.74 o                         
   0  15   5          0.16          2.52         5.04 o                         
   1  15   5        323.59        315.28        11.01 o                         
   2  15   5       1280.05       1214.25        22.39 o                         
   3  15   5        108.44        113.93         9.30 o                         
   4  15   5        527.22        530.00        20.32 o                         
   5  15   5       1477.02       1404.57        33.81 o                         
   6  15   5          1.84          4.58         7.30 o                         
   7  15   5          6.64         29.56        10.13 o                         
   8  15   5          1.24         -8.17        11.77 o                         
  -8  16   5         17.83         13.21        11.45 o                         
  -7  16   5          6.61         14.44        11.12 o                         
  -6  16   5         37.08         40.85         9.21 o                         
  -5  16   5          5.74         14.37         7.61 o                         
  -4  16   5         34.26         32.72         8.42 o                         
  -3  16   5        108.50        104.54        10.57 o                         
  -2  16   5        136.67        140.79        11.28 o                         
  -1  16   5          3.38          9.31         6.27 o                         
   0  16   5          4.79          3.50         5.48 o                         
   1  16   5        246.97        249.19        11.37 o                         
   2  16   5        516.50        543.77        16.34 o                         
   3  16   5       1550.92       1499.49        32.16 o                         
   4  16   5         71.03         91.74        10.06 o                         
   5  16   5        462.42        417.40        19.11 o                         
   6  16   5         68.01         89.28        11.65 o                         
   7  16   5         66.23         87.19        13.60 o                         
  -7  17   5        271.47        241.69        29.38 o                         
  -6  17   5         55.14         54.03        11.15 o                         
  -5  17   5        103.78        130.53        14.62 o                         
  -4  17   5        279.61        289.87        18.25 o                         
  -3  17   5        651.73        654.80        23.28 o                         
  -2  17   5        103.76        109.99        10.84 o                         
  -1  17   5        390.74        379.47        15.24 o                         
   0  17   5        289.50        267.51        12.21 o                         
   1  17   5         67.91         74.15         7.28 o                         
   2  17   5        354.23        357.30        15.89 o                         
   3  17   5        123.64        131.00        10.64 o                         
   4  17   5        864.90        932.95        26.30 o                         
   5  17   5          5.60         10.36         8.05 o                         
   6  17   5        953.01       1019.12        37.79 o                         
  -7  18   5        209.85        290.25        48.32 o                         
  -6  18   5        131.86        167.39        19.12 o                         
  -5  18   5        290.78        295.38        16.50 o                         
  -4  18   5         31.54         24.00         7.96 o                         
  -3  18   5         11.56         30.21         8.09 o                         
  -2  18   5        217.86        253.77        15.12 o                         
  -1  18   5        615.92        700.37        22.42 o                         
   0  18   5        214.76        192.35        10.88 o                         
   1  18   5        361.42        355.11        16.31 o                         
   2  18   5        471.56        501.21        20.91 o                         
   3  18   5        120.56        143.66        12.40 o                         
   4  18   5       1216.92       1147.38        32.57 o                         
   5  18   5         16.89         41.59        13.90 o                         
   6  18   5        145.64        133.81        23.37 o                         
  -6  19   5         86.80        153.77        39.09 o                         
  -5  19   5        220.30        226.76        21.07 o                         
  -4  19   5          6.51         23.53        10.24 o                         
  -3  19   5        278.96        302.60        22.68 o                         
  -2  19   5        339.77        415.77        19.67 o                         
  -1  19   5          5.17         15.85         7.83 o                         
   0  19   5         17.57         13.84         8.10 o                         
   1  19   5        173.95        187.25        13.09 o                         
   2  19   5        296.44        318.43        15.72 o                         
   3  19   5          0.95          2.82         9.37 o                         
   4  19   5        120.59        123.15        18.74 o                         
   5  19   5         16.78         16.12        17.18 o                         
  -5  20   5          7.30         28.21        25.99 o                         
  -4  20   5          0.95        -13.42        13.42 o                         
  -3  20   5        132.54        117.63        16.17 o                         
  -2  20   5        225.01        229.95        16.57 o                         
  -1  20   5        153.81        140.28        15.70 o                         
   0  20   5        105.95        133.22        15.22 o                         
   1  20   5          0.49         13.72         9.52 o                         
   2  20   5        159.37        125.70        19.03 o                         
   3  20   5         65.85         53.72        17.38 o                         
   4  20   5        121.77        185.45        40.23 o                         
  -4  21   5          9.48          2.36        21.55 o                         
  -3  21   5        312.26        311.49        27.57 o                         
  -2  21   5         51.28         50.11        28.03 o                         
  -1  21   5         86.35         96.61        17.37 o                         
   0  21   5        196.21        172.99        22.12 o                         
   1  21   5         64.35         45.65        19.60 o                         
   2  21   5        147.70        170.61        22.12 o                         
   3  21   5          2.12        -19.04        23.41 o                         
 -12   0   6        121.14        104.31        15.62 o                         
 -11   0   6        694.92        721.24        31.90 o                         
 -10   0   6       4057.03       3819.36        68.59 o                         
  -9   0   6        675.97        726.27        28.87 o                         
  -8   0   6         35.46         31.54         7.09 o                         
  -7   0   6       2880.03       2812.72        70.72 o                         
  -6   0   6        106.85        102.49         7.04 o                         
  -5   0   6       3118.36       3078.08        35.98 o                         
  -4   0   6        328.12        256.10         8.09 o                         
  -3   0   6       6342.85       6498.68       129.01 o                         
  -2   0   6      10600.92      11332.93       142.02 o                         
  -1   0   6       3248.49       3039.77        47.53 o                         
   0   0   6        625.44        649.75        15.22 o                         
   1   0   6       3012.14       3212.58        69.91 o                         
   2   0   6          8.77         18.85         2.89 o                         
   3   0   6        315.82        302.06        12.50 o                         
   4   0   6       4209.88       4480.83        51.46 o                         
   5   0   6         56.71         37.66         4.83 o                         
   6   0   6        394.83        437.72        17.51 o                         
   7   0   6         14.69         13.75         6.59 o                         
   8   0   6        194.33        189.97        12.62 o                         
   9   0   6        973.69        933.09        32.33 o                         
  10   0   6        110.15        128.37        19.59 o                         
  11   0   6         13.16          9.87        10.08 o                         
  12   0   6        309.66        305.88        26.89 o                         
  13   0   6        340.25        407.77        55.59 o                         
 -12   1   6         29.98         37.78         7.82 o                         
 -11   1   6         28.37         22.72         6.86 o                         
 -10   1   6        293.50        269.59        12.84 o                         
  -9   1   6        215.03        224.66        10.81 o                         
  -8   1   6        504.22        549.86        14.10 o                         
  -7   1   6        546.95        538.93        13.78 o                         
  -6   1   6         28.14         26.37         3.16 o                         
  -5   1   6          0.67          6.87         2.47 o                         
  -4   1   6       1283.38       1256.23        14.61 o                         
  -3   1   6        185.89        170.90         5.23 o                         
  -2   1   6       4440.50       4214.02        37.92 o                         
  -1   1   6       3191.27       3483.96        35.45 o                         
   0   1   6        277.84        263.66         5.45 o                         
   1   1   6       7036.43       7058.79        76.22 o                         
   2   1   6          4.34          3.83         3.23 o                         
   3   1   6        506.71        505.93         7.79 o                         
   4   1   6         17.60          8.27         2.29 o                         
   5   1   6       3456.09       3534.82        33.39 o                         
   6   1   6       2671.22       2565.17        33.41 o                         
   7   1   6       5300.43       5291.45        53.99 o                         
   8   1   6        474.83        541.24        14.97 o                         
   9   1   6       1367.03       1467.38        30.53 o                         
  10   1   6         11.47         24.41         7.60 o                         
  11   1   6         24.17         40.36         9.41 o                         
  12   1   6        175.31        192.06        15.85 o                         
  13   1   6         99.67         89.52        33.68 o                         
 -12   2   6        620.82        594.40        23.51 o                         
 -11   2   6        174.42        210.04        12.89 o                         
 -10   2   6        279.13        287.33        15.07 o                         
  -9   2   6       2110.04       2059.59        35.09 o                         
  -8   2   6       1035.62        978.81        23.91 o                         
  -7   2   6        322.06        298.72         8.91 o                         
  -6   2   6        235.56        221.54         6.94 o                         
  -5   2   6       1666.54       1698.20        26.62 o                         
  -4   2   6       3404.47       3335.62        34.50 o                         
  -3   2   6        386.03        368.83         7.36 o                         
  -2   2   6         11.40         25.84         2.72 o                         
  -1   2   6       1470.40       1387.80        15.54 o                         
   0   2   6       1270.50       1283.47        16.54 o                         
   1   2   6        259.58        180.88         5.62 o                         
   2   2   6         95.99         67.12         3.40 o                         
   3   2   6         55.01         52.75         2.81 o                         
   4   2   6        311.69        347.41         7.76 o                         
   5   2   6        707.36        711.90        12.85 o                         
   6   2   6        513.05        598.92        15.46 o                         
   7   2   6         61.83         58.53         5.92 o                         
   8   2   6        129.20        128.96         8.73 o                         
   9   2   6        458.44        464.55        16.09 o                         
  10   2   6          0.20          0.30         8.32 o                         
  11   2   6          6.39          5.76         7.84 o                         
  12   2   6         56.02         60.01        12.29 o                         
 -12   3   6        283.58        334.99        19.49 o                         
 -11   3   6        267.00        284.15        17.78 o                         
 -10   3   6         80.60         80.65         9.11 o                         
  -9   3   6        389.74        401.65        16.13 o                         
  -8   3   6        479.42        444.74        17.71 o                         
  -7   3   6          0.10          3.56         4.42 o                         
  -6   3   6        148.64        141.23         6.41 o                         
  -5   3   6        286.32        258.79         7.31 o                         
  -4   3   6         74.50         69.08         4.41 o                         
  -3   3   6         72.81        123.84         4.08 o                         
  -2   3   6       2200.27       2262.24        20.43 o                         
  -1   3   6        517.89        646.53         9.26 o                         
   0   3   6        356.17        325.32         6.40 o                         
   1   3   6       1785.39       1821.39        20.73 o                         
   2   3   6       1544.57       1653.61        19.68 o                         
   3   3   6        943.79        964.94        13.70 o                         
   4   3   6       2593.24       2859.61        26.75 o                         
   5   3   6       4633.10       4829.45        43.26 o                         
   6   3   6        700.45        735.49        14.55 o                         
   7   3   6        224.47        256.62         9.65 o                         
   8   3   6        353.55        380.90        14.44 o                         
   9   3   6        595.04        596.21        19.97 o                         
  10   3   6       1541.41       1490.91        34.83 o                         
  11   3   6         84.99         88.45        10.80 o                         
  12   3   6        425.32        399.26        25.48 o                         
  13   3   6         63.55         57.56        24.30 o                         
 -12   4   6        329.17        332.00        19.60 o                         
 -11   4   6        335.91        356.65        19.14 o                         
 -10   4   6        359.28        368.93        16.69 o                         
  -9   4   6        375.50        318.71        14.71 o                         
  -8   4   6       1640.86       1678.99        36.83 o                         
  -7   4   6       1199.99       1161.36        20.95 o                         
  -6   4   6        374.47        326.87         9.23 o                         
  -5   4   6        327.30        345.90         7.68 o                         
  -4   4   6       2472.82       2293.57        27.09 o                         
  -3   4   6       1674.67       1773.20        22.23 o                         
  -2   4   6       1369.49       1453.09        15.65 o                         
  -1   4   6        529.65        580.11         7.74 o                         
   0   4   6       2984.30       2966.07        26.42 o                         
   1   4   6        752.36        803.82        13.26 o                         
   2   4   6         23.49         19.50         3.28 o                         
   3   4   6       1259.41       1159.20        16.02 o                         
   4   4   6        404.77        407.92         8.75 o                         
   5   4   6         73.56         93.44         4.72 o                         
   6   4   6         59.75         51.57         4.59 o                         
   7   4   6          4.31         -3.10         4.99 o                         
   8   4   6          5.64          6.99         5.69 o                         
   9   4   6         66.33         88.30         8.05 o                         
  10   4   6          0.00          3.85         7.09 o                         
  11   4   6        151.40        137.67        14.67 o                         
  12   4   6        333.00        374.05        25.63 o                         
 -12   5   6         66.19         70.36        11.27 o                         
 -11   5   6        713.24        709.04        29.69 o                         
 -10   5   6        123.64        108.66         9.70 o                         
  -9   5   6          2.93         -0.72         6.69 o                         
  -8   5   6         12.55         20.14         6.36 o                         
  -7   5   6         16.02         15.05         4.09 o                         
  -6   5   6        752.59        830.92        13.39 o                         
  -5   5   6         88.80         82.12         4.43 o                         
  -4   5   6         78.37         97.75         6.49 o                         
  -3   5   6        373.81        358.39         6.93 o                         
  -2   5   6        331.66        390.27         7.51 o                         
  -1   5   6       5141.16       5180.30        39.97 o                         
   0   5   6         63.78         62.39         3.21 o                         
   1   5   6         64.08         47.67         3.30 o                         
   2   5   6        715.03        724.21        10.98 o                         
   3   5   6         52.67         81.79         4.20 o                         
   4   5   6       5332.31       5769.39        50.86 o                         
   5   5   6        247.23        275.33         8.77 o                         
   6   5   6        207.01        203.78        10.19 o                         
   7   5   6         18.08          7.25         5.09 o                         
   8   5   6          6.77          1.94         5.60 o                         
   9   5   6        108.32        124.60        10.12 o                         
  10   5   6         23.82         33.37         9.67 o                         
  11   5   6         21.97         23.88         9.22 o                         
  12   5   6        131.19        117.65        27.60 o                         
 -13   6   6         80.49         81.57        28.67 o                         
 -12   6   6        183.57        155.85        14.52 o                         
 -11   6   6         19.46         11.19         7.67 o                         
 -10   6   6         20.48         34.01         7.74 o                         
  -9   6   6        210.54        178.26        11.89 o                         
  -8   6   6       2309.35       2284.32        37.37 o                         
  -7   6   6       2422.81       2323.10        36.18 o                         
  -6   6   6        292.91        270.79         8.58 o                         
  -5   6   6          3.83         12.33         4.25 o                         
  -4   6   6         40.37         41.01         4.61 o                         
  -3   6   6        349.66        352.41         9.28 o                         
  -2   6   6          7.20          2.55         2.27 o                         
  -1   6   6        199.54        220.74         6.13 o                         
   0   6   6       3017.66       2967.59        25.38 o                         
   1   6   6       1394.65       1416.15        19.63 o                         
   2   6   6        304.00        332.64         7.35 o                         
   3   6   6        386.13        432.70        10.89 o                         
   4   6   6        299.32        317.72         9.02 o                         
   5   6   6        412.61        429.12        10.72 o                         
   6   6   6        709.31        699.33        19.59 o                         
   7   6   6        784.53        745.20        18.92 o                         
   8   6   6         70.65         93.40         8.06 o                         
   9   6   6          5.05         22.93         7.17 o                         
  10   6   6         94.30         91.92        11.04 o                         
  11   6   6          4.98          7.91         8.98 o                         
  12   6   6          6.31         10.18        15.71 o                         
 -13   7   6         17.23         23.09        25.09 o                         
 -12   7   6        160.50        155.96        22.30 o                         
 -11   7   6         47.04         61.71         9.78 o                         
 -10   7   6         75.68         75.59        10.12 o                         
  -9   7   6          0.48          6.46         6.24 o                         
  -8   7   6        154.30        133.51         9.73 o                         
  -7   7   6        161.77        160.88        10.01 o                         
  -6   7   6         84.88         73.47         6.96 o                         
  -5   7   6       1308.31       1346.99        23.22 o                         
  -4   7   6         30.33         25.11         4.54 o                         
  -3   7   6          0.03          1.12         2.46 o                         
  -2   7   6        774.39        837.08        12.13 o                         
  -1   7   6        706.64        720.59        12.22 o                         
   0   7   6       1387.82       1525.72        20.76 o                         
   1   7   6        141.26        163.25         6.38 o                         
   2   7   6        125.86        105.24         4.35 o                         
   3   7   6          0.15          4.62         1.39 o                         
   4   7   6        195.15        192.27         7.83 o                         
   5   7   6         74.69         66.99         7.42 o                         
   6   7   6       2469.36       2570.86        36.71 o                         
   7   7   6        154.79        153.24         9.42 o                         
   8   7   6          4.59          8.76         5.52 o                         
   9   7   6          0.02         15.02         7.28 o                         
  10   7   6        179.98        188.37        14.48 o                         
  11   7   6         47.97         46.36        12.64 o                         
  12   7   6        489.60        486.26        58.24 o                         
 -12   8   6          0.07          4.66         9.98 o                         
 -11   8   6         22.02         26.43        11.30 o                         
 -10   8   6        261.78        283.55        15.02 o                         
  -9   8   6         65.47         42.98         7.62 o                         
  -8   8   6          0.03         -2.18         6.43 o                         
  -7   8   6        281.72        290.35        13.09 o                         
  -6   8   6         42.94         36.16         5.88 o                         
  -5   8   6         31.20         33.65         4.89 o                         
  -4   8   6        175.07        201.47         6.66 o                         
  -3   8   6        116.39        111.58         5.56 o                         
  -2   8   6       2182.99       2208.46        21.26 o                         
  -1   8   6        421.34        436.42         9.58 o                         
   0   8   6         27.09         24.25         3.26 o                         
   1   8   6        452.92        456.46        11.02 o                         
   2   8   6         97.52         79.83         4.22 o                         
   3   8   6          5.93          2.45         2.04 o                         
   4   8   6         22.68         20.94         3.20 o                         
   5   8   6         85.40         77.84         6.65 o                         
   6   8   6        230.60        230.49        10.79 o                         
   7   8   6          2.46          0.34         4.98 o                         
   8   8   6         45.90         47.65         7.03 o                         
   9   8   6         78.23        110.52        13.17 o                         
  10   8   6          0.23          5.11         9.38 o                         
  11   8   6          0.40         37.24        12.17 o                         
 -12   9   6        169.83        129.29        18.77 o                         
 -11   9   6         38.77         45.79        10.85 o                         
 -10   9   6         44.38         34.78         7.76 o                         
  -9   9   6        123.10        125.97        10.07 o                         
  -8   9   6          0.23         -4.25         6.00 o                         
  -7   9   6         17.41         21.91         6.27 o                         
  -6   9   6        416.30        398.46        15.52 o                         
  -5   9   6          0.69          4.70         4.20 o                         
  -4   9   6       4120.98       4079.46        43.60 o                         
  -3   9   6        338.08        343.84        12.67 o                         
  -2   9   6        729.15        731.96        11.70 o                         
  -1   9   6        843.58        983.34        15.37 o                         
   0   9   6        138.65        139.51         6.09 o                         
   1   9   6        164.89        200.03         7.77 o                         
   2   9   6        139.35        130.31         4.63 o                         
   3   9   6        613.50        621.59        11.50 o                         
   4   9   6       1100.60        997.50        20.01 o                         
   5   9   6       1096.85       1025.81        24.06 o                         
   6   9   6       1380.83       1342.92        26.32 o                         
   7   9   6       2679.21       2500.00        42.66 o                         
   8   9   6         27.79         20.92         6.72 o                         
   9   9   6        157.04        186.30        15.28 o                         
  10   9   6        210.90        199.79        16.75 o                         
  11   9   6          0.04         -0.05        12.38 o                         
 -12  10   6         11.08          3.19        20.51 o                         
 -11  10   6          2.94         23.73        11.74 o                         
 -10  10   6        160.06        177.26        12.53 o                         
  -9  10   6       1105.12       1101.11        28.36 o                         
  -8  10   6        471.37        490.40        19.40 o                         
  -7  10   6        218.25        225.36        12.93 o                         
  -6  10   6        341.64        344.99        14.79 o                         
  -5  10   6        774.52        807.05        20.16 o                         
  -4  10   6        391.09        394.79        13.48 o                         
  -3  10   6        161.80        175.01         7.40 o                         
  -2  10   6        564.95        573.30        11.53 o                         
  -1  10   6       1353.60       1250.42        18.06 o                         
   0  10   6        319.14        340.88         9.04 o                         
   1  10   6        781.59        785.89        14.97 o                         
   2  10   6       1880.78       1863.78        21.61 o                         
   3  10   6        101.20        101.01         7.16 o                         
   4  10   6       1226.41       1253.78        26.86 o                         
   5  10   6         19.72         19.82         6.13 o                         
   6  10   6        430.84        373.58        15.66 o                         
   7  10   6        148.80        130.72        10.45 o                         
   8  10   6          6.53         26.41        10.74 o                         
   9  10   6         78.50         79.11        14.09 o                         
  10  10   6          2.82         -8.76         8.76 o                         
  11  10   6          4.14         12.86        13.24 o                         
 -12  11   6        279.38        323.26        50.68 o                         
 -11  11   6        334.23        317.60        27.83 o                         
 -10  11   6        453.47        465.92        21.22 o                         
  -9  11   6        149.46        143.57        12.14 o                         
  -8  11   6         43.36         44.76         8.29 o                         
  -7  11   6         15.48         29.99         7.03 o                         
  -6  11   6         54.85         69.97         8.39 o                         
  -5  11   6       1444.60       1441.90        28.27 o                         
  -4  11   6       3005.66       2979.70        41.50 o                         
  -3  11   6          9.23         14.36         3.48 o                         
  -2  11   6        436.92        445.52        10.44 o                         
  -1  11   6         52.27         56.81         4.46 o                         
   0  11   6       1024.54        973.99        15.93 o                         
   1  11   6       1656.57       1635.15        22.15 o                         
   2  11   6        610.28        616.25        12.01 o                         
   3  11   6        441.60        417.14        12.86 o                         
   4  11   6         16.82         20.35         5.69 o                         
   5  11   6       1063.63        917.85        24.23 o                         
   6  11   6        456.33        445.77        17.48 o                         
   7  11   6         42.19         35.10         7.62 o                         
   8  11   6         50.71         52.80         9.93 o                         
   9  11   6         52.60         63.20        10.57 o                         
  10  11   6         33.97         42.52        14.75 o                         
 -11  12   6        128.88        195.07        28.87 o                         
 -10  12   6        729.11        763.16        27.29 o                         
  -9  12   6        584.83        650.02        24.11 o                         
  -8  12   6        140.68        151.21        14.74 o                         
  -7  12   6        177.66        195.31        15.86 o                         
  -6  12   6        756.91        774.15        21.89 o                         
  -5  12   6        524.98        515.80        17.02 o                         
  -4  12   6       1398.28       1397.12        27.35 o                         
  -3  12   6       1253.59       1122.87        21.15 o                         
  -2  12   6        389.78        403.01        10.22 o                         
  -1  12   6       1464.30       1414.84        20.29 o                         
   0  12   6        566.09        597.03        11.97 o                         
   1  12   6       1303.13       1320.74        20.03 o                         
   2  12   6       2469.78       2431.27        31.67 o                         
   3  12   6          1.08          2.81         4.02 o                         
   4  12   6        726.64        702.39        21.25 o                         
   5  12   6          7.89         24.96         6.71 o                         
   6  12   6         11.73          5.52         6.31 o                         
   7  12   6         39.08         51.98         9.88 o                         
   8  12   6         37.34         10.48         8.32 o                         
   9  12   6         12.57         16.00         9.37 o                         
  10  12   6         24.41         22.48        20.33 o                         
 -10  13   6         23.80         94.50        35.29 o                         
  -9  13   6         70.93         59.94        10.71 o                         
  -8  13   6          7.50         20.21         8.41 o                         
  -7  13   6          6.02         19.71        12.10 o                         
  -6  13   6         61.31         62.46         8.91 o                         
  -5  13   6         67.25         52.96         8.49 o                         
  -4  13   6         17.16         23.86         6.60 o                         
  -3  13   6         35.49         37.54         8.46 o                         
  -2  13   6        215.80        217.75        11.05 o                         
  -1  13   6        318.95        304.70        12.46 o                         
   0  13   6        870.55        816.09        17.35 o                         
   1  13   6        848.81        809.54        17.95 o                         
   2  13   6        354.36        329.18        12.58 o                         
   3  13   6       1455.87       1266.59        26.12 o                         
   4  13   6        468.77        432.25        17.42 o                         
   5  13   6         11.16         19.34         7.04 o                         
   6  13   6        844.19        927.14        26.69 o                         
   7  13   6        112.79        142.66        13.41 o                         
   8  13   6        745.70        746.67        28.13 o                         
   9  13   6        194.02        175.50        20.86 o                         
  10  13   6        218.76        255.25        44.99 o                         
  -9  14   6        260.91        234.76        22.27 o                         
  -8  14   6          2.58         17.98         8.78 o                         
  -7  14   6        584.84        593.33        24.93 o                         
  -6  14   6        288.18        269.52        15.42 o                         
  -5  14   6        541.48        540.52        20.71 o                         
  -4  14   6        866.29        844.39        23.43 o                         
  -3  14   6         90.35         91.10        12.81 o                         
  -2  14   6       1101.05       1122.35        25.09 o                         
  -1  14   6        179.54        184.06        10.01 o                         
   0  14   6        280.00        304.71        12.84 o                         
   1  14   6         19.22          7.28         4.59 o                         
   2  14   6        725.28        716.17        19.08 o                         
   3  14   6       1892.76       1853.51        36.39 o                         
   4  14   6          2.09          7.97         7.34 o                         
   5  14   6        395.88        408.54        18.30 o                         
   6  14   6         13.04         15.33         8.24 o                         
   7  14   6          4.98         20.41        10.40 o                         
   8  14   6          2.50          3.80        12.13 o                         
   9  14   6          7.49         32.43        20.37 o                         
  -8  15   6        208.29        184.49        14.81 o                         
  -7  15   6         56.41         44.10        12.20 o                         
  -6  15   6        354.50        312.23        17.27 o                         
  -5  15   6         96.75        119.48        10.48 o                         
  -4  15   6         31.01         17.84         8.52 o                         
  -3  15   6       1336.58       1286.09        31.72 o                         
  -2  15   6        182.83        192.90        12.42 o                         
  -1  15   6       1661.09       1579.50        29.14 o                         
   0  15   6        188.34        205.88        10.75 o                         
   1  15   6         27.65         37.45         5.74 o                         
   2  15   6        263.32        262.63        12.59 o                         
   3  15   6         28.05         29.94         7.14 o                         
   4  15   6        237.32        245.56        14.32 o                         
   5  15   6        451.33        416.83        18.67 o                         
   6  15   6         75.22         51.47        13.15 o                         
   7  15   6         28.19         41.81        10.12 o                         
   8  15   6        269.87        297.43        57.40 o                         
  -8  16   6        275.25        337.18        35.71 o                         
  -7  16   6        155.54        117.75        13.52 o                         
  -6  16   6        287.63        298.19        16.14 o                         
  -5  16   6         19.99         21.48         7.54 o                         
  -4  16   6         79.27         74.49         9.92 o                         
  -3  16   6         15.00          9.96         7.36 o                         
  -2  16   6         46.04         40.67         9.19 o                         
  -1  16   6          0.09          9.09         5.56 o                         
   0  16   6         16.00         19.32         5.60 o                         
   1  16   6        344.61        345.02        14.23 o                         
   2  16   6         39.64         45.33         8.05 o                         
   3  16   6        564.51        557.96        19.46 o                         
   4  16   6         12.69         11.49         6.94 o                         
   5  16   6         77.37         73.68        10.98 o                         
   6  16   6          3.98         10.99         9.47 o                         
   7  16   6          8.51         25.77        13.78 o                         
  -7  17   6          0.35         -1.25        16.42 o                         
  -6  17   6        115.46        128.18        11.96 o                         
  -5  17   6         70.81         85.10        10.10 o                         
  -4  17   6        260.76        263.00        16.07 o                         
  -3  17   6        468.22        496.82        20.64 o                         
  -2  17   6          4.59         14.42         7.27 o                         
  -1  17   6        751.62        705.59        22.01 o                         
   0  17   6         59.67         75.68        10.19 o                         
   1  17   6        124.70        143.44        10.22 o                         
   2  17   6         19.43         35.07         8.22 o                         
   3  17   6         50.12         56.87        10.08 o                         
   4  17   6        214.26        213.46        13.34 o                         
   5  17   6          3.83          8.62         8.36 o                         
   6  17   6         80.05         81.43        22.55 o                         
  -6  18   6          0.88          6.58        11.95 o                         
  -5  18   6         12.40         37.43        16.31 o                         
  -4  18   6         23.37         34.37         8.48 o                         
  -3  18   6         10.70         21.83         9.51 o                         
  -2  18   6         81.90        100.17        11.07 o                         
  -1  18   6         22.07         25.27         6.96 o                         
   0  18   6         81.53        106.97        10.40 o                         
   1  18   6        101.74         85.83         9.03 o                         
   2  18   6        133.89        123.17        15.02 o                         
   3  18   6        116.12        125.54        13.05 o                         
   4  18   6        190.53        189.92        15.59 o                         
   5  18   6        125.46        100.85        17.96 o                         
  -5  19   6          2.45         18.84        11.81 o                         
  -4  19   6          0.23         -4.19        11.42 o                         
  -3  19   6         31.01         31.91         9.06 o                         
  -2  19   6        108.70        101.06        10.51 o                         
  -1  19   6          2.83         -2.26         8.14 o                         
   0  19   6         41.36         44.26         8.77 o                         
   1  19   6         56.32         87.55        11.87 o                         
   2  19   6        151.03        139.76        12.48 o                         
   3  19   6        306.35        263.93        21.09 o                         
   4  19   6          0.11        -15.84        38.80 o                         
  -4  20   6         17.21         31.30        17.93 o                         
  -3  20   6         26.51         48.52        12.79 o                         
  -2  20   6        104.43         89.01        17.19 o                         
  -1  20   6         27.77         30.10         9.17 o                         
   0  20   6          6.63          9.52        10.51 o                         
   1  20   6         28.43         57.96        15.76 o                         
   2  20   6         11.25         28.36        21.56 o                         
  -2  21   6          6.04        -11.21        19.42 o                         
  -1  21   6        394.65        407.31        43.44 o                         
   0  21   6         39.99         24.07        14.01 o                         
   1  21   6        492.41        469.62        57.77 o                         
 -12   1   7        559.52        546.94        19.77 o                         
 -11   1   7         84.13         73.35        10.52 o                         
 -10   1   7          2.08          8.32         5.63 o                         
  -9   1   7        215.44        188.79        10.42 o                         
  -8   1   7        597.66        607.19        16.71 o                         
  -7   1   7        383.13        383.09        10.62 o                         
  -6   1   7          1.33          3.20         2.55 o                         
  -5   1   7         93.27         55.22         3.93 o                         
  -4   1   7         14.14         22.15         3.13 o                         
  -3   1   7          0.01          2.86         2.98 o                         
  -2   1   7      14585.42      15378.57       150.71 o                         
  -1   1   7       8038.53       8462.08        79.78 o                         
   0   1   7          8.39         10.51         1.95 o                         
   1   1   7          0.91          4.80         2.25 o                         
   2   1   7       1181.53       1213.27        20.38 o                         
   3   1   7         12.27         12.14         2.01 o                         
   4   1   7        235.63        252.13         6.22 o                         
   5   1   7        192.80        190.60         6.13 o                         
   6   1   7         16.33         20.40         4.03 o                         
   7   1   7       1129.56       1052.72        19.92 o                         
   8   1   7       1070.10        950.61        20.97 o                         
   9   1   7        155.60        188.43        11.47 o                         
  10   1   7          1.58         12.13         6.58 o                         
  11   1   7         11.81         12.33         9.21 o                         
  12   1   7          8.08         -2.51        13.82 o                         
 -12   2   7        158.14        175.10        15.01 o                         
 -11   2   7         66.71         72.81        12.34 o                         
 -10   2   7         51.13         43.61        13.11 o                         
  -9   2   7          1.42          5.17         6.37 o                         
  -8   2   7        921.14        920.75        20.50 o                         
  -7   2   7        116.68        110.63         6.54 o                         
  -6   2   7        151.34        148.98         5.42 o                         
  -5   2   7        368.09        380.80         8.02 o                         
  -4   2   7        374.01        391.70         8.89 o                         
  -3   2   7        320.12        354.31         9.11 o                         
  -2   2   7        112.57        127.09         4.77 o                         
  -1   2   7       6333.28       6807.65        53.64 o                         
   0   2   7        666.97        719.95        10.64 o                         
   1   2   7       1670.36       1625.32        18.38 o                         
   2   2   7        265.74        233.54         7.62 o                         
   3   2   7         10.44         10.80         1.95 o                         
   4   2   7        256.68        268.51         6.54 o                         
   5   2   7       1825.27       1777.02        20.73 o                         
   6   2   7        202.85        169.16         7.51 o                         
   7   2   7        359.47        369.51        12.42 o                         
   8   2   7         63.71         67.00         6.86 o                         
   9   2   7        283.01        269.96        13.66 o                         
  10   2   7          0.13         24.11         8.98 o                         
  11   2   7          7.07          3.12         8.38 o                         
  12   2   7         49.15         76.36        16.09 o                         
 -12   3   7        409.13        428.75        22.25 o                         
 -11   3   7         20.72         25.04         8.75 o                         
 -10   3   7        227.80        229.35        15.31 o                         
  -9   3   7       1789.02       1705.21        31.87 o                         
  -8   3   7        188.80        171.76         9.89 o                         
  -7   3   7        830.84        805.28        16.69 o                         
  -6   3   7       1027.99       1064.25        17.31 o                         
  -5   3   7        536.75        496.59        10.90 o                         
  -4   3   7       6967.51       6981.53        70.85 o                         
  -3   3   7        417.67        344.84        10.63 o                         
  -2   3   7       5002.17       5184.60        57.69 o                         
  -1   3   7        507.65        499.77         8.13 o                         
   0   3   7        278.50        281.54        11.10 o                         
   1   3   7         20.01         25.57         2.42 o                         
   2   3   7         74.29         74.79         4.87 o                         
   3   3   7         25.87         18.74         3.56 o                         
   4   3   7        345.47        360.82         9.51 o                         
   5   3   7         58.46         33.04         4.23 o                         
   6   3   7       1528.27       1499.26        24.30 o                         
   7   3   7       1145.22       1061.01        22.26 o                         
   8   3   7        684.79        673.00        18.51 o                         
   9   3   7        271.89        287.59        13.02 o                         
  10   3   7         84.45         91.97        10.58 o                         
  11   3   7        100.22         92.17        12.71 o                         
  12   3   7          4.26         12.93        11.74 o                         
 -13   4   7         25.37         -2.22        20.76 o                         
 -12   4   7          4.58         11.59         8.54 o                         
 -11   4   7        486.85        463.58        20.04 o                         
 -10   4   7        212.22        199.88        13.21 o                         
  -9   4   7       1780.85       1688.95        32.11 o                         
  -8   4   7        236.50        223.36        11.42 o                         
  -7   4   7        320.50        305.98         9.25 o                         
  -6   4   7        104.67        105.65         5.29 o                         
  -5   4   7         98.12         73.44         4.61 o                         
  -4   4   7        784.80        841.67        14.69 o                         
  -3   4   7       8909.89       9288.79        81.78 o                         
  -2   4   7         80.15         65.20         4.32 o                         
  -1   4   7       2191.12       2406.52        20.74 o                         
   0   4   7         57.79         44.31         2.77 o                         
   1   4   7          1.26          5.55         2.59 o                         
   2   4   7          2.09          2.62         2.37 o                         
   3   4   7         94.13         66.86         3.88 o                         
   4   4   7       2889.29       2731.17        27.85 o                         
   5   4   7        135.92        107.37         6.74 o                         
   6   4   7       2527.72       2474.10        36.79 o                         
   7   4   7        206.87        218.78        10.12 o                         
   8   4   7        365.98        358.60        15.07 o                         
   9   4   7          0.77          9.31         6.08 o                         
  10   4   7        320.96        371.24        20.99 o                         
  11   4   7         49.67         30.50        10.09 o                         
  12   4   7          6.68          6.76        15.69 o                         
 -13   5   7        202.67        235.27        29.53 o                         
 -12   5   7          0.59         14.51         8.27 o                         
 -11   5   7        182.17        171.45        15.17 o                         
 -10   5   7        482.84        479.58        17.92 o                         
  -9   5   7         83.14         82.36         8.44 o                         
  -8   5   7        368.96        390.23        14.70 o                         
  -7   5   7        312.76        296.48         9.09 o                         
  -6   5   7       2106.96       1971.61        22.44 o                         
  -5   5   7          4.87          5.68         1.96 o                         
  -4   5   7       3089.95       2994.23        44.20 o                         
  -3   5   7       2859.01       2737.46        25.26 o                         
  -2   5   7        140.01        175.55         5.25 o                         
  -1   5   7       3889.37       3761.00        26.92 o                         
   0   5   7        979.94       1101.40        12.82 o                         
   1   5   7       2789.15       2892.46        27.44 o                         
   2   5   7        310.26        374.56         7.69 o                         
   3   5   7         62.32         52.28         3.57 o                         
   4   5   7       1603.80       1565.63        22.10 o                         
   5   5   7       1116.66       1057.45        21.28 o                         
   6   5   7       2444.32       2434.34        37.00 o                         
   7   5   7        462.71        453.04        15.84 o                         
   8   5   7        307.96        281.80        15.29 o                         
   9   5   7         10.33          4.80         6.08 o                         
  10   5   7          8.71          5.31         9.25 o                         
  11   5   7         20.12         33.40         9.86 o                         
  12   5   7         61.51         62.42        24.34 o                         
 -13   6   7          2.89         37.55        19.62 o                         
 -12   6   7        125.55        128.76        16.27 o                         
 -11   6   7         39.21         47.21         8.74 o                         
 -10   6   7         10.30         15.66         6.59 o                         
  -9   6   7         63.56         55.65         7.53 o                         
  -8   6   7         19.95         22.88         6.47 o                         
  -7   6   7          0.13          2.02         5.22 o                         
  -6   6   7          9.37          6.72         3.89 o                         
  -5   6   7        839.03        761.51        15.31 o                         
  -4   6   7          2.30          9.65         3.88 o                         
  -3   6   7        254.00        227.13         6.48 o                         
  -2   6   7       1172.80       1102.22        15.32 o                         
  -1   6   7        257.11        240.29         6.94 o                         
   0   6   7        153.26        148.10         5.92 o                         
   1   6   7        809.08        747.09        11.40 o                         
   2   6   7       1989.15       1868.25        20.70 o                         
   3   6   7        874.10        783.41        12.95 o                         
   4   6   7        861.31        892.53        16.22 o                         
   5   6   7        168.41        185.58         9.28 o                         
   6   6   7       1690.49       1556.31        26.74 o                         
   7   6   7         96.55         82.12         7.24 o                         
   8   6   7        819.84        785.83        32.06 o                         
   9   6   7        259.21        281.93        16.22 o                         
  10   6   7         52.76         53.32        12.38 o                         
  11   6   7        145.64        174.84        21.42 o                         
  12   6   7        275.46        305.29        46.14 o                         
 -12   7   7        294.86        288.16        27.71 o                         
 -11   7   7        617.24        595.01        23.46 o                         
 -10   7   7        196.44        197.40        12.58 o                         
  -9   7   7        203.40        219.04        12.28 o                         
  -8   7   7        488.04        506.90        17.46 o                         
  -7   7   7         66.74         54.76         7.77 o                         
  -6   7   7         38.83         43.96         5.78 o                         
  -5   7   7        271.12        278.00         9.61 o                         
  -4   7   7         18.23         12.73         3.84 o                         
  -3   7   7        966.36       1008.73        13.98 o                         
  -2   7   7        216.81        188.64         7.15 o                         
  -1   7   7       1444.85       1368.51        17.99 o                         
   0   7   7        124.29         90.03         6.71 o                         
   1   7   7       2308.81       2351.89        23.75 o                         
   2   7   7        382.17        292.57         9.32 o                         
   3   7   7        165.96        160.17         6.33 o                         
   4   7   7         48.40         70.35         5.18 o                         
   5   7   7        101.32        111.09         7.17 o                         
   6   7   7        215.55        233.00        10.38 o                         
   7   7   7          3.10          2.53         5.11 o                         
   8   7   7         22.51         21.38         6.61 o                         
   9   7   7         17.22         13.01         9.19 o                         
  10   7   7          0.01         11.59         9.07 o                         
  11   7   7        249.40        249.63        44.03 o                         
  12   7   7         12.99         21.80        26.17 o                         
 -12   8   7        236.83        258.13        25.65 o                         
 -11   8   7         53.50         54.46         8.92 o                         
 -10   8   7          8.54         14.35         7.84 o                         
  -9   8   7         53.30         38.50         7.37 o                         
  -8   8   7         84.16         74.05         9.60 o                         
  -7   8   7        940.64        894.17        22.42 o                         
  -6   8   7        286.92        278.07        11.44 o                         
  -5   8   7         38.71         37.28         5.27 o                         
  -4   8   7          2.45          4.79         2.52 o                         
  -3   8   7         10.82         14.21         3.35 o                         
  -2   8   7       1106.17       1074.15        13.56 o                         
  -1   8   7       1231.10       1296.29        17.09 o                         
   0   8   7       1586.99       1605.25        20.41 o                         
   1   8   7       1441.22       1497.86        21.95 o                         
   2   8   7        456.80        459.09         9.32 o                         
   3   8   7        873.63        870.93        16.35 o                         
   4   8   7         29.73         32.69         4.75 o                         
   5   8   7        232.88        231.95        10.13 o                         
   6   8   7        389.06        334.34        11.93 o                         
   7   8   7        101.29         69.04         8.02 o                         
   8   8   7          1.09          4.45         6.98 o                         
   9   8   7        534.98        581.67        41.63 o                         
  10   8   7          1.68         12.20         9.99 o                         
  11   8   7        799.11        747.65        54.82 o                         
 -12   9   7        279.38        311.30        49.15 o                         
 -11   9   7       1049.81       1094.26        30.28 o                         
 -10   9   7        264.58        269.50        15.10 o                         
  -9   9   7         38.83         29.12         7.34 o                         
  -8   9   7         59.84         46.31         8.03 o                         
  -7   9   7        661.59        613.49        18.08 o                         
  -6   9   7        649.29        675.35        19.04 o                         
  -5   9   7         94.95         96.95         7.74 o                         
  -4   9   7        143.61        174.61         7.87 o                         
  -3   9   7         49.14         40.08         4.34 o                         
  -2   9   7         28.12         18.54         2.63 o                         
  -1   9   7         14.56         18.05         4.06 o                         
   0   9   7        913.32        848.83        16.10 o                         
   1   9   7        282.71        267.42         8.85 o                         
   2   9   7        403.84        395.30         9.79 o                         
   3   9   7         18.57         21.72         5.03 o                         
   4   9   7         83.13         81.35         7.21 o                         
   5   9   7         88.33        100.41         7.69 o                         
   6   9   7        686.32        702.13        18.93 o                         
   7   9   7         13.42          7.32         6.81 o                         
   8   9   7          4.52          7.94         7.71 o                         
   9   9   7          1.56          5.21         7.47 o                         
  10   9   7         51.01         45.62        11.16 o                         
  11   9   7          7.37         19.55        17.31 o                         
 -12  10   7          8.09         27.45        23.52 o                         
 -11  10   7        207.56        208.76        19.06 o                         
 -10  10   7         10.75         13.87         7.61 o                         
  -9  10   7        271.88        304.17        15.33 o                         
  -8  10   7       1136.32       1076.74        28.71 o                         
  -7  10   7         31.56         30.12         6.89 o                         
  -6  10   7         16.16         20.56         5.90 o                         
  -5  10   7        278.34        278.93        12.27 o                         
  -4  10   7        546.08        543.23        13.71 o                         
  -3  10   7          0.19          0.09         3.65 o                         
  -2  10   7        195.88        175.40         6.65 o                         
  -1  10   7        998.73       1008.27        15.98 o                         
   0  10   7         98.23         84.67         6.82 o                         
   1  10   7          9.57         15.62         4.63 o                         
   2  10   7        380.21        340.50        10.30 o                         
   3  10   7          5.93          9.50         3.46 o                         
   4  10   7        133.95        134.74        10.30 o                         
   5  10   7        251.81        266.20        13.00 o                         
   6  10   7        222.19        211.24        12.15 o                         
   7  10   7          3.97          6.67         7.22 o                         
   8  10   7          3.01          5.86         7.48 o                         
   9  10   7        194.42        239.22        16.38 o                         
  10  10   7         71.72         60.71        15.69 o                         
 -11  11   7         14.95         44.33        19.03 o                         
 -10  11   7         32.80         42.76         9.55 o                         
  -9  11   7         38.56         52.31         9.65 o                         
  -8  11   7        122.86        133.01        11.68 o                         
  -7  11   7        722.99        637.33        20.33 o                         
  -6  11   7         57.64         63.40         7.79 o                         
  -5  11   7         15.40         -0.75         5.58 o                         
  -4  11   7         90.85        104.56        10.25 o                         
  -3  11   7        410.52        422.83        11.42 o                         
  -2  11   7        212.52        193.26         8.83 o                         
  -1  11   7         99.19         97.58         6.84 o                         
   0  11   7         28.28         28.77         4.19 o                         
   1  11   7        328.15        339.01        10.58 o                         
   2  11   7         52.80         44.94         5.08 o                         
   3  11   7         67.95         69.38         7.53 o                         
   4  11   7        111.20        104.85         9.26 o                         
   5  11   7        304.72        328.41        14.64 o                         
   6  11   7         16.00         20.40        12.06 o                         
   7  11   7        113.87         97.21        11.39 o                         
   8  11   7         20.26         30.91         9.26 o                         
   9  11   7         26.13         20.37         8.29 o                         
  10  11   7         71.86         46.28        13.70 o                         
 -11  12   7          0.30          2.51        22.87 o                         
 -10  12   7         40.95         44.58        12.81 o                         
  -9  12   7         54.53         64.77        10.58 o                         
  -8  12   7        139.47        128.47        12.05 o                         
  -7  12   7        160.42        172.64        13.20 o                         
  -6  12   7        721.94        675.92        22.71 o                         
  -5  12   7        716.27        728.34        22.96 o                         
  -4  12   7        616.92        629.55        20.51 o                         
  -3  12   7        349.30        339.67        13.33 o                         
  -2  12   7        180.38        189.17         9.34 o                         
  -1  12   7         98.50         92.96         7.13 o                         
   0  12   7        302.46        275.59        10.02 o                         
   1  12   7         62.75         54.85         5.43 o                         
   2  12   7        384.36        372.45        11.80 o                         
   3  12   7       1669.74       1593.45        37.62 o                         
   4  12   7       1448.53       1386.01        32.86 o                         
   5  12   7         37.50         40.81         6.98 o                         
   6  12   7        106.72         79.55        11.36 o                         
   7  12   7         20.10         20.61         7.98 o                         
   8  12   7        168.09        132.09        13.06 o                         
   9  12   7         20.34         27.67        14.22 o                         
  10  12   7         36.46         32.68        26.99 o                         
 -10  13   7        561.57        564.22        63.39 o                         
  -9  13   7        142.72        163.33        13.59 o                         
  -8  13   7         50.20         70.61        10.41 o                         
  -7  13   7        385.68        359.86        18.05 o                         
  -6  13   7        143.31        146.46        11.91 o                         
  -5  13   7         29.46         54.04         8.74 o                         
  -4  13   7        333.67        333.18        16.43 o                         
  -3  13   7          1.21         -1.08         5.83 o                         
  -2  13   7        197.28        184.59        10.37 o                         
  -1  13   7        253.07        280.50        11.71 o                         
   0  13   7         20.56         22.86         5.47 o                         
   1  13   7        146.48        159.36         8.98 o                         
   2  13   7          9.95          4.51         5.62 o                         
   3  13   7        243.26        235.91        15.14 o                         
   4  13   7        606.09        581.83        21.73 o                         
   5  13   7         29.98         20.32         7.15 o                         
   6  13   7         87.86         99.34        11.44 o                         
   7  13   7          0.80         16.95         8.60 o                         
   8  13   7        120.60        128.18        12.83 o                         
   9  13   7         76.17         94.37        17.78 o                         
  -9  14   7          0.06        -14.34        14.34 o                         
  -8  14   7          4.97         18.05         8.31 o                         
  -7  14   7        252.65        266.81        18.88 o                         
  -6  14   7        598.84        547.70        21.49 o                         
  -5  14   7        633.82        661.84        23.15 o                         
  -4  14   7         25.98         31.61         7.98 o                         
  -3  14   7        792.98        859.79        24.72 o                         
  -2  14   7         12.14         13.50         6.45 o                         
  -1  14   7       1677.15       1647.70        29.28 o                         
   0  14   7        126.87        141.99         8.98 o                         
   1  14   7         96.07        101.63         8.38 o                         
   2  14   7        197.62        194.47        11.75 o                         
   3  14   7         28.68         38.57         8.11 o                         
   4  14   7       1847.72       1838.29        40.82 o                         
   5  14   7         20.69         19.94         8.40 o                         
   6  14   7         70.99         62.81        17.74 o                         
   7  14   7        139.05        125.68        13.44 o                         
   8  14   7         45.10         57.57        13.82 o                         
   9  14   7          6.12          0.29        19.76 o                         
  -8  15   7        589.37        665.09        39.19 o                         
  -7  15   7        344.39        369.98        19.22 o                         
  -6  15   7        376.85        381.58        19.07 o                         
  -5  15   7        161.69        156.69        11.69 o                         
  -4  15   7        104.72        145.66        11.70 o                         
  -3  15   7          8.98         15.90         7.24 o                         
  -2  15   7         27.49         20.33         8.00 o                         
  -1  15   7        814.69        852.47        21.20 o                         
   0  15   7        123.75        138.72         9.27 o                         
   1  15   7       1121.55       1149.41        25.25 o                         
   2  15   7        118.49        106.93        10.85 o                         
   3  15   7         34.94         43.64         9.04 o                         
   4  15   7         78.03         81.72        11.88 o                         
   5  15   7        526.31        496.41        25.78 o                         
   6  15   7         47.78         52.30         9.98 o                         
   7  15   7         90.62         97.61        13.50 o                         
   8  15   7        230.58        261.26        43.20 o                         
  -8  16   7        308.46        280.59        47.50 o                         
  -7  16   7         30.94         16.41        17.39 o                         
  -6  16   7         45.64         41.03        10.74 o                         
  -5  16   7         45.44         51.43         9.00 o                         
  -4  16   7          8.25         20.06         7.39 o                         
  -3  16   7        167.95        214.97        14.00 o                         
  -2  16   7         68.99         64.29         8.91 o                         
  -1  16   7          0.56         11.27         6.14 o                         
   0  16   7        207.60        218.31        12.32 o                         
   1  16   7         11.07         27.73         6.66 o                         
   2  16   7        350.25        331.71        16.13 o                         
   3  16   7          8.41          1.64         7.99 o                         
   4  16   7        790.02        784.82        31.06 o                         
   5  16   7         79.23         78.95        11.70 o                         
   6  16   7        472.08        468.06        24.90 o                         
  -7  17   7        300.05        300.65        30.00 o                         
  -6  17   7        834.96        838.46        33.95 o                         
  -5  17   7         89.21         75.79         9.88 o                         
  -4  17   7         23.60         21.35        10.08 o                         
  -3  17   7        164.99        190.22        13.61 o                         
  -2  17   7          1.29          3.37         6.29 o                         
  -1  17   7          5.42         21.04         7.97 o                         
   0  17   7        324.88        326.18        15.37 o                         
   1  17   7         14.28         22.97         6.39 o                         
   2  17   7        450.96        475.64        19.95 o                         
   3  17   7         83.49         83.46        12.72 o                         
   4  17   7          1.11         -5.98         8.67 o                         
   5  17   7         33.36         34.10        13.53 o                         
  -6  18   7         11.27          8.12        15.04 o                         
  -5  18   7          2.07         -0.15        11.00 o                         
  -4  18   7         15.01         20.77         8.43 o                         
  -3  18   7         84.77         92.00        11.45 o                         
  -2  18   7       1184.46       1270.04        34.23 o                         
  -1  18   7        120.84        101.95        10.81 o                         
   0  18   7       1411.41       1418.55        38.65 o                         
   1  18   7        143.32        136.39        11.98 o                         
   2  18   7         39.49         62.44        10.82 o                         
   3  18   7        666.93        736.01        37.48 o                         
   4  18   7         24.58         11.80        12.90 o                         
  -5  19   7        773.38        767.26        51.16 o                         
  -4  19   7        299.76        267.37        22.40 o                         
  -3  19   7        188.67        190.59        19.46 o                         
  -2  19   7        922.33        898.75        34.09 o                         
  -1  19   7         94.57         87.84        11.04 o                         
   0  19   7        737.44        737.32        26.06 o                         
   1  19   7        554.39        556.96        30.15 o                         
   2  19   7        316.42        345.33        28.40 o                         
   3  19   7        252.25        234.76        24.44 o                         
  -3  20   7         29.12        -16.79        24.91 o                         
  -2  20   7         29.75         34.68        14.30 o                         
  -1  20   7          1.31         17.25        10.21 o                         
   0  20   7         10.04         30.88        13.65 o                         
   1  20   7         13.02         27.08        18.42 o                         
   2  20   7          1.81          6.43        15.83 o                         
  -1  21   7         50.69         47.50        25.23 o                         
 -12   0   8        584.10        515.13        26.57 o                         
 -11   0   8         76.00         98.54        14.72 o                         
 -10   0   8          8.22          7.69         6.90 o                         
  -9   0   8       5094.96       4907.72       121.67 o                         
  -8   0   8        222.16        216.65        14.65 o                         
  -7   0   8        686.10        694.88        19.94 o                         
  -6   0   8       2309.26       2412.99        70.62 o                         
  -5   0   8       2075.53       1975.10        48.25 o                         
  -4   0   8       7734.31       7472.79       207.58 o                         
  -3   0   8       3368.15       3261.85        71.64 o                         
  -2   0   8       7766.76       7504.11       213.96 o                         
  -1   0   8         50.80         80.19         5.69 o                         
   0   0   8        248.23        237.96        10.78 o                         
   1   0   8        432.77        574.98        19.08 o                         
   2   0   8       3169.75       3548.63        68.00 o                         
   3   0   8       1840.37       2061.52        27.03 o                         
   4   0   8         18.19         17.14         3.40 o                         
   5   0   8         18.69         23.75         5.28 o                         
   6   0   8        293.68        297.20        13.56 o                         
   7   0   8       2238.15       2083.78        47.04 o                         
   8   0   8       4364.17       4142.14        75.11 o                         
   9   0   8        146.53        136.69        12.93 o                         
  10   0   8        858.38        822.52        43.17 o                         
  11   0   8        172.61        169.91        24.82 o                         
 -12   1   8         17.86         28.60         8.07 o                         
 -11   1   8          0.04         10.24         7.51 o                         
 -10   1   8        371.22        449.67        16.28 o                         
  -9   1   8        537.10        528.79        14.34 o                         
  -8   1   8        510.04        496.80        13.15 o                         
  -7   1   8         10.65         20.10         5.22 o                         
  -6   1   8        781.72        779.84        16.21 o                         
  -5   1   8       9487.67       9548.58       115.32 o                         
  -4   1   8       6342.40       6711.67        62.81 o                         
  -3   1   8       1351.15       1316.83        17.58 o                         
  -2   1   8       5179.96       5443.00        58.96 o                         
  -1   1   8        967.26       1138.24        14.49 o                         
   0   1   8        101.73        147.18         4.91 o                         
   1   1   8          6.75         13.09         2.59 o                         
   2   1   8        746.63        870.42        12.79 o                         
   3   1   8       1002.70        942.48        12.50 o                         
   4   1   8        222.77        220.47         5.78 o                         
   5   1   8       1229.21       1294.10        18.92 o                         
   6   1   8        981.29        969.08        18.83 o                         
   7   1   8       2531.22       2493.62        34.21 o                         
   8   1   8          1.03          6.98         5.30 o                         
   9   1   8        483.89        493.96        17.08 o                         
  10   1   8        582.53        582.98        25.99 o                         
  11   1   8          0.06          4.31        10.81 o                         
  12   1   8        211.75        213.23        41.09 o                         
 -12   2   8        274.75        310.12        17.54 o                         
 -11   2   8        122.91        112.25        10.14 o                         
 -10   2   8         50.79         47.88        10.85 o                         
  -9   2   8        498.41        488.99        15.74 o                         
  -8   2   8         16.74         18.07         4.55 o                         
  -7   2   8       2797.65       2697.28        32.98 o                         
  -6   2   8         47.61         35.49         3.80 o                         
  -5   2   8        753.04        739.91        12.92 o                         
  -4   2   8        506.97        478.51         9.81 o                         
  -3   2   8       1085.31       1060.46        20.35 o                         
  -2   2   8          7.70          4.72         3.17 o                         
  -1   2   8        834.06        914.65        12.03 o                         
   0   2   8       1469.17       1560.06        25.43 o                         
   1   2   8         12.58         15.66         2.92 o                         
   2   2   8          1.64          5.83         1.72 o                         
   3   2   8         61.40         47.28         2.51 o                         
   4   2   8        234.01        216.66         6.68 o                         
   5   2   8          0.82          1.44         2.90 o                         
   6   2   8        135.83        147.32         8.05 o                         
   7   2   8        155.44        178.54         9.38 o                         
   8   2   8        829.91        837.53        22.73 o                         
   9   2   8        100.53        101.22        10.65 o                         
  10   2   8         10.06         12.02         7.38 o                         
  11   2   8        308.58        301.38        23.07 o                         
  12   2   8        219.40        289.72        47.32 o                         
 -13   3   8         52.42         92.74        29.60 o                         
 -12   3   8        140.05        155.96        13.10 o                         
 -11   3   8        274.47        269.97        14.71 o                         
 -10   3   8          9.99         16.05         6.74 o                         
  -9   3   8        703.35        677.48        18.55 o                         
  -8   3   8        744.73        705.75        19.05 o                         
  -7   3   8        461.63        497.97        12.07 o                         
  -6   3   8       1286.29       1241.04        18.46 o                         
  -5   3   8        618.87        601.89        15.42 o                         
  -4   3   8         87.95        103.50         4.83 o                         
  -3   3   8         86.65         94.29         4.66 o                         
  -2   3   8       2606.38       2703.35        28.94 o                         
  -1   3   8         91.65        132.37         4.91 o                         
   0   3   8         89.64        124.93         4.33 o                         
   1   3   8         86.48         83.54         4.43 o                         
   2   3   8       1259.11       1214.17        19.33 o                         
   3   3   8         45.17         49.51         4.44 o                         
   4   3   8        915.67        942.61        20.06 o                         
   5   3   8          8.87         16.54         4.23 o                         
   6   3   8       1010.69       1079.46        20.56 o                         
   7   3   8        528.22        522.37        15.59 o                         
   8   3   8        371.16        432.21        15.16 o                         
   9   3   8         19.80         32.49         9.63 o                         
  10   3   8         59.91         41.21         9.35 o                         
  11   3   8          1.01         -0.68        10.24 o                         
  12   3   8          9.88         22.53        16.42 o                         
 -13   4   8        290.35        192.79        36.80 o                         
 -12   4   8        232.63        230.61        16.45 o                         
 -11   4   8         71.59         70.70        11.54 o                         
 -10   4   8        376.26        390.54        17.90 o                         
  -9   4   8        167.65        163.35        10.08 o                         
  -8   4   8          8.89         14.04         5.64 o                         
  -7   4   8        674.38        689.79        15.68 o                         
  -6   4   8       1100.56       1052.60        16.79 o                         
  -5   4   8        282.46        229.45         6.81 o                         
  -4   4   8       1267.56       1264.38        19.34 o                         
  -3   4   8        684.46        679.39        12.80 o                         
  -2   4   8       1618.53       1693.82        22.25 o                         
  -1   4   8          4.02         17.95         2.30 o                         
   0   4   8         17.17         15.91         3.03 o                         
   1   4   8        100.95        107.51         6.95 o                         
   2   4   8        729.30        762.06        15.97 o                         
   3   4   8        161.30        200.53         7.95 o                         
   4   4   8       1296.91       1215.23        19.23 o                         
   5   4   8        181.48        182.92         8.81 o                         
   6   4   8       1100.33       1093.18        23.37 o                         
   7   4   8        250.31        254.07        12.22 o                         
   8   4   8         29.59         33.61         6.30 o                         
   9   4   8          0.98          5.17         7.39 o                         
  10   4   8         57.17         54.95        14.26 o                         
  11   4   8        454.48        445.68        28.37 o                         
  12   4   8        233.61        274.00        46.57 o                         
 -13   5   8         14.31         11.80        16.77 o                         
 -12   5   8          9.33         -7.23        11.55 o                         
 -11   5   8         19.43         19.48         9.45 o                         
 -10   5   8        375.04        404.97        18.52 o                         
  -9   5   8         15.80         17.55         6.14 o                         
  -8   5   8        701.46        646.23        18.05 o                         
  -7   5   8        850.05        841.82        19.63 o                         
  -6   5   8       1357.61       1281.08        18.29 o                         
  -5   5   8        242.87        243.94         7.38 o                         
  -4   5   8        271.30        292.98         7.44 o                         
  -3   5   8         65.17         79.14         4.30 o                         
  -2   5   8       1322.93       1457.11        18.19 o                         
  -1   5   8        841.04        860.59        11.75 o                         
   0   5   8        507.86        534.91         9.29 o                         
   1   5   8        271.61        248.07         7.33 o                         
   2   5   8        183.35        184.81         7.42 o                         
   3   5   8        286.14        308.37         6.98 o                         
   4   5   8        325.00        339.11         8.71 o                         
   5   5   8        139.99        131.71        10.22 o                         
   6   5   8        682.68        670.39        17.89 o                         
   7   5   8        231.75        235.18        15.89 o                         
   8   5   8         31.26         20.57         7.24 o                         
   9   5   8         10.58          5.28         9.30 o                         
  10   5   8        459.16        519.00        28.25 o                         
  11   5   8         31.12         -0.95        12.63 o                         
  12   5   8          3.94         -5.94        22.37 o                         
 -12   6   8        204.56        223.52        25.21 o                         
 -11   6   8          0.04          3.33         7.49 o                         
 -10   6   8        135.76        127.03         9.82 o                         
  -9   6   8        171.87        175.73        11.80 o                         
  -8   6   8        689.03        620.26        17.87 o                         
  -7   6   8        689.24        660.41        17.73 o                         
  -6   6   8       1952.55       1878.37        31.95 o                         
  -5   6   8       3202.14       3168.27        46.55 o                         
  -4   6   8         56.45         54.30         2.87 o                         
  -3   6   8        372.60        371.44         8.76 o                         
  -2   6   8       1574.73       1673.97        19.18 o                         
  -1   6   8       1218.85       1190.43        15.48 o                         
   0   6   8         16.64         31.31         3.46 o                         
   1   6   8        210.28        191.65         5.15 o                         
   2   6   8        427.01        437.67         8.20 o                         
   3   6   8        774.90        773.41        12.35 o                         
   4   6   8          2.52          6.98         2.85 o                         
   5   6   8          4.94          7.42         4.02 o                         
   6   6   8       1097.22       1055.37        24.38 o                         
   7   6   8         15.85         17.34         6.68 o                         
   8   6   8         50.13         64.21         9.10 o                         
   9   6   8         17.13         26.21         9.93 o                         
  10   6   8         13.37         17.83         9.58 o                         
 -12   7   8        273.21        290.85        26.69 o                         
 -11   7   8        156.58        156.94        13.57 o                         
 -10   7   8        134.90        123.28        10.13 o                         
  -9   7   8        226.89        226.97        12.00 o                         
  -8   7   8        182.31        189.55        10.81 o                         
  -7   7   8         27.91         24.53         5.23 o                         
  -6   7   8        386.08        397.98        13.39 o                         
  -5   7   8         36.82         31.97         4.84 o                         
  -4   7   8       1373.67       1408.80        21.49 o                         
  -3   7   8          1.90          2.56         3.61 o                         
  -2   7   8         32.61         33.87         3.68 o                         
  -1   7   8        477.96        502.26        10.99 o                         
   0   7   8        901.88        955.70        14.66 o                         
   1   7   8        263.76        242.24         6.51 o                         
   2   7   8        131.50        111.32         5.99 o                         
   3   7   8          2.70          8.05         2.30 o                         
   4   7   8        231.86        201.09         8.59 o                         
   5   7   8          0.15         -1.02         3.83 o                         
   6   7   8         93.07        106.24         9.80 o                         
   7   7   8         38.09         44.99         7.87 o                         
   8   7   8         88.36         89.61        10.81 o                         
   9   7   8        186.11        175.89        20.59 o                         
  10   7   8        228.24        290.33        22.62 o                         
  11   7   8        164.18        193.83        39.23 o                         
 -12   8   8        293.41        283.46        33.14 o                         
 -11   8   8         64.76         64.74         9.65 o                         
 -10   8   8          0.26          3.62         7.15 o                         
  -9   8   8        413.10        445.13        16.63 o                         
  -8   8   8        685.03        627.70        18.84 o                         
  -7   8   8       1750.52       1843.38        31.74 o                         
  -6   8   8        578.94        546.73        16.03 o                         
  -5   8   8        903.99        889.83        16.99 o                         
  -4   8   8        729.26        726.15        15.22 o                         
  -3   8   8         97.75         97.93         6.25 o                         
  -2   8   8        475.78        465.68        12.26 o                         
  -1   8   8        273.82        275.35         8.20 o                         
   0   8   8        422.81        426.84        11.18 o                         
   1   8   8        668.64        660.46        12.50 o                         
   2   8   8        505.61        452.54        13.61 o                         
   3   8   8         73.97         74.94         6.32 o                         
   4   8   8          9.86          8.00         4.90 o                         
   5   8   8        115.76        111.63         8.26 o                         
   6   8   8        523.95        496.96        19.25 o                         
   7   8   8        633.43        639.24        22.55 o                         
   8   8   8         61.02         61.20        10.16 o                         
   9   8   8         67.87         72.61        12.28 o                         
  10   8   8          0.02          1.70        10.57 o                         
  11   8   8         56.93         48.89        25.74 o                         
 -12   9   8        157.50        207.25        41.41 o                         
 -11   9   8          2.05         11.02         9.43 o                         
 -10   9   8          0.05          7.09         6.73 o                         
  -9   9   8         28.04         35.87         7.68 o                         
  -8   9   8         73.12        104.33        10.19 o                         
  -7   9   8         13.18         13.07         5.76 o                         
  -6   9   8        651.64        670.95        19.14 o                         
  -5   9   8        269.96        255.60         9.44 o                         
  -4   9   8        417.64        407.18        11.59 o                         
  -3   9   8        627.37        675.23        13.09 o                         
  -2   9   8        155.53        164.34         7.98 o                         
  -1   9   8        450.29        458.20        13.75 o                         
   0   9   8        879.88        839.85        16.56 o                         
   1   9   8       2228.35       2186.84        27.13 o                         
   2   9   8         10.94          7.34         2.72 o                         
   3   9   8        469.45        462.36        14.30 o                         
   4   9   8         95.61        100.29         8.10 o                         
   5   9   8        604.81        558.03        20.11 o                         
   6   9   8        183.23        167.86        15.63 o                         
   7   9   8         25.06         17.56         8.06 o                         
   8   9   8         39.32         25.45         8.55 o                         
   9   9   8        124.65        147.15        14.86 o                         
  10   9   8          4.18         -1.14        11.21 o                         
  11   9   8        184.68        162.65        38.48 o                         
 -11  10   8        176.93        199.09        29.21 o                         
 -10  10   8        403.80        461.30        18.38 o                         
  -9  10   8         35.48         36.15         7.19 o                         
  -8  10   8        800.89        809.62        30.83 o                         
  -7  10   8          1.33          7.06         6.15 o                         
  -6  10   8         98.64        134.74         9.74 o                         
  -5  10   8        127.26        149.36         9.41 o                         
  -4  10   8        871.97        886.00        20.04 o                         
  -3  10   8         29.22         20.01         4.78 o                         
  -2  10   8        534.48        531.01        13.99 o                         
  -1  10   8         53.85         46.57         5.68 o                         
   0  10   8       1035.45        997.14        18.80 o                         
   1  10   8        396.13        384.11        10.88 o                         
   2  10   8        144.59        145.27         7.87 o                         
   3  10   8         16.54         17.25         5.09 o                         
   4  10   8       1058.06       1000.23        26.00 o                         
   5  10   8        270.55        258.61        16.29 o                         
   6  10   8         83.44         52.46        14.59 o                         
   7  10   8        108.41        138.58        13.72 o                         
   8  10   8         33.84         45.45        10.31 o                         
   9  10   8          4.49          7.94         9.44 o                         
  10  10   8          1.15         -4.98        13.03 o                         
 -11  11   8        157.23        209.43        41.63 o                         
 -10  11   8         42.62         53.77        16.37 o                         
  -9  11   8          0.25          0.78         7.85 o                         
  -8  11   8        351.84        358.93        17.86 o                         
  -7  11   8         62.35         92.42        10.52 o                         
  -6  11   8        802.44        739.80        23.38 o                         
  -5  11   8        165.10        168.92        12.98 o                         
  -4  11   8        460.52        483.98        14.49 o                         
  -3  11   8        168.87        143.40         9.09 o                         
  -2  11   8          0.86         -0.45         4.56 o                         
  -1  11   8         12.71         14.94         4.38 o                         
   0  11   8          8.70         11.38         5.33 o                         
   1  11   8       3089.35       3111.73        36.15 o                         
   2  11   8       1497.65       1393.47        24.12 o                         
   3  11   8       1788.85       1695.29        38.09 o                         
   4  11   8         48.81         42.48         7.27 o                         
   5  11   8        579.94        591.28        24.61 o                         
   6  11   8        621.10        631.30        26.37 o                         
   7  11   8          0.09          0.87         7.94 o                         
   8  11   8        166.30        146.79        14.99 o                         
   9  11   8        185.81        232.60        22.91 o                         
  10  11   8         97.68        100.86        22.37 o                         
 -11  12   8         42.33        116.44        37.26 o                         
 -10  12   8        543.10        677.10        53.14 o                         
  -9  12   8        193.98        230.39        19.73 o                         
  -8  12   8       1016.59       1074.53        31.21 o                         
  -7  12   8         39.39         39.55         8.00 o                         
  -6  12   8        833.85        806.75        25.15 o                         
  -5  12   8          4.09          2.52         6.97 o                         
  -4  12   8          1.07         12.77         6.49 o                         
  -3  12   8        481.95        460.46        16.93 o                         
  -2  12   8        304.71        291.47        11.17 o                         
  -1  12   8        957.55        858.92        18.00 o                         
   0  12   8         56.08         63.40         5.95 o                         
   1  12   8        517.86        505.81        14.78 o                         
   2  12   8          2.69          8.09         4.65 o                         
   3  12   8        142.14        130.13        10.13 o                         
   4  12   8        605.77        567.95        24.36 o                         
   5  12   8         52.21         27.33         8.77 o                         
   6  12   8          5.02          1.98         8.79 o                         
   7  12   8        125.91        116.00        13.35 o                         
   8  12   8        108.89        128.68        14.45 o                         
   9  12   8         35.74         60.64        14.63 o                         
 -10  13   8        118.84        199.80        43.53 o                         
  -9  13   8        203.67        249.55        29.78 o                         
  -8  13   8          1.09         20.36         8.14 o                         
  -7  13   8          8.84         30.27         9.35 o                         
  -6  13   8         52.25         35.01         7.85 o                         
  -5  13   8         76.21         78.51         9.20 o                         
  -4  13   8         16.29         16.67         6.92 o                         
  -3  13   8        491.86        454.54        17.84 o                         
  -2  13   8          1.10          2.32         6.15 o                         
  -1  13   8        439.43        418.68        14.08 o                         
   0  13   8        935.17        942.08        20.91 o                         
   1  13   8        989.06        976.79        23.20 o                         
   2  13   8        806.61        773.79        20.66 o                         
   3  13   8        258.26        253.31        15.96 o                         
   4  13   8       1309.48       1306.55        38.04 o                         
   5  13   8        119.48        108.01        13.07 o                         
   6  13   8         68.60         69.15        12.71 o                         
   7  13   8        108.22        123.75        21.16 o                         
   8  13   8        122.89        159.48        21.80 o                         
   9  13   8        116.17         54.63        17.05 o                         
  -9  14   8         31.89         37.31        33.38 o                         
  -8  14   8        589.87        624.70        24.95 o                         
  -7  14   8        178.96        231.63        15.70 o                         
  -6  14   8        100.17        109.88        11.76 o                         
  -5  14   8        111.64        100.68        10.61 o                         
  -4  14   8         37.46         31.17         8.34 o                         
  -3  14   8         42.03         56.70         9.92 o                         
  -2  14   8        314.46        327.65        14.29 o                         
  -1  14   8        144.53        171.92        10.40 o                         
   0  14   8          1.17          0.44         5.59 o                         
   1  14   8        102.79         86.17         8.20 o                         
   2  14   8          8.41         18.65        10.93 o                         
   3  14   8        527.80        475.90        27.06 o                         
   4  14   8         79.30         82.24        13.55 o                         
   5  14   8          6.66          3.21        12.66 o                         
   6  14   8         66.30         62.20        12.03 o                         
   7  14   8          0.53         11.17         8.30 o                         
   8  14   8         72.20         87.94        21.99 o                         
  -8  15   8        174.32        164.17        21.18 o                         
  -7  15   8         17.19         21.62        11.54 o                         
  -6  15   8        113.70        102.54        10.60 o                         
  -5  15   8        400.78        393.17        19.07 o                         
  -4  15   8        361.89        389.63        17.96 o                         
  -3  15   8        398.00        377.23        18.71 o                         
  -2  15   8        686.81        647.87        20.64 o                         
  -1  15   8        292.24        300.40        18.97 o                         
   0  15   8        741.00        729.11        21.39 o                         
   1  15   8          0.06          2.90         5.94 o                         
   2  15   8         25.39         31.85         7.41 o                         
   3  15   8        118.13        129.34        15.63 o                         
   4  15   8        155.72        184.42        18.43 o                         
   5  15   8        288.95        335.99        20.99 o                         
   6  15   8         12.42         24.83        10.14 o                         
   7  15   8         43.50         19.34        13.05 o                         
   8  15   8        196.09        292.69        49.29 o                         
  -7  16   8          3.28         19.21        15.61 o                         
  -6  16   8        149.62        182.02        14.31 o                         
  -5  16   8        314.36        323.95        17.58 o                         
  -4  16   8          0.10          0.01         7.19 o                         
  -3  16   8        197.17        202.17        13.96 o                         
  -2  16   8         22.22         24.55         6.54 o                         
  -1  16   8         93.32         79.82         9.70 o                         
   0  16   8        178.59        171.66        11.73 o                         
   1  16   8         10.98          7.44         6.63 o                         
   2  16   8         91.45        108.20        12.03 o                         
   3  16   8         55.36         81.30        13.50 o                         
   4  16   8        212.81        196.03        16.88 o                         
   5  16   8        203.68        190.98        17.14 o                         
   6  16   8         96.65         71.67        19.21 o                         
   7  16   8        131.51        115.40        31.82 o                         
  -7  17   8          8.33        -10.32        14.97 o                         
  -6  17   8         85.61         68.62        15.13 o                         
  -5  17   8        225.78        209.51        15.16 o                         
  -4  17   8         97.56         83.60        10.32 o                         
  -3  17   8        159.12        153.50        12.60 o                         
  -2  17   8        240.11        240.64        15.18 o                         
  -1  17   8        136.52        118.22        12.70 o                         
   0  17   8         38.97         26.38         7.62 o                         
   1  17   8         12.60         10.08         8.53 o                         
   2  17   8         31.31         19.39         8.58 o                         
   3  17   8         17.98         33.03         8.89 o                         
   4  17   8         11.22         17.90        10.10 o                         
   5  17   8         13.16         11.17        12.70 o                         
   6  17   8         82.88        105.70        29.92 o                         
  -6  18   8          3.89        -11.38        16.66 o                         
  -5  18   8        113.75        128.16        19.98 o                         
  -4  18   8          0.73         -6.96        10.01 o                         
  -3  18   8         42.78         53.50        10.69 o                         
  -2  18   8        687.68        709.42        28.05 o                         
  -1  18   8          1.84         17.02         9.20 o                         
   0  18   8          9.97         14.74         8.16 o                         
   1  18   8         97.25         94.14        19.46 o                         
   2  18   8         42.27         56.70        11.10 o                         
   3  18   8         35.85         26.76        10.08 o                         
   4  18   8          4.13         32.39        24.88 o                         
   5  18   8        201.21        144.72        36.22 o                         
  -5  19   8         25.38        -23.91        23.91 o                         
  -3  19   8         63.20         29.09        14.00 o                         
  -2  19   8          0.04         -2.29        12.57 o                         
  -1  19   8        103.53        113.36        15.85 o                         
   0  19   8          6.66          2.59        15.00 o                         
   1  19   8         33.23         35.97        19.00 o                         
   2  19   8          4.35         -5.33        21.06 o                         
   3  19   8        147.86        130.99        24.52 o                         
   4  19   8          0.91         21.33        23.66 o                         
  -1  20   8         29.41         72.10        22.17 o                         
 -12   1   9        170.73        188.08        22.22 o                         
 -11   1   9         22.81         30.85         9.16 o                         
 -10   1   9        283.61        282.26        20.58 o                         
  -9   1   9         29.33         26.65         5.91 o                         
  -8   1   9        809.28        823.90        18.82 o                         
  -7   1   9       1954.33       1891.99        31.70 o                         
  -6   1   9        386.25        370.18        11.06 o                         
  -5   1   9          0.35          2.08         3.74 o                         
  -4   1   9        588.30        639.82        15.99 o                         
  -3   1   9        222.30        244.38         9.42 o                         
  -2   1   9         52.09         43.04         4.87 o                         
  -1   1   9        256.52        310.51         7.16 o                         
   0   1   9          7.06          3.32         2.32 o                         
   1   1   9        785.88        794.35        16.20 o                         
   2   1   9       1816.17       1926.14        21.16 o                         
   3   1   9          4.21          6.29         1.57 o                         
   4   1   9        125.70        132.31         5.39 o                         
   5   1   9        106.91        105.67         6.14 o                         
   6   1   9         45.89         46.80         5.91 o                         
   7   1   9        396.93        402.48        14.15 o                         
   8   1   9          0.01         10.39         6.37 o                         
   9   1   9          5.30          7.03         7.56 o                         
  10   1   9          2.67          2.23         8.09 o                         
  11   1   9        120.75         96.85        15.53 o                         
 -13   2   9        149.32        142.14        34.58 o                         
 -12   2   9        257.90        244.39        20.73 o                         
 -11   2   9        540.97        585.85        22.77 o                         
 -10   2   9         10.02          8.28         7.76 o                         
  -9   2   9         88.97        103.56         8.90 o                         
  -8   2   9         57.51         71.22         7.11 o                         
  -7   2   9        419.81        451.88        13.03 o                         
  -6   2   9        337.16        360.01        10.58 o                         
  -5   2   9       1151.11       1128.19        21.93 o                         
  -4   2   9       1538.42       1538.23        18.52 o                         
  -3   2   9         61.18         87.72         5.14 o                         
  -2   2   9         65.40         68.63         5.55 o                         
  -1   2   9         34.23         17.67         2.94 o                         
   0   2   9        183.66        218.15         5.73 o                         
   1   2   9        238.39        269.97         7.91 o                         
   2   2   9         32.28         35.01         5.29 o                         
   3   2   9       1895.75       1731.50        34.63 o                         
   4   2   9        104.01        100.94         6.89 o                         
   5   2   9        389.88        402.06        11.41 o                         
   6   2   9         96.52         99.63         6.50 o                         
   7   2   9        213.48        211.96        11.73 o                         
   8   2   9        341.58        337.61        15.24 o                         
   9   2   9          8.13          8.11         8.19 o                         
  10   2   9          2.41         14.03         8.89 o                         
  11   2   9          0.62         23.34        11.75 o                         
 -13   3   9          2.69          6.66        22.12 o                         
 -12   3   9        103.16        103.82        15.42 o                         
 -11   3   9         11.16          6.95         7.40 o                         
 -10   3   9        760.26        742.09        22.54 o                         
  -9   3   9        460.81        452.20        17.05 o                         
  -8   3   9        476.80        460.46        14.87 o                         
  -7   3   9        907.55        852.10        22.76 o                         
  -6   3   9       2191.03       2186.37        28.75 o                         
  -5   3   9       1029.94       1045.04        16.91 o                         
  -4   3   9       2398.07       2365.91        25.02 o                         
  -3   3   9       1419.19       1499.95        18.19 o                         
  -2   3   9        360.34        352.26         9.64 o                         
  -1   3   9       1084.23       1067.67        14.20 o                         
   0   3   9         52.80         82.60         3.69 o                         
   1   3   9        500.01        515.98        10.36 o                         
   2   3   9        210.58        228.97         8.17 o                         
   3   3   9         40.93         44.56         5.78 o                         
   4   3   9          5.49          8.51         3.16 o                         
   5   3   9         18.03         24.39         4.67 o                         
   6   3   9         19.40         29.32         5.05 o                         
   7   3   9         25.34         26.62         7.23 o                         
   8   3   9        150.05        135.46        13.22 o                         
   9   3   9        292.63        292.91        18.23 o                         
  10   3   9          0.31         17.47        13.35 o                         
  11   3   9        263.68        231.45        41.84 o                         
 -12   4   9        366.12        318.56        40.38 o                         
 -11   4   9          7.41          1.23         6.96 o                         
 -10   4   9          6.96          5.81         7.60 o                         
  -9   4   9        355.23        319.73        14.65 o                         
  -8   4   9       1559.99       1546.07        39.45 o                         
  -7   4   9       1154.09       1135.94        21.59 o                         
  -6   4   9         11.02         11.50         3.31 o                         
  -5   4   9          4.56          7.66         3.51 o                         
  -4   4   9        447.74        471.23        12.52 o                         
  -3   4   9         15.54         13.59         3.06 o                         
  -2   4   9        726.62        717.34        12.44 o                         
  -1   4   9        119.50        127.98         4.85 o                         
   0   4   9        614.85        596.08        11.64 o                         
   1   4   9        524.08        443.50        13.02 o                         
   2   4   9       1293.76       1329.27        21.11 o                         
   3   4   9        967.95        939.53        22.81 o                         
   4   4   9        786.20        778.64        16.60 o                         
   5   4   9         10.91          9.39         3.73 o                         
   6   4   9       2668.04       2566.31        47.70 o                         
   7   4   9        905.48        873.03        24.93 o                         
   8   4   9        332.53        367.23        19.17 o                         
   9   4   9        370.85        327.49        22.01 o                         
  10   4   9         16.77         36.93        13.23 o                         
  11   4   9        333.03        391.95        51.04 o                         
 -12   5   9        230.83        220.76        22.92 o                         
 -11   5   9        330.96        359.18        16.99 o                         
 -10   5   9        317.44        317.63        15.46 o                         
  -9   5   9        304.37        337.68        14.12 o                         
  -8   5   9         70.42         76.94         7.72 o                         
  -7   5   9        512.23        511.31        15.50 o                         
  -6   5   9        126.60        129.17         6.95 o                         
  -5   5   9        875.61        852.21        15.33 o                         
  -4   5   9       2689.27       2665.94        28.14 o                         
  -3   5   9          3.68          4.52         3.31 o                         
  -2   5   9        139.90        114.45         4.89 o                         
  -1   5   9       1140.49       1062.84        13.23 o                         
   0   5   9       4392.81       4525.11        41.77 o                         
   1   5   9       1411.91       1333.27        18.74 o                         
   2   5   9        100.72        103.72         5.40 o                         
   3   5   9        100.65         85.18         4.36 o                         
   4   5   9          0.00          3.27         3.25 o                         
   5   5   9          4.65          9.28         4.75 o                         
   6   5   9       1845.96       1730.22        34.88 o                         
   7   5   9         57.06         41.20         9.10 o                         
   8   5   9        157.65        131.26        14.57 o                         
   9   5   9        197.70        221.60        18.78 o                         
  10   5   9         97.19        123.33        18.97 o                         
 -12   6   9        262.54        259.81        21.83 o                         
 -11   6   9         50.65         48.99         8.84 o                         
 -10   6   9         35.12         41.40         7.84 o                         
  -9   6   9          1.18         -1.93         6.24 o                         
  -8   6   9        758.00        785.58        20.53 o                         
  -7   6   9        452.69        424.87        14.95 o                         
  -6   6   9         36.98         50.51         5.36 o                         
  -5   6   9        608.40        593.29        15.12 o                         
  -4   6   9        113.43        123.28         7.54 o                         
  -3   6   9        769.45        758.96        12.04 o                         
  -2   6   9          1.47          1.92         2.41 o                         
  -1   6   9       2221.59       2336.59        24.83 o                         
   0   6   9       4786.33       4637.71        38.33 o                         
   1   6   9         60.55         47.20         4.10 o                         
   2   6   9       2758.68       2673.53        25.76 o                         
   3   6   9        631.00        593.46        12.26 o                         
   4   6   9        709.54        610.10        17.06 o                         
   5   6   9        437.98        488.31        16.02 o                         
   6   6   9        566.56        628.14        21.16 o                         
   7   6   9        349.84        343.85        18.19 o                         
   8   6   9         52.91         58.67        13.76 o                         
   9   6   9        350.17        353.91        23.65 o                         
  10   6   9        106.80        155.49        20.56 o                         
 -12   7   9        234.65        238.47        24.74 o                         
 -11   7   9        474.20        484.38        20.50 o                         
 -10   7   9        406.29        398.37        17.80 o                         
  -9   7   9        626.72        633.55        19.64 o                         
  -8   7   9        316.18        327.05        14.01 o                         
  -7   7   9        349.15        301.13        12.68 o                         
  -6   7   9        551.45        512.22        14.07 o                         
  -5   7   9        206.26        210.59         9.31 o                         
  -4   7   9        825.33        764.46        17.26 o                         
  -3   7   9        186.12        180.43         7.56 o                         
  -2   7   9        387.74        370.69         9.66 o                         
  -1   7   9       2010.24       1997.19        22.93 o                         
   0   7   9         87.81         92.75         4.75 o                         
   1   7   9       2609.40       2596.68        24.78 o                         
   2   7   9         56.28         44.03         4.73 o                         
   3   7   9       1757.89       1716.72        27.49 o                         
   4   7   9        845.79        773.34        22.57 o                         
   5   7   9        215.04        225.67        13.08 o                         
   6   7   9        164.26        183.78        13.70 o                         
   7   7   9        463.82        393.43        17.92 o                         
   8   7   9         53.35         69.71        10.92 o                         
   9   7   9          4.98          6.44         9.95 o                         
  10   7   9         19.39         16.00        22.59 o                         
 -12   8   9         42.12         67.17        18.81 o                         
 -11   8   9         20.98         15.18        14.69 o                         
 -10   8   9        449.98        413.31        17.22 o                         
  -9   8   9        133.17        144.23        10.61 o                         
  -8   8   9        256.96        291.71        13.40 o                         
  -7   8   9          0.66          0.39         5.19 o                         
  -6   8   9       2225.93       2080.43        34.78 o                         
  -5   8   9          0.04          8.40         4.44 o                         
  -4   8   9         24.20         27.79         5.11 o                         
  -3   8   9          5.99          3.33         3.51 o                         
  -2   8   9        614.03        593.36        12.45 o                         
  -1   8   9       3294.52       3097.07        42.87 o                         
   0   8   9       1831.67       1766.10        22.88 o                         
   1   8   9       1488.97       1452.02        18.99 o                         
   2   8   9        927.67        880.13        17.31 o                         
   3   8   9       3601.92       3543.76        45.41 o                         
   4   8   9        581.71        612.62        20.60 o                         
   5   8   9       2544.24       2577.00        46.17 o                         
   6   8   9        369.19        376.54        17.41 o                         
   7   8   9         34.94         54.73         9.43 o                         
   8   8   9        314.77        356.34        20.67 o                         
   9   8   9         93.59        113.99        15.27 o                         
  10   8   9         13.86         -9.38        20.80 o                         
 -11   9   9        421.85        416.44        31.23 o                         
 -10   9   9       1124.55       1167.30        29.33 o                         
  -9   9   9         22.19         27.63         6.92 o                         
  -8   9   9        155.64        154.87        10.53 o                         
  -7   9   9        813.70        767.58        21.75 o                         
  -6   9   9        893.86        856.25        21.93 o                         
  -5   9   9          1.11          3.44         4.86 o                         
  -4   9   9         64.97         77.90         6.62 o                         
  -3   9   9        443.42        407.49        12.23 o                         
  -2   9   9       1791.00       1738.83        24.10 o                         
  -1   9   9         54.04         57.88         6.82 o                         
   0   9   9       2005.06       1960.44        25.97 o                         
   1   9   9        338.04        329.05         9.19 o                         
   2   9   9       2281.49       2202.69        29.06 o                         
   3   9   9        147.65        173.12        14.26 o                         
   4   9   9       1427.85       1307.01        31.37 o                         
   5   9   9        130.31        100.32        10.14 o                         
   6   9   9        341.76        315.07        18.54 o                         
   7   9   9        259.28        242.91        17.69 o                         
   8   9   9          0.48          0.09         9.34 o                         
   9   9   9         89.68         80.45        12.07 o                         
 -11  10   9         34.69         30.60        26.74 o                         
 -10  10   9          7.02          4.51         7.78 o                         
  -9  10   9         27.46         43.17         8.74 o                         
  -8  10   9          7.23         15.54         7.29 o                         
  -7  10   9         21.21         20.87         7.49 o                         
  -6  10   9        471.03        435.33        17.98 o                         
  -5  10   9         45.24         68.91         7.72 o                         
  -4  10   9       2501.81       2392.30        34.40 o                         
  -3  10   9        161.13        154.94         8.21 o                         
  -2  10   9        118.33        103.57         6.31 o                         
  -1  10   9       1679.05       1732.96        24.48 o                         
   0  10   9       2090.60       2047.28        27.41 o                         
   1  10   9        539.97        534.33        13.81 o                         
   2  10   9        136.39        156.90         8.29 o                         
   3  10   9       1544.16       1520.62        46.96 o                         
   4  10   9         12.73          8.15         7.21 o                         
   5  10   9        328.45        304.13        15.91 o                         
   6  10   9         66.42         72.31         9.81 o                         
   7  10   9         12.52         28.17         8.84 o                         
   8  10   9         28.80         27.79        10.24 o                         
   9  10   9        301.26        393.69        30.80 o                         
 -10  11   9         66.06         59.15        13.65 o                         
  -9  11   9          5.78          6.72         9.68 o                         
  -8  11   9         37.55         24.63         8.44 o                         
  -7  11   9         19.77         20.98         7.85 o                         
  -6  11   9          0.72         11.71         7.02 o                         
  -5  11   9        672.83        695.94        23.89 o                         
  -4  11   9         20.53         37.49         7.75 o                         
  -3  11   9          0.18          1.11         5.40 o                         
  -2  11   9         72.54         63.96         6.06 o                         
  -1  11   9        183.80        189.98         8.18 o                         
   0  11   9         71.31         81.17         5.90 o                         
   1  11   9        530.37        517.89        13.94 o                         
   2  11   9        615.21        600.26        15.15 o                         
   3  11   9         86.53        110.56        10.88 o                         
   4  11   9        102.39        137.13        13.45 o                         
   5  11   9         45.22         51.43        13.49 o                         
   6  11   9         62.93         50.73        10.64 o                         
   7  11   9        333.91        324.08        20.37 o                         
   8  11   9        142.89        139.21        14.87 o                         
   9  11   9          1.15        -13.24        13.24 o                         
 -10  12   9         20.77         56.38        29.71 o                         
  -9  12   9          7.89         15.76        10.39 o                         
  -8  12   9         65.57         78.62        10.27 o                         
  -7  12   9        223.16        235.62        15.04 o                         
  -6  12   9        101.34         95.64        10.70 o                         
  -5  12   9        308.81        305.23        16.86 o                         
  -4  12   9         16.19         31.42         6.51 o                         
  -3  12   9         23.61          4.71         5.10 o                         
  -2  12   9          1.68          4.51         4.59 o                         
  -1  12   9        263.26        243.54        10.48 o                         
   0  12   9         89.04         73.11         7.74 o                         
   1  12   9        174.02        174.02         9.90 o                         
   2  12   9        639.07        603.06        16.75 o                         
   3  12   9         15.46         23.71         9.13 o                         
   4  12   9        196.50        218.88        16.00 o                         
   5  12   9          1.21         -0.67         7.78 o                         
   6  12   9         86.24        118.48        13.76 o                         
   7  12   9          2.14         11.33        10.12 o                         
   8  12   9        155.30        243.69        25.16 o                         
   9  12   9         66.09         77.03        22.21 o                         
 -10  13   9         27.01         75.63        35.83 o                         
  -9  13   9         17.76         29.49        18.00 o                         
  -8  13   9        363.53        364.01        20.19 o                         
  -7  13   9          5.40         18.07         7.77 o                         
  -6  13   9         53.39         30.76         7.84 o                         
  -5  13   9        123.51        135.49        12.38 o                         
  -4  13   9         91.82         85.24         9.51 o                         
  -3  13   9        453.57        444.17        17.87 o                         
  -2  13   9          4.97         10.33         6.60 o                         
  -1  13   9        112.76        112.81         8.95 o                         
   0  13   9        172.46        185.31        12.92 o                         
   1  13   9        126.71        115.27         9.00 o                         
   2  13   9        150.97        154.56        12.36 o                         
   3  13   9         33.39         27.17         9.74 o                         
   4  13   9        330.33        352.65        20.46 o                         
   5  13   9        284.36        326.91        20.19 o                         
   6  13   9         38.14         37.04        16.98 o                         
   7  13   9        197.95        188.59        16.92 o                         
   8  13   9        331.32        291.18        26.47 o                         
  -9  14   9        283.47        336.79        50.83 o                         
  -8  14   9        252.73        298.35        23.21 o                         
  -7  14   9        109.90        137.32        13.13 o                         
  -6  14   9        472.31        504.54        23.16 o                         
  -5  14   9        973.00        893.45        27.46 o                         
  -4  14   9         11.88          7.78         8.45 o                         
  -3  14   9          0.22         18.70         7.09 o                         
  -2  14   9        505.08        533.65        18.28 o                         
  -1  14   9         63.60         46.27        11.97 o                         
   0  14   9        129.61        127.93        11.50 o                         
   1  14   9        285.75        286.62        16.03 o                         
   2  14   9         81.14         79.71        10.32 o                         
   3  14   9         70.04         65.35        11.85 o                         
   4  14   9        516.31        498.10        24.42 o                         
   5  14   9        102.78        113.46        13.52 o                         
   6  14   9          0.13          3.76         9.52 o                         
   7  14   9        268.60        307.31        27.46 o                         
   8  14   9         64.48         34.18        23.12 o                         
  -8  15   9         17.44         42.66        18.81 o                         
  -7  15   9          9.45         34.44        12.65 o                         
  -6  15   9         58.74         99.25        12.88 o                         
  -5  15   9        377.35        368.86        19.05 o                         
  -4  15   9        108.28        109.13        10.62 o                         
  -3  15   9       1301.19       1316.15        32.57 o                         
  -2  15   9         75.53         78.14        10.16 o                         
  -1  15   9        511.98        526.08        22.61 o                         
   0  15   9        368.80        388.94        21.13 o                         
   1  15   9        207.16        222.39        14.62 o                         
   2  15   9        146.33        153.67        13.42 o                         
   3  15   9          6.17         17.13         8.43 o                         
   4  15   9         14.73          7.19         9.44 o                         
   5  15   9         86.55         66.34        11.36 o                         
   6  15   9         62.99         52.75        16.95 o                         
   7  15   9          3.30          4.60        16.39 o                         
  -7  16   9        123.50        141.17        25.39 o                         
  -6  16   9        804.27        818.46        37.31 o                         
  -5  16   9        406.08        371.96        19.34 o                         
  -4  16   9        503.18        508.44        21.39 o                         
  -3  16   9        202.79        218.57        16.27 o                         
  -2  16   9       1341.49       1358.45        39.56 o                         
  -1  16   9        188.42        186.42        15.01 o                         
   0  16   9         12.96          1.74         8.23 o                         
   1  16   9        691.81        691.13        28.51 o                         
   2  16   9         15.79         10.50         8.05 o                         
   3  16   9          6.35          9.67        11.73 o                         
   4  16   9         16.94          6.77         8.33 o                         
   5  16   9         36.07         35.39        13.98 o                         
   6  16   9         64.09         36.62        19.92 o                         
  -7  17   9         11.23          8.91        23.09 o                         
  -6  17   9         32.64         24.63        16.51 o                         
  -5  17   9         25.44         18.20        16.30 o                         
  -4  17   9         94.32        108.80        13.99 o                         
  -3  17   9         42.37         36.05         9.33 o                         
  -2  17   9          3.92         10.86         8.69 o                         
  -1  17   9         25.26         36.22         9.68 o                         
   0  17   9        218.42        202.59        16.60 o                         
   1  17   9        683.18        664.26        32.84 o                         
   2  17   9          5.14         12.35         8.13 o                         
   3  17   9        460.25        402.62        29.04 o                         
   4  17   9         27.08        -14.23        15.32 o                         
   5  17   9        125.73        133.91        32.29 o                         
  -6  18   9        119.31        120.05        32.93 o                         
  -3  18   9        503.36        567.79        36.54 o                         
  -2  18   9        323.42        328.68        21.92 o                         
  -1  18   9        238.47        246.12        19.30 o                         
   0  18   9         81.09         78.86        13.88 o                         
   1  18   9        229.64        225.76        20.68 o                         
   2  18   9          3.06          8.10        10.23 o                         
   3  18   9         61.96         22.20        16.06 o                         
  -2  19   9          1.25         21.96        42.74 o                         
  -1  19   9         44.78         46.61        30.43 o                         
   0  19   9        107.64        128.50        33.61 o                         
 -13   0  10         96.60         86.69        29.60 o                         
 -12   0  10          4.42          7.45        18.40 o                         
 -11   0  10         29.98         11.27         9.92 o                         
 -10   0  10        740.26        749.00        38.61 o                         
  -9   0  10         83.98         86.65        13.63 o                         
  -8   0  10       1099.53       1063.44        33.59 o                         
  -7   0  10         58.82         55.52        10.59 o                         
  -6   0  10       6036.14       5735.86        94.28 o                         
  -5   0  10       2113.50       2105.11        40.63 o                         
  -4   0  10       4835.64       4677.92        72.95 o                         
  -3   0  10        732.36        738.56        22.61 o                         
  -2   0  10        252.91        278.67        14.84 o                         
  -1   0  10       1554.56       1616.05        39.23 o                         
   0   0  10        557.90        564.69        15.43 o                         
   1   0  10         65.83         43.85        21.33 o                         
   2   0  10       2372.73       2448.14        44.31 o                         
   3   0  10       2866.78       2738.23        49.84 o                         
   4   0  10         68.38         58.34         5.74 o                         
   5   0  10         42.29         44.06         7.85 o                         
   6   0  10        259.19        243.03        19.75 o                         
   7   0  10          4.60         23.79        10.50 o                         
   8   0  10        395.52        364.40        27.45 o                         
   9   0  10         94.14        132.36        17.96 o                         
  10   0  10         94.59        106.54        22.02 o                         
  11   0  10        351.09        430.93        55.37 o                         
 -13   1  10          0.02        -23.59        27.67 o                         
 -12   1  10        195.78        207.49        30.91 o                         
 -11   1  10        191.47        209.99        17.06 o                         
 -10   1  10        223.90        211.96        13.88 o                         
  -9   1  10         82.78         73.83         8.44 o                         
  -8   1  10       2402.93       2283.03        36.80 o                         
  -7   1  10          0.49         16.08         5.10 o                         
  -6   1  10         16.56         11.09         5.03 o                         
  -5   1  10        759.97        702.90        15.50 o                         
  -4   1  10       2848.00       2749.27        34.04 o                         
  -3   1  10       1107.23       1115.09        18.93 o                         
  -2   1  10        167.45        162.78         7.05 o                         
  -1   1  10         12.06         15.34         2.64 o                         
   0   1  10        496.69        459.61        11.71 o                         
   1   1  10       1092.27       1088.74        16.75 o                         
   2   1  10         44.65         43.43         5.42 o                         
   3   1  10        481.83        461.27        11.38 o                         
   4   1  10       2087.60       2048.04        26.14 o                         
   5   1  10       1223.81       1226.48        25.33 o                         
   6   1  10       1599.88       1511.21        41.10 o                         
   7   1  10        567.00        555.30        21.22 o                         
   8   1  10       1263.41       1224.77        32.90 o                         
   9   1  10         21.94         21.67         7.38 o                         
  10   1  10        240.09        225.65        18.12 o                         
  11   1  10         20.59         16.56        13.59 o                         
 -12   2  10         25.65         -3.74        16.45 o                         
 -11   2  10         57.29         63.71        11.25 o                         
 -10   2  10         53.67         74.10        10.87 o                         
  -9   2  10        384.39        376.37        16.63 o                         
  -8   2  10         39.97         28.83         5.83 o                         
  -7   2  10          0.12         11.10         4.60 o                         
  -6   2  10       2063.93       1909.07        29.92 o                         
  -5   2  10        481.70        432.62        11.47 o                         
  -4   2  10         47.17         43.60         4.31 o                         
  -3   2  10        130.51        130.84         6.23 o                         
  -2   2  10        897.49        923.47        15.05 o                         
  -1   2  10        259.72        267.96         6.42 o                         
   0   2  10        303.80        257.71         7.25 o                         
   1   2  10       1524.22       1605.15        20.74 o                         
   2   2  10        380.01        381.21        10.70 o                         
   3   2  10        254.83        264.15         9.85 o                         
   4   2  10        641.00        635.31        15.63 o                         
   5   2  10        130.39        139.32         9.88 o                         
   6   2  10        102.65         85.33         8.08 o                         
   7   2  10          0.03          9.53         7.42 o                         
   8   2  10        211.33        244.88        14.21 o                         
   9   2  10        160.12        136.56        12.20 o                         
  10   2  10         13.14          7.25         9.52 o                         
 -12   3  10        272.97        254.93        44.71 o                         
 -11   3  10         82.45         92.41        15.26 o                         
 -10   3  10         67.30         98.10        14.41 o                         
  -9   3  10        100.97         87.42        13.83 o                         
  -8   3  10        182.41        144.52        13.88 o                         
  -7   3  10          0.02          4.63         4.97 o                         
  -6   3  10        167.10        174.57         8.20 o                         
  -5   3  10       2220.02       2110.67        29.63 o                         
  -4   3  10       2364.71       2206.56        29.74 o                         
  -3   3  10        364.35        382.42         9.64 o                         
  -2   3  10        591.05        625.13        12.40 o                         
  -1   3  10        305.86        325.28         7.45 o                         
   0   3  10        784.61        858.80        12.35 o                         
   1   3  10         37.28         30.48         3.20 o                         
   2   3  10         53.54         52.81         4.73 o                         
   3   3  10         37.80         41.10         5.68 o                         
   4   3  10       1857.01       1867.45        30.73 o                         
   5   3  10        558.09        558.70        16.68 o                         
   6   3  10        229.73        220.22        12.70 o                         
   7   3  10        254.26        249.08        15.09 o                         
   8   3  10         17.29         12.55         8.47 o                         
   9   3  10        110.43        143.20        14.68 o                         
  10   3  10          0.88         14.91        12.94 o                         
 -12   4  10          1.74         -6.23        14.69 o                         
 -11   4  10         37.93         23.62         8.53 o                         
 -10   4  10        147.70        136.89        10.90 o                         
  -9   4  10        196.06        205.73        13.29 o                         
  -8   4  10        892.35        887.82        25.36 o                         
  -7   4  10          5.27         11.51         4.94 o                         
  -6   4  10       1427.13       1389.45        26.81 o                         
  -5   4  10       1233.85       1198.75        20.00 o                         
  -4   4  10       3189.50       3216.43        48.51 o                         
  -3   4  10        331.67        307.62         9.92 o                         
  -2   4  10        725.64        774.07        15.58 o                         
  -1   4  10        668.90        622.54         9.90 o                         
   0   4  10       2863.53       2908.65        32.35 o                         
   1   4  10        755.39        733.70        15.10 o                         
   2   4  10        365.09        416.60        12.22 o                         
   3   4  10        248.88        235.57         9.83 o                         
   4   4  10        646.12        562.84        17.19 o                         
   5   4  10        402.69        390.92        16.50 o                         
   6   4  10         22.66         30.37         7.89 o                         
   7   4  10        277.30        306.61        16.91 o                         
   8   4  10        850.80        905.28        42.64 o                         
   9   4  10          8.20         10.16         9.83 o                         
  10   4  10         24.07         35.78        12.01 o                         
  11   4  10        107.01         70.23        29.10 o                         
 -12   5  10         43.56         29.87        13.66 o                         
 -11   5  10        165.91        176.37        12.75 o                         
 -10   5  10          3.39          3.10         7.64 o                         
  -9   5  10         48.92         50.00         8.09 o                         
  -8   5  10        121.42        133.20         9.56 o                         
  -7   5  10        825.03        809.12        21.24 o                         
  -6   5  10       1616.39       1583.90        26.23 o                         
  -5   5  10         50.69         35.86         5.67 o                         
  -4   5  10          7.24          9.90         3.85 o                         
  -3   5  10         66.51         65.28         4.71 o                         
  -2   5  10          0.80          4.29         3.16 o                         
  -1   5  10         54.66         71.52         3.84 o                         
   0   5  10        192.02        191.83         5.74 o                         
   1   5  10         25.22         26.23         3.66 o                         
   2   5  10        426.86        437.52        12.11 o                         
   3   5  10         20.56         28.97         4.82 o                         
   4   5  10         26.27         42.10         5.78 o                         
   5   5  10        199.04        207.07        15.57 o                         
   6   5  10       2446.96       2285.66        46.83 o                         
   7   5  10        330.23        348.24        21.10 o                         
   8   5  10         33.79         73.86        14.93 o                         
   9   5  10          0.01         -9.89        11.36 o                         
  10   5  10        104.13        183.41        37.73 o                         
  11   5  10         28.46         75.70        31.21 o                         
 -12   6  10          5.27         24.08        17.56 o                         
 -11   6  10         77.17         58.44         9.30 o                         
 -10   6  10          3.45          9.35         7.28 o                         
  -9   6  10          2.84          2.04         5.81 o                         
  -8   6  10        278.31        286.32        12.85 o                         
  -7   6  10        436.70        465.91        16.71 o                         
  -6   6  10         11.16         15.83         5.25 o                         
  -5   6  10         89.63         77.55         8.01 o                         
  -4   6  10        187.75        195.85         9.93 o                         
  -3   6  10        302.48        280.61         8.25 o                         
  -2   6  10          3.86          9.30         2.95 o                         
  -1   6  10         16.30         14.35         3.09 o                         
   0   6  10       1031.72        965.44        14.36 o                         
   1   6  10         11.64          8.26         4.00 o                         
   2   6  10        177.80        188.15         8.92 o                         
   3   6  10        925.73        924.60        21.50 o                         
   4   6  10        205.00        214.24        12.52 o                         
   5   6  10          6.03          6.85         6.37 o                         
   6   6  10         28.82         36.23         7.76 o                         
   7   6  10         17.06         13.76         7.19 o                         
   8   6  10        130.24        108.65        16.99 o                         
   9   6  10         17.91         24.09        11.32 o                         
 -12   7  10         10.16         37.83        22.69 o                         
 -11   7  10          4.72          7.57        10.79 o                         
 -10   7  10         85.92         82.79         9.94 o                         
  -9   7  10        194.26        222.85        12.55 o                         
  -8   7  10        242.32        240.93        12.16 o                         
  -7   7  10        111.03        119.89         8.61 o                         
  -6   7  10          3.39         17.22         5.75 o                         
  -5   7  10        490.78        467.43        15.59 o                         
  -4   7  10        485.24        474.30        13.95 o                         
  -3   7  10         75.42         75.47         5.26 o                         
  -2   7  10          0.22         -2.32         3.52 o                         
  -1   7  10        928.49        875.21        15.04 o                         
   0   7  10        337.05        335.26        10.10 o                         
   1   7  10        338.24        353.25        10.48 o                         
   2   7  10        103.17         99.89         6.76 o                         
   3   7  10       3601.98       3444.20        51.05 o                         
   4   7  10       2011.70       2044.05        39.35 o                         
   5   7  10       2451.53       2420.45        44.48 o                         
   6   7  10        797.95        777.69        24.81 o                         
   7   7  10         69.72         64.52         9.03 o                         
   8   7  10         80.84        146.66        21.77 o                         
   9   7  10         92.95         67.95        16.15 o                         
 -12   8  10          3.31         -1.61        22.91 o                         
 -11   8  10        119.13        121.72        24.40 o                         
 -10   8  10        585.96        619.15        22.44 o                         
  -9   8  10        507.35        508.03        18.31 o                         
  -8   8  10        368.19        387.96        18.31 o                         
  -7   8  10        418.23        413.41        15.07 o                         
  -6   8  10          1.67          3.70         5.69 o                         
  -5   8  10        548.43        614.38        18.23 o                         
  -4   8  10         46.50         39.05         7.84 o                         
  -3   8  10        507.51        486.18        12.93 o                         
  -2   8  10        120.06        114.74         6.41 o                         
  -1   8  10        345.97        370.36        10.36 o                         
   0   8  10         11.43         10.12         3.95 o                         
   1   8  10       1333.81       1308.16        27.51 o                         
   2   8  10        112.34        121.91         9.71 o                         
   3   8  10        332.60        334.32        22.53 o                         
   4   8  10         19.80         18.92         6.73 o                         
   5   8  10        361.60        378.94        17.29 o                         
   6   8  10        111.43         93.34        15.75 o                         
   7   8  10          1.24         24.15         8.31 o                         
   8   8  10          9.05         16.88        11.41 o                         
   9   8  10        320.57        316.94        34.07 o                         
 -11   9  10         35.65         58.34        28.17 o                         
 -10   9  10         75.20         77.88        12.66 o                         
  -9   9  10        509.09        581.67        21.37 o                         
  -8   9  10          2.00         10.85         7.25 o                         
  -7   9  10         57.61         68.80         8.94 o                         
  -6   9  10        362.03        406.79        15.91 o                         
  -5   9  10        104.34        134.27         9.64 o                         
  -4   9  10        103.01         78.44         7.02 o                         
  -3   9  10        658.42        682.31        15.52 o                         
  -2   9  10        284.37        286.61         9.58 o                         
  -1   9  10        643.65        683.01        16.34 o                         
   0   9  10          5.69          8.72         4.17 o                         
   1   9  10        332.55        323.42        10.78 o                         
   2   9  10        981.26        909.78        19.93 o                         
   3   9  10        887.63        829.67        27.33 o                         
   4   9  10         45.10         41.77         9.14 o                         
   5   9  10          9.04         13.60         7.27 o                         
   6   9  10         32.59         33.68         8.12 o                         
   7   9  10         14.31         23.99         8.59 o                         
   8   9  10          6.25         -0.20         9.26 o                         
   9   9  10        911.78        949.91        81.54 o                         
 -10  10  10        274.48        346.53        22.03 o                         
  -9  10  10        366.95        415.84        22.66 o                         
  -8  10  10         31.92         43.97         9.17 o                         
  -7  10  10        136.22        160.73        15.63 o                         
  -6  10  10        407.30        398.95        18.64 o                         
  -5  10  10         77.55         70.39        11.37 o                         
  -4  10  10        699.94        702.17        22.96 o                         
  -3  10  10        139.80        124.64         7.57 o                         
  -2  10  10        489.66        517.48        13.52 o                         
  -1  10  10        244.38        206.71         9.56 o                         
   0  10  10          0.81          0.72         5.27 o                         
   1  10  10        300.82        292.16        12.30 o                         
   2  10  10       1079.99       1071.91        23.38 o                         
   3  10  10         74.78         76.55         9.09 o                         
   4  10  10        157.02        193.10        13.16 o                         
   5  10  10        205.58        190.68        17.28 o                         
   6  10  10         33.63         28.95         7.93 o                         
   7  10  10        806.54        761.94        30.29 o                         
   8  10  10        197.37        180.86        15.94 o                         
 -10  11  10         71.65         96.97        19.13 o                         
  -9  11  10         77.87        119.36        12.83 o                         
  -8  11  10        213.99        208.30        14.40 o                         
  -7  11  10         78.09         59.44         9.18 o                         
  -6  11  10         30.25         27.85         7.73 o                         
  -5  11  10         37.45         25.81         7.98 o                         
  -4  11  10         31.26         36.99         6.02 o                         
  -3  11  10        612.74        617.90        15.47 o                         
  -2  11  10          9.19          5.49         4.87 o                         
  -1  11  10        106.01        119.67         8.56 o                         
   0  11  10        783.38        790.15        20.27 o                         
   1  11  10        405.10        400.48        14.50 o                         
   2  11  10       1631.85       1661.73        33.08 o                         
   3  11  10        226.55        238.16        14.03 o                         
   4  11  10        174.89        165.31        14.10 o                         
   5  11  10        141.11        170.27        18.21 o                         
   6  11  10        239.16        283.28        18.75 o                         
   7  11  10         54.19         60.66        11.62 o                         
   8  11  10         44.55         95.45        17.16 o                         
 -10  12  10        221.21        163.22        39.30 o                         
  -9  12  10        660.39        738.75        35.28 o                         
  -8  12  10         62.84         79.06        10.96 o                         
  -7  12  10        108.92        126.94        11.62 o                         
  -6  12  10         11.88         12.31         7.71 o                         
  -5  12  10         16.00         20.87         6.37 o                         
  -4  12  10         93.70        108.19         9.43 o                         
  -3  12  10        104.55         96.18         7.01 o                         
  -2  12  10         41.62         27.16         5.58 o                         
  -1  12  10        149.12        141.61        12.56 o                         
   0  12  10       1124.96       1052.70        23.96 o                         
   1  12  10         51.25         59.81         7.07 o                         
   2  12  10        121.44        117.44        12.71 o                         
   3  12  10          1.96          3.65         6.71 o                         
   4  12  10        120.60        128.83        13.27 o                         
   5  12  10         12.30         25.29         8.61 o                         
   6  12  10         20.76         15.14         7.87 o                         
   7  12  10        459.74        521.32        27.48 o                         
   8  12  10         71.95         72.75        56.29 o                         
  -9  13  10        173.57        208.89        27.72 o                         
  -8  13  10         11.29          7.50         9.50 o                         
  -7  13  10        273.11        285.20        18.10 o                         
  -6  13  10         62.25         56.70        10.00 o                         
  -5  13  10        375.39        396.43        18.14 o                         
  -4  13  10        110.36        123.26        10.73 o                         
  -3  13  10        255.90        288.68        15.20 o                         
  -2  13  10        760.77        827.63        27.63 o                         
  -1  13  10          0.86         11.28         8.38 o                         
   0  13  10        694.43        709.10        24.07 o                         
   1  13  10          7.46          5.37         7.22 o                         
   2  13  10         13.46         18.65         8.31 o                         
   3  13  10         57.07         60.16        10.32 o                         
   4  13  10         54.83         42.73        10.78 o                         
   5  13  10         46.62         28.05         8.90 o                         
   6  13  10        137.10        145.04        14.93 o                         
   7  13  10         20.24         46.03        14.76 o                         
   8  13  10          3.57         21.12        24.95 o                         
  -8  14  10        130.68        102.10        18.17 o                         
  -7  14  10        670.34        723.23        28.59 o                         
  -6  14  10         25.84         26.74         8.06 o                         
  -5  14  10         28.14         27.74         9.80 o                         
  -4  14  10        315.12        349.41        19.09 o                         
  -3  14  10        445.65        433.09        21.06 o                         
  -2  14  10         20.65         22.26         8.38 o                         
  -1  14  10          1.12         25.71         9.11 o                         
   0  14  10        160.62        172.03        14.82 o                         
   1  14  10          9.57         36.76         9.71 o                         
   2  14  10        537.20        505.06        21.89 o                         
   3  14  10          6.91         13.36         9.44 o                         
   4  14  10         15.27         11.88         8.97 o                         
   5  14  10         38.22         37.91        10.41 o                         
   6  14  10         87.15         76.92        19.42 o                         
   7  14  10         18.21         64.47        29.10 o                         
  -8  15  10         97.87         92.69        22.67 o                         
  -7  15  10          4.10          4.96        13.02 o                         
  -6  15  10         15.14         23.44         9.65 o                         
  -5  15  10          1.39          5.56        11.41 o                         
  -4  15  10         44.06         51.27        11.34 o                         
  -3  15  10        139.84        131.92        13.51 o                         
  -2  15  10        115.33         91.42        11.86 o                         
  -1  15  10        665.34        689.19        28.52 o                         
   0  15  10          4.56         -0.31         8.53 o                         
   1  15  10         61.11         87.51        11.85 o                         
   2  15  10         29.44         36.88         9.31 o                         
   3  15  10         31.18         24.11         9.20 o                         
   4  15  10        223.36        282.15        20.12 o                         
   5  15  10         58.07         75.56        13.53 o                         
   6  15  10        241.43        291.09        32.55 o                         
   7  15  10        204.17        226.79        42.63 o                         
  -7  16  10         92.85        126.78        37.33 o                         
  -6  16  10        129.33        118.55        32.25 o                         
  -5  16  10        349.18        315.99        22.51 o                         
  -4  16  10         58.74         52.10        10.08 o                         
  -3  16  10        164.15        130.50        13.31 o                         
  -2  16  10         14.54          0.77         8.63 o                         
  -1  16  10         54.22         57.45        12.65 o                         
   0  16  10        151.31        174.37        15.85 o                         
   1  16  10         19.20         20.66        10.22 o                         
   2  16  10          9.15          8.93         8.22 o                         
   3  16  10        124.49        123.78        15.48 o                         
   4  16  10          9.78         19.47        14.10 o                         
   5  16  10         13.96         10.79        15.05 o                         
  -4  17  10        325.65        355.65        52.72 o                         
  -3  17  10         39.12         31.33        17.12 o                         
  -2  17  10         22.88         50.34        12.43 o                         
  -1  17  10         26.03         22.40        10.19 o                         
   0  17  10         69.16         67.71        17.88 o                         
   1  17  10         27.43          2.08        10.89 o                         
   2  17  10         10.18          1.30         9.83 o                         
   3  17  10        128.16         97.45        14.95 o                         
   4  17  10          4.42        -16.90        16.90 o                         
  -3  18  10         14.82          2.43        21.08 o                         
  -2  18  10          1.99         19.82        15.98 o                         
  -1  18  10        197.07        144.66        24.93 o                         
   0  18  10          0.81         10.72        27.10 o                         
   1  18  10         18.52         19.40        27.35 o                         
   2  18  10         13.10         13.74        20.15 o                         
   3  18  10         15.26         55.05        26.99 o                         
   1  19  10         53.47         25.34        19.44 o                         
 -12   1  11         44.76         29.07        20.47 o                         
 -11   1  11         91.98         85.18        11.78 o                         
 -10   1  11         34.46         29.99         8.95 o                         
  -9   1  11         20.06         15.78         7.45 o                         
  -8   1  11        556.54        587.69        22.43 o                         
  -7   1  11        199.33        193.74        10.18 o                         
  -6   1  11        154.05        168.55         8.59 o                         
  -5   1  11         18.17         19.56         4.43 o                         
  -4   1  11         79.72         89.32         5.72 o                         
  -3   1  11        150.42        139.89         7.08 o                         
  -2   1  11        248.66        245.75         7.17 o                         
  -1   1  11         31.64         35.54         3.71 o                         
   0   1  11         27.96         41.85         6.83 o                         
   1   1  11        153.99        142.34         8.22 o                         
   2   1  11         18.43         35.26         8.85 o                         
   3   1  11         74.63         73.87         7.78 o                         
   4   1  11        280.13        275.20        13.89 o                         
   5   1  11        239.24        238.26        18.29 o                         
   6   1  11        297.28        274.64        15.28 o                         
   7   1  11        236.83        246.92        16.39 o                         
   8   1  11         89.35         72.34        10.81 o                         
   9   1  11         38.80         37.37         9.25 o                         
  10   1  11          2.61         12.43        12.41 o                         
 -12   2  11          0.17         22.79        36.49 o                         
 -11   2  11        427.74        459.69        25.39 o                         
 -10   2  11          5.98         12.36         7.98 o                         
  -9   2  11        150.27        159.55        13.94 o                         
  -8   2  11         14.04         20.25         6.12 o                         
  -7   2  11         41.57         40.15         6.53 o                         
  -6   2  11       2317.57       2152.57        34.96 o                         
  -5   2  11         69.52         69.70         5.42 o                         
  -4   2  11        564.64        579.90        12.63 o                         
  -3   2  11        529.16        495.68        12.30 o                         
  -2   2  11          0.37          6.34         3.22 o                         
  -1   2  11        270.56        265.63         6.81 o                         
   0   2  11        517.96        541.77        13.75 o                         
   1   2  11          3.43         10.96         3.88 o                         
   2   2  11          1.55          5.99         6.27 o                         
   3   2  11        263.89        248.52        11.47 o                         
   4   2  11        823.10        764.26        21.34 o                         
   5   2  11        268.42        247.65        13.89 o                         
   6   2  11          0.12          8.37         6.77 o                         
   7   2  11         59.55         27.53         7.88 o                         
   8   2  11         85.43         95.73        10.35 o                         
   9   2  11         56.25         62.96        13.04 o                         
  10   2  11         94.02        127.33        29.69 o                         
 -11   3  11         34.30         62.29        10.84 o                         
 -10   3  11         70.32         84.24        11.24 o                         
  -9   3  11         43.50         47.83         7.85 o                         
  -8   3  11         58.85         66.28         8.68 o                         
  -7   3  11         49.90         55.62         8.39 o                         
  -6   3  11         28.28         28.75         6.98 o                         
  -5   3  11          2.04          7.87         4.32 o                         
  -4   3  11         73.91         73.36         5.81 o                         
  -3   3  11         74.66         89.80         5.95 o                         
  -2   3  11        336.00        323.95         8.95 o                         
  -1   3  11          9.47         16.81         3.01 o                         
   0   3  11        256.45        246.52         9.19 o                         
   1   3  11         43.42         44.69         5.18 o                         
   2   3  11       2507.62       2571.76        38.60 o                         
   3   3  11        420.41        410.81        14.43 o                         
   4   3  11        289.57        318.07        12.23 o                         
   5   3  11          1.03         -7.01         7.50 o                         
   6   3  11         10.27          3.36         7.06 o                         
   7   3  11         85.58         74.96        15.01 o                         
   8   3  11        376.15        360.08        24.00 o                         
   9   3  11         85.00         67.15        12.97 o                         
  10   3  11        275.71        266.57        31.05 o                         
 -11   4  11        550.27        543.96        27.05 o                         
 -10   4  11        279.80        275.67        20.23 o                         
  -9   4  11         47.74         36.89         8.27 o                         
  -8   4  11        249.35        266.97        17.47 o                         
  -7   4  11         23.30         29.77         6.28 o                         
  -6   4  11       1603.37       1643.86        28.15 o                         
  -5   4  11         85.25         88.27         6.45 o                         
  -4   4  11         20.96         21.43         4.28 o                         
  -3   4  11        350.31        319.02        10.47 o                         
  -2   4  11         25.77         34.77         3.85 o                         
  -1   4  11       2078.02       2161.31        32.52 o                         
   0   4  11        744.55        659.18        21.41 o                         
   1   4  11        217.89        191.99         8.73 o                         
   2   4  11         27.33         23.84         5.80 o                         
   3   4  11       3185.51       3120.64        52.99 o                         
   4   4  11          7.15         12.89         5.36 o                         
   5   4  11        212.38        204.88        14.02 o                         
   6   4  11        141.51        113.20        12.28 o                         
   7   4  11        435.07        438.81        25.30 o                         
   8   4  11         14.75         14.79        10.58 o                         
   9   4  11         17.98         10.54        10.12 o                         
  10   4  11          0.93          7.95        23.12 o                         
 -12   5  11          1.30        -25.02        25.02 o                         
 -11   5  11         40.35         41.10        13.18 o                         
 -10   5  11          2.11         -2.97         7.46 o                         
  -9   5  11        270.79        317.84        16.38 o                         
  -8   5  11         16.72         10.84         7.50 o                         
  -7   5  11        288.40        316.69        13.31 o                         
  -6   5  11        102.96         94.22         7.46 o                         
  -5   5  11        209.75        210.95        12.60 o                         
  -4   5  11       2101.46       2063.94        32.55 o                         
  -3   5  11         38.79         42.61         4.52 o                         
  -2   5  11        120.25        144.60         6.00 o                         
  -1   5  11        972.89        982.19        17.99 o                         
   0   5  11        843.28        825.44        16.94 o                         
   1   5  11        528.13        531.77        15.43 o                         
   2   5  11        132.29        127.55         8.40 o                         
   3   5  11          0.39         12.46         6.04 o                         
   4   5  11       1550.16       1513.34        30.21 o                         
   5   5  11         25.18         20.81         6.43 o                         
   6   5  11         63.45         88.90        24.84 o                         
   7   5  11         15.90         19.08        11.73 o                         
   8   5  11         21.70         30.71        10.92 o                         
   9   5  11          1.12         -9.93        11.05 o                         
  10   5  11          0.20         41.23        27.49 o                         
 -12   6  11        112.84        120.70        34.79 o                         
 -11   6  11        354.88        361.56        29.58 o                         
 -10   6  11        135.44        161.82        13.14 o                         
  -9   6  11        214.46        182.57        13.21 o                         
  -8   6  11        470.63        533.03        18.76 o                         
  -7   6  11       1014.03        983.11        23.42 o                         
  -6   6  11        812.76        765.89        19.92 o                         
  -5   6  11          0.12          6.65         5.07 o                         
  -4   6  11        559.17        518.17        15.92 o                         
  -3   6  11        704.85        683.31        13.15 o                         
  -2   6  11        579.12        536.52        12.10 o                         
  -1   6  11          5.75          7.13         3.57 o                         
   0   6  11        532.40        548.44        11.96 o                         
   1   6  11       6612.65       6301.60        59.76 o                         
   2   6  11         34.32         32.32         4.61 o                         
   3   6  11       1466.07       1439.20        28.35 o                         
   4   6  11         21.42         25.66         7.64 o                         
   5   6  11         20.76         17.84         6.29 o                         
   6   6  11        624.12        664.91        25.97 o                         
   7   6  11          0.12         17.46        13.15 o                         
   8   6  11        815.98        871.80        43.59 o                         
   9   6  11          2.36         -6.09        19.17 o                         
 -11   7  11        190.74        193.35        22.55 o                         
 -10   7  11        322.36        351.75        18.70 o                         
  -9   7  11        314.00        351.82        19.56 o                         
  -8   7  11          0.04          7.29         6.33 o                         
  -7   7  11        125.53        119.14        10.36 o                         
  -6   7  11         54.69         53.71         6.91 o                         
  -5   7  11         71.84         66.68         7.27 o                         
  -4   7  11        350.72        355.37        12.66 o                         
  -3   7  11        417.28        431.88        12.81 o                         
  -2   7  11        866.96        857.12        15.51 o                         
  -1   7  11        166.24        170.46         7.31 o                         
   0   7  11         41.51         37.27         4.80 o                         
   1   7  11          8.38         12.14         4.30 o                         
   2   7  11        410.08        420.97        13.17 o                         
   3   7  11        655.58        640.31        20.51 o                         
   4   7  11       1346.45       1271.31        30.92 o                         
   5   7  11        129.38        115.75        10.86 o                         
   6   7  11        251.21        286.57        18.04 o                         
   7   7  11        117.08        130.13        15.57 o                         
   8   7  11        119.86         68.89        18.30 o                         
 -11   8  11          3.72          1.25        20.47 o                         
 -10   8  11         55.76         59.07        11.11 o                         
  -9   8  11        180.74        165.07        13.93 o                         
  -8   8  11        158.16        171.23        11.74 o                         
  -7   8  11        218.67        237.38        15.09 o                         
  -6   8  11         72.01         81.19         8.43 o                         
  -5   8  11        312.30        348.15        17.78 o                         
  -4   8  11        133.46        164.06         9.12 o                         
  -3   8  11          0.58          9.94         5.20 o                         
  -2   8  11         47.27         56.50         6.97 o                         
  -1   8  11          3.12         -3.74         4.25 o                         
   0   8  11       2380.92       2303.63        32.30 o                         
   1   8  11         71.88         84.17         7.00 o                         
   2   8  11       4548.95       4406.90        50.63 o                         
   3   8  11        986.41        978.30        26.35 o                         
   4   8  11       1223.91       1135.23        29.91 o                         
   5   8  11         16.33         21.43         6.96 o                         
   6   8  11        721.58        750.07        25.36 o                         
   7   8  11         56.92         36.48        15.00 o                         
   8   8  11         87.46        116.95        20.92 o                         
 -11   9  11        240.27        229.15        44.35 o                         
 -10   9  11        651.45        731.09        35.27 o                         
  -9   9  11          9.02         -0.39         7.19 o                         
  -8   9  11        324.69        319.33        16.89 o                         
  -7   9  11         86.40         58.31        10.29 o                         
  -6   9  11        198.23        206.85        12.06 o                         
  -5   9  11        313.09        289.91        13.30 o                         
  -4   9  11         80.98         99.55         7.28 o                         
  -3   9  11        587.04        599.65        16.93 o                         
  -2   9  11        126.20        111.71         7.71 o                         
  -1   9  11       2709.75       2664.05        37.36 o                         
   0   9  11       1007.32       1002.45        22.92 o                         
   1   9  11        131.28        127.12         8.33 o                         
   2   9  11         21.14         18.36         5.56 o                         
   3   9  11        612.24        601.61        21.90 o                         
   4   9  11        368.03        329.87        16.59 o                         
   5   9  11       1398.62       1408.59        37.27 o                         
   6   9  11          4.39          0.48         7.32 o                         
   7   9  11         51.93         50.41        17.72 o                         
   8   9  11         66.98        102.06        23.61 o                         
 -10  10  11        432.60        460.70        88.63 o                         
  -9  10  11        307.54        297.70        17.30 o                         
  -8  10  11          0.33          7.17         8.14 o                         
  -7  10  11        181.27        174.65        19.85 o                         
  -6  10  11        266.39        294.84        14.37 o                         
  -5  10  11        190.24        177.30        11.11 o                         
  -4  10  11         35.68         26.33         8.33 o                         
  -3  10  11        936.48        891.20        20.03 o                         
  -2  10  11         17.33         13.32         5.03 o                         
  -1  10  11          0.16          0.12         6.04 o                         
   0  10  11       2956.27       2889.00        43.69 o                         
   1  10  11        343.90        345.60        18.42 o                         
   2  10  11        152.63        138.73        11.56 o                         
   3  10  11        108.83         99.85        10.14 o                         
   4  10  11        434.29        446.39        19.69 o                         
   5  10  11         11.07         28.01         8.02 o                         
   6  10  11          4.90          8.68         7.91 o                         
   7  10  11         39.55         52.47        12.88 o                         
  -9  11  11          5.80         23.31        11.00 o                         
  -8  11  11          0.54         -3.76         8.13 o                         
  -7  11  11         45.11         43.83         9.29 o                         
  -6  11  11          4.27          7.39        15.50 o                         
  -5  11  11          0.29          7.42         6.19 o                         
  -4  11  11        388.44        393.40        15.73 o                         
  -3  11  11         87.15         90.47         7.35 o                         
  -2  11  11        523.38        472.73        16.88 o                         
  -1  11  11        129.28        114.29         9.81 o                         
   0  11  11        424.86        393.69        15.03 o                         
   1  11  11        509.59        500.65        16.82 o                         
   2  11  11        204.36        169.31        11.43 o                         
   3  11  11        362.57        363.91        16.07 o                         
   4  11  11        341.79        343.48        19.70 o                         
   5  11  11         33.27         22.58         8.65 o                         
   6  11  11        198.15        199.69        16.41 o                         
   7  11  11         94.88        125.60        16.98 o                         
  -9  12  11        306.94        331.16        28.14 o                         
  -8  12  11         13.87          5.52        10.46 o                         
  -7  12  11         50.91         41.09         9.26 o                         
  -6  12  11        508.98        488.22        24.70 o                         
  -5  12  11        234.49        254.36        14.70 o                         
  -4  12  11         21.12         19.03         7.59 o                         
  -3  12  11          4.59         13.53         6.15 o                         
  -2  12  11          0.00         12.26         6.52 o                         
  -1  12  11          0.34          5.51         6.62 o                         
   0  12  11          7.13         12.44         5.67 o                         
   1  12  11         31.48         40.88         7.59 o                         
   2  12  11        126.54        135.19        11.58 o                         
   3  12  11         32.50         36.46         8.05 o                         
   4  12  11         29.56         14.48         7.59 o                         
   5  12  11         22.21         21.15         8.58 o                         
   6  12  11         51.78         75.25        11.85 o                         
   7  12  11          1.42        -16.97        23.84 o                         
   8  12  11         35.41         47.46        25.34 o                         
  -9  13  11         63.03         68.35        26.02 o                         
  -8  13  11        235.50        243.90        29.49 o                         
  -7  13  11         67.55         63.04        12.58 o                         
  -6  13  11         40.40         45.99        10.88 o                         
  -5  13  11         99.93         94.64        11.70 o                         
  -4  13  11        202.62        218.88        13.98 o                         
  -3  13  11        553.38        523.23        20.63 o                         
  -2  13  11        112.82        120.12        18.09 o                         
  -1  13  11         17.59         23.22         9.11 o                         
   0  13  11         78.23         76.03        10.65 o                         
   1  13  11         77.51        106.64        12.08 o                         
   2  13  11         60.22         96.95        12.23 o                         
   3  13  11          3.64          4.57         8.43 o                         
   4  13  11        109.72        133.60        15.45 o                         
   5  13  11        107.19        124.49        13.92 o                         
   6  13  11         24.98         28.93        13.94 o                         
   7  13  11        488.29        476.64        57.70 o                         
  -8  14  11         13.00          3.72        22.77 o                         
  -7  14  11         13.48         -1.49        16.84 o                         
  -6  14  11          0.03         -9.00         9.00 o                         
  -5  14  11          4.26         -7.80         9.17 o                         
  -4  14  11         21.08         18.89        12.37 o                         
  -3  14  11        226.32        224.42        16.46 o                         
  -2  14  11        739.75        781.79        28.16 o                         
  -1  14  11        433.95        430.43        22.68 o                         
   0  14  11        164.66        188.56        15.82 o                         
   1  14  11        188.01        170.00        15.18 o                         
   2  14  11        650.06        615.04        30.61 o                         
   3  14  11         10.52          5.00         8.84 o                         
   4  14  11         40.85         24.71         8.49 o                         
   5  14  11         67.61        125.69        16.57 o                         
   6  14  11        249.31        216.87        28.64 o                         
  -7  15  11          5.51          8.59        24.48 o                         
  -6  15  11        349.76        345.46        35.05 o                         
  -5  15  11        202.42        262.59        20.14 o                         
  -4  15  11         32.44         22.40        14.31 o                         
  -3  15  11        239.13        245.14        17.40 o                         
  -2  15  11        674.49        714.44        27.60 o                         
  -1  15  11        160.07        182.08        16.18 o                         
   0  15  11          8.38          7.93         9.28 o                         
   1  15  11        654.95        703.06        33.36 o                         
   2  15  11          1.70          3.33         9.63 o                         
   3  15  11          0.06          3.59         8.30 o                         
   4  15  11          7.80          1.56         9.16 o                         
   5  15  11         39.10         74.02        28.03 o                         
   6  15  11          0.14        -11.42        24.38 o                         
  -4  16  11        148.35        152.28        25.51 o                         
  -3  16  11        314.97        358.18        23.71 o                         
  -2  16  11        634.74        643.21        27.08 o                         
  -1  16  11        429.91        410.23        23.35 o                         
   0  16  11          0.73          9.29        11.21 o                         
   1  16  11         13.39          5.16         9.86 o                         
   2  16  11        326.59        353.37        24.71 o                         
   3  16  11          2.00         12.78        11.07 o                         
   4  16  11         21.98          7.35        13.96 o                         
   5  16  11         70.04        124.42        33.54 o                         
  -3  17  11         21.26         23.12        26.17 o                         
  -2  17  11          2.69         -9.56        12.93 o                         
  -1  17  11         27.51         46.64        14.94 o                         
   0  17  11          1.02         29.61        16.08 o                         
   1  17  11        274.15        228.47        45.76 o                         
   2  17  11         58.20         17.47        19.51 o                         
   3  17  11         80.42         95.33        18.15 o                         
  -2  18  11        114.49         55.19        25.84 o                         
   1  18  11         67.53         38.30        26.31 o                         
 -11   0  12          2.52          6.46        12.01 o                         
 -10   0  12        239.80        311.05        29.91 o                         
  -9   0  12         92.34         73.32        15.35 o                         
  -8   0  12        229.19        275.40        19.45 o                         
  -7   0  12       4987.42       4841.16       112.56 o                         
  -6   0  12        605.36        540.20        19.18 o                         
  -5   0  12       3056.47       2960.93        76.53 o                         
  -4   0  12         13.06         31.15         6.27 o                         
  -3   0  12          0.02          1.42         6.27 o                         
  -2   0  12          5.08          5.45         5.20 o                         
  -1   0  12        147.44        118.26         9.22 o                         
   0   0  12        704.93        732.90        29.07 o                         
   1   0  12       1160.96       1191.63        38.23 o                         
   2   0  12       1147.98       1219.71        35.35 o                         
   3   0  12        264.13        246.16        18.93 o                         
   4   0  12       2063.17       1943.88        54.68 o                         
   5   0  12         76.45         69.18        12.83 o                         
   6   0  12        193.17        167.78        18.48 o                         
   7   0  12        248.52        281.45        23.44 o                         
   8   0  12          9.85          5.72        11.31 o                         
   9   0  12        599.85        759.61        40.09 o                         
 -11   1  12         14.71         10.47         9.83 o                         
 -10   1  12        139.76        164.77        22.55 o                         
  -9   1  12         26.50         32.39         8.38 o                         
  -8   1  12         98.44         98.84         8.80 o                         
  -7   1  12        514.78        527.11        16.67 o                         
  -6   1  12         26.64         22.43         4.55 o                         
  -5   1  12         42.10         49.36         4.99 o                         
  -4   1  12       1710.96       1632.95        24.95 o                         
  -3   1  12       1603.65       1684.74        24.97 o                         
  -2   1  12       1515.09       1497.47        22.04 o                         
  -1   1  12          0.64          5.07         4.26 o                         
   0   1  12       1060.11       1079.26        25.16 o                         
   1   1  12        279.80        283.57        12.60 o                         
   2   1  12       5296.64       5179.33        63.87 o                         
   3   1  12        410.50        433.59        17.22 o                         
   4   1  12       2363.95       2358.31        43.45 o                         
   5   1  12       1103.52       1059.68        28.85 o                         
   6   1  12        753.09        777.06        25.67 o                         
   7   1  12         63.17         43.52         8.16 o                         
   8   1  12          0.13          3.80         8.84 o                         
   9   1  12         91.81         84.74        15.75 o                         
  10   1  12         69.56         75.65        31.57 o                         
 -11   2  12        176.87        137.12        20.95 o                         
 -10   2  12        133.77        159.77        20.15 o
[truncated: 113,970 more chars]
