# Supplementary material for: Structural modification of functionalized carbazoles: from Z′ = 1 to Z′ = 6
Source: Acta Crystallogr B Struct Sci Cryst Eng Mater. 2026 May 19;82(Pt 3):339–43. doi: 10.1107/S2052520626004506 (PMC13238489; doi:10.1107/S2052520626004506)
Supplement: Supplementary file 4 [file b-82-00339-fdd2sup4.hkl]

data_fdd2                                                                       
_shelx_title ' mjh130019 transformed to Fdd2'                                   
_shelx_refln_list_code          4                                               
_shelx_F_calc_maximum      875.88                                               
_exptl_crystal_F_000      4288.00                                               
_reflns_d_resolution_high  0.7986                                               
                                                                                
loop_                                                                           
 _space_group_symop_operation_xyz                                               
 'x, y, z'                                                                      
 '-x, -y, z'                                                                    
 'x+1/4, -y+1/4, z+1/4'                                                         
 '-x+1/4, y+1/4, z+1/4'                                                         
 'x, y+1/2, z+1/2'                                                              
 '-x, -y+1/2, z+1/2'                                                            
 'x+1/4, -y+3/4, z+3/4'                                                         
 '-x+1/4, y+3/4, z+3/4'                                                         
 'x+1/2, y, z+1/2'                                                              
 '-x+1/2, -y, z+1/2'                                                            
 'x+3/4, -y+1/4, z+3/4'                                                         
 '-x+3/4, y+1/4, z+3/4'                                                         
 'x+1/2, y+1/2, z'                                                              
 '-x+1/2, -y+1/2, z'                                                            
 'x+3/4, -y+3/4, z+1/4'                                                         
 '-x+3/4, y+3/4, z+1/4'                                                         
                                                                                
_cell_length_a    22.4051                                                       
_cell_length_b    35.1366                                                       
_cell_length_c    12.4732                                                       
_cell_angle_alpha  90.000                                                       
_cell_angle_beta   90.000                                                       
_cell_angle_gamma  90.000                                                       
                                                                                
_shelx_F_squared_multiplier     1.000                                           
                                                                                
loop_                                                                           
 _refln_index_h                                                                 
 _refln_index_k                                                                 
 _refln_index_l                                                                 
 _refln_F_squared_calc                                                          
 _refln_F_squared_meas                                                          
 _refln_F_squared_sigma                                                         
 _refln_observed_status                                                         
   3   1 -15        543.25        647.92       134.39 o                         
   5   1 -15        398.29        380.16       174.81 o                         
   7   3 -15        237.57        221.48       167.17 o                         
   3   5 -15          1.57        109.47       150.20 o                         
   3   7 -15        232.50        258.81       134.07 o                         
   5   7 -15         26.10        116.25       127.29 o                         
   5   9 -15          0.90         74.67       223.17 o                         
   1  11 -15        449.24        395.43       173.11 o                         
   3  11 -15        685.99        628.79       353.00 o                         
   2   0 -14        935.71       1021.38       181.17 o                         
  10   0 -14        276.75        613.52       280.03 o                         
   2   2 -14        157.47        154.32        78.99 o                         
   4   2 -14        760.79        717.89       196.87 o                         
  10   2 -14        351.78        229.96       157.83 o                         
  12   2 -14        494.39        607.58       202.81 o                         
   6   4 -14        444.50        382.70       119.65 o                         
  10   4 -14       1611.49       1707.32       231.66 o                         
   2   6 -14        791.34        424.28       139.17 o                         
   4   6 -14        219.95        260.51       130.68 o                         
   2   8 -14        479.43        602.48       136.62 o                         
   4   8 -14        297.78        364.04       146.80 o                         
   6   8 -14        283.87        177.35       151.89 o                         
   8   8 -14        227.68        500.66       151.05 o                         
   2  10 -14        241.29        272.39       126.44 o                         
   6  10 -14         17.24        -49.22       168.02 o                         
  10  10 -14        159.48        228.27       162.08 o                         
   2  12 -14       1025.11       1137.93       179.90 o                         
   6  12 -14         44.18         50.91       141.71 o                         
   2  14 -14        335.74        363.19       150.20 o                         
   4  14 -14         17.69         36.49       165.47 o                         
   6  14 -14       1398.44       1515.55       184.14 o                         
   8  14 -14        343.33        426.83       176.50 o                         
   2  16 -14        472.70        416.65       184.14 o                         
   6  16 -14        751.28        739.10       180.75 o                         
   2  18 -14        102.54         25.14       108.47 o                         
   4  18 -14         57.69        -22.91       163.77 o                         
   1   1 -13        273.41        132.38        87.40 o                         
   3   1 -13        132.36        175.36        72.08 o                         
   5   1 -13        462.42        510.84       133.23 o                         
   7   1 -13        542.41        365.73       126.44 o                         
  15   1 -13        285.79        289.36       206.20 o                         
   3   3 -13       3132.69       3526.66       147.65 o                         
   7   3 -13        952.62       1163.52        97.36 o                         
   9   3 -13        116.80        166.32       134.07 o                         
  15   3 -13        116.17        162.08       231.66 o                         
   1   5 -13       2446.35       2348.84       129.83 o                         
   3   5 -13       1219.86       1330.56       142.56 o                         
  11   5 -13        313.10        347.91       147.65 o                         
   1   7 -13         81.28        191.78       104.37 o                         
  13   7 -13          9.46        -23.76       151.89 o                         
   1   9 -13        975.05        902.03       133.23 o                         
   3   9 -13        260.67        321.61       134.07 o                         
   5   9 -13        197.65        274.09       132.38 o                         
  13   9 -13        578.51        342.82       191.78 o                         
   1  11 -13       1003.85       1264.37       148.50 o                         
   3  11 -13        415.16        266.45       159.53 o                         
   5  11 -13         15.06          5.94       135.77 o                         
   9  11 -13        206.68         35.64       136.62 o                         
  13  11 -13       1228.27       1561.30       156.99 o                         
   3  13 -13        144.51         85.71       140.01 o                         
   5  13 -13         50.56         30.55       146.80 o                         
   9  13 -13        149.60        164.62       147.65 o                         
  11  13 -13        374.12        443.80       175.65 o                         
  13  13 -13        476.47        493.02       177.35 o                         
   3  15 -13       1574.49       1909.28       170.56 o                         
   5  15 -13       1012.41        940.22       164.62 o                         
   9  15 -13       1243.82       1285.58       181.59 o                         
   1  17 -13       1064.43       1097.20       181.59 o                         
   3  17 -13         28.89        -21.21       156.99 o                         
   5  17 -13        499.81        512.54       153.59 o                         
   9  17 -13         12.57        -25.46       156.14 o                         
  11  17 -13        388.52        303.25       285.39 o                         
   1  19 -13        175.30        112.40       106.48 o                         
   3  19 -13        783.48        711.95       134.07 o                         
   7  19 -13        132.99        244.39       168.02 o                         
   1  21 -13        282.96        140.01       140.86 o                         
   3  21 -13        145.77        137.45       104.07 o                         
   5  21 -13        357.63        525.26       129.83 o                         
   7  21 -13        510.95        407.31       167.17 o                         
   1  23 -13        323.00        175.65       127.29 o                         
   3  23 -13       1175.95       1020.75       120.88 o                         
   5  23 -13         30.35         19.52       278.33 o                         
   0   0 -12      11477.44      10831.99       280.03 o                         
   4   0 -12       6230.52       6609.53       167.31 o                         
   8   0 -12       7674.47       7332.49       213.84 o                         
   2   2 -12       3200.79       3941.61       123.89 o                         
   4   2 -12       5680.47       5966.29       204.51 o                         
   6   2 -12        798.18        891.00        90.80 o                         
   8   2 -12        857.77       1006.40       107.77 o                         
   4   4 -12         54.94        151.66        74.42 o                         
   6   4 -12       1452.89       1209.21       105.22 o                         
   8   4 -12        514.44        539.69       105.22 o                         
  10   4 -12       1522.79       1792.18       144.26 o                         
  12   4 -12        529.83        767.96       140.01 o                         
   2   6 -12       3444.16       3659.03       147.65 o                         
   4   6 -12        370.26        462.47        89.10 o                         
   8   6 -12        204.20        112.01        96.74 o                         
  14   6 -12        110.17         34.79       124.74 o                         
  16   6 -12        290.81        410.71       149.35 o                         
   0   8 -12       1705.64       1877.04       118.80 o                         
   4   8 -12        286.03        417.50       149.35 o                         
   6   8 -12       1391.30       1524.03       137.47 o                         
  12   8 -12         90.09        187.53       123.89 o                         
  14   8 -12       1015.56       1181.21       158.68 o                         
   4  10 -12        300.19        386.95       161.23 o                         
   6  10 -12        979.10       1011.50       117.95 o                         
   8  10 -12       1503.93       1689.50       140.01 o                         
  12  10 -12        945.05       1021.68       138.32 o                         
  14  10 -12        970.28       1103.99       139.17 o                         
  16  10 -12        426.74        565.15       157.83 o                         
   0  12 -12       8360.34       8596.86       255.42 o                         
   2  12 -12        755.79        689.04       147.65 o                         
   4  12 -12        201.16        225.24        76.91 o                         
   8  12 -12        772.87        637.28       119.65 o                         
  10  12 -12        102.85         93.34       118.80 o                         
  12  12 -12        241.40        184.99       120.50 o                         
  14  12 -12         34.23        137.47       127.29 o                         
  16  12 -12         69.93         86.55       134.07 o                         
   6  14 -12        322.96        153.59       115.41 o                         
   8  14 -12         37.74        129.83       128.13 o                         
  10  14 -12        450.21        409.86       123.04 o                         
  12  14 -12         13.96         -8.49       148.50 o                         
  14  14 -12         12.86         67.89       134.92 o                         
   2  16 -12       1151.07        955.70        93.69 o                         
   4  16 -12        958.59       1255.03       158.68 o                         
   6  16 -12       1252.16       1036.10       138.32 o                         
  10  16 -12        211.97         64.49        93.34 o                         
  12  16 -12        145.86         73.83       134.07 o                         
   2  18 -12       1193.79       1370.44       114.56 o                         
   4  18 -12       1671.62       1574.10       178.20 o                         
   6  18 -12        573.43        823.11       123.89 o                         
   8  18 -12       1839.39       2077.30       151.89 o                         
  10  18 -12        228.33        162.93       121.35 o                         
  12  18 -12         87.61        139.17       133.23 o                         
  10  20 -12        155.28        413.25       144.26 o                         
  12  20 -12        170.61        185.84       138.32 o                         
   2  22 -12        866.51        896.09       156.14 o                         
   4  22 -12       1155.68       1055.62       135.77 o                         
   6  22 -12         66.33         91.15        82.14 o                         
   8  22 -12        327.17        208.75       128.13 o                         
  10  22 -12        105.18        145.95       123.04 o                         
   2  24 -12          5.32         41.58       166.32 o                         
   4  24 -12         92.17        178.20       135.77 o                         
   6  24 -12       1222.19       1761.07       134.07 o                         
   8  24 -12        292.96        470.11       120.50 o                         
   4  26 -12       1701.27       1653.86       150.20 o                         
   6  26 -12         49.35         28.00       165.47 o                         
   0  28 -12        384.00        351.31       414.95 o                         
   3   1 -11      10935.12      11501.06       338.58 o                         
   5   1 -11       4346.77       3872.95        89.44 o                         
  11   1 -11        240.73        247.78        94.19 o                         
   1   3 -11       1471.72       1705.63        89.95 o                         
   3   3 -11       5822.26       5710.03       139.17 o                         
   5   3 -11        454.90        199.89        60.71 o                         
   7   3 -11       3118.86       3463.10       147.23 o                         
   9   3 -11        131.74        252.03        84.86 o                         
  11   3 -11        104.69        294.45        86.55 o                         
  13   3 -11        457.26        628.79       168.02 o                         
  15   3 -11        711.21        948.70       175.65 o                         
   1   5 -11       4585.85       5076.15       126.44 o                         
   3   5 -11       2573.17       2497.79        71.73 o                         
   5   5 -11       1539.91       1814.12        83.53 o                         
   7   5 -11       4186.57       3978.93       132.80 o                         
  11   5 -11       2667.19       2552.50       158.68 o                         
  15   5 -11       1307.35       1482.45       169.71 o                         
  17   5 -11        250.09        347.07       174.81 o                         
   1   7 -11       1904.49       1968.68        96.74 o                         
   5   7 -11       3856.86       4457.54       114.56 o                         
   9   7 -11       2760.45       2758.70       128.13 o                         
  13   7 -11        270.75        162.08       132.38 o                         
  17   7 -11        304.93        341.97       135.77 o                         
   1   9 -11       6113.73       5636.20        96.74 o                         
   3   9 -11       4402.74       5214.46       117.95 o                         
   5   9 -11       1944.57       1875.34        95.89 o                         
   7   9 -11       1405.69       1208.36       116.25 o                         
   9   9 -11       2023.87       2381.94       154.44 o                         
  13   9 -11       1278.68       1111.63       147.65 o                         
  19   9 -11        338.37        820.57       257.97 o                         
   5  11 -11        247.14        285.97       105.22 o                         
   7  11 -11         12.95         -6.79       128.13 o                         
   9  11 -11        262.84        195.17       115.41 o                         
  11  11 -11        444.26        369.98       116.25 o                         
  13  11 -11       1530.50       1888.92       162.08 o                         
  15  11 -11        390.15        212.99       128.98 o                         
   1  13 -11       2041.36       2161.31        98.43 o                         
   3  13 -11        330.93        471.89        76.11 o                         
   5  13 -11       1586.31       1812.55       125.59 o                         
   7  13 -11       1271.62        908.82       138.32 o                         
  11  13 -11        860.43        655.94        99.28 o                         
  15  13 -11       1133.13        775.59       151.89 o                         
  17  13 -11       1063.88       1258.43       156.99 o                         
   1  15 -11       5183.30       5250.10       120.50 o                         
   3  15 -11       2607.02       3098.13       156.99 o                         
   5  15 -11        559.95        508.29       117.10 o                         
   7  15 -11         76.12         33.09       119.65 o                         
   9  15 -11        459.00        383.55       135.77 o                         
   1  17 -11        922.29        954.64        80.61 o                         
   3  17 -11       5469.61       5433.39       160.38 o                         
   7  17 -11       1511.46       1107.38       131.53 o                         
  11  17 -11        998.12        842.63       139.17 o                         
  15  17 -11         13.01         28.00       129.83 o                         
   1  19 -11       4687.02       4768.11       115.41 o                         
   3  19 -11        286.69        184.14       117.10 o                         
   7  19 -11       3786.58       4347.22       174.81 o                         
   9  19 -11        479.93        375.07       133.23 o                         
  15  19 -11        283.47        291.91       126.44 o                         
   1  21 -11         45.19         22.06        80.61 o                         
   3  21 -11       1984.72       2095.97       131.53 o                         
   5  21 -11        450.32        633.88       117.10 o                         
   7  21 -11       1399.95       1912.68       140.86 o                         
   9  21 -11       1212.42       1221.28        93.55 o                         
   1  23 -11       1857.03       1940.68       112.86 o                         
   3  23 -11         44.07        -24.61       115.41 o                         
   5  23 -11        369.38        270.69       128.98 o                         
   7  23 -11        135.39        290.11        81.26 o                         
   9  23 -11        122.69        124.74       106.07 o                         
  11  23 -11        331.01        392.89       141.71 o                         
   1  25 -11        433.20        240.99        93.34 o                         
   3  25 -11        618.29        623.76        70.19 o                         
   7  25 -11        275.11        145.95        97.59 o                         
   9  25 -11         22.84          6.79       119.65 o                         
   1  27 -11       1073.28       1240.61       134.92 o                         
   3  27 -11        549.05        638.97        78.86 o                         
   5  27 -11        899.64       1027.95        90.89 o                         
   7  27 -11        734.74        895.24       130.68 o                         
   1  29 -11       1052.84       1203.59        89.04 o                         
   3  29 -11        206.30        218.30        90.72 o                         
   5  29 -11        341.02        573.63       123.04 o                         
   7  29 -11       1158.52       1353.49       107.69 o                         
   1  31 -11        302.99        325.80        84.55 o                         
   2   0 -10      20747.90      21777.67       460.77 o                         
  10   0 -10      14830.17      14451.14       281.73 o                         
   0   2 -10      12141.35      10977.95        74.67 o                         
   2   2 -10        474.97        488.30        53.36 o                         
   4   2 -10       1247.77       1376.32        69.93 o                         
   6   2 -10       2699.49       2327.63        95.89 o                         
   8   2 -10       8295.25       8030.87       171.41 o                         
  10   2 -10       5377.05       5949.32       143.41 o                         
   4   4 -10        250.50        274.87        56.32 o                         
   6   4 -10       2325.02       2060.08        67.86 o                         
   8   4 -10       1260.13       1676.60        68.67 o                         
  14   4 -10       1182.68       1120.11       135.77 o                         
  18   4 -10        906.11       1291.52       170.56 o                         
   0   6 -10      19111.73      19870.96       119.65 o                         
   4   6 -10       1981.81       2105.32        81.04 o                         
   6   6 -10       4886.52       4359.10       116.25 o                         
  10   6 -10        915.30        857.06        88.25 o                         
  12   6 -10        543.44        549.02       112.86 o                         
  18   6 -10          7.60         59.40       121.35 o                         
   2   8 -10         56.53         20.37        38.19 o                         
   4   8 -10         20.61        121.35        73.83 o                         
   6   8 -10        275.88        140.86        67.89 o                         
  14   8 -10        920.60        712.80       139.17 o                         
  16   8 -10        315.46         72.13       109.47 o                         
  18   8 -10         47.12         33.94       132.38 o                         
   2  10 -10        355.38        308.88        36.49 o                         
   4  10 -10       6504.22       7200.96       106.92 o                         
   8  10 -10        798.15        957.19        73.83 o                         
  10  10 -10       2283.63       2153.67       153.59 o                         
  12  10 -10       1518.60        975.01       136.62 o                         
  14  10 -10        370.04        250.33       122.19 o                         
  16  10 -10        322.67        264.75       115.41 o                         
  18  10 -10         29.13         79.77       127.29 o                         
  20  10 -10         75.29        158.68       117.10 o                         
   2  12 -10       4086.48       4560.17        91.22 o                         
   4  12 -10       6694.40       5856.83        95.89 o                         
   6  12 -10       1244.16       1005.56       117.95 o                         
  10  12 -10       1816.12       1339.04       129.83 o                         
  14  12 -10        720.37        484.53       128.98 o                         
  16  12 -10        545.72        554.12       130.68 o                         
   0  14 -10       1054.50       1121.81       105.22 o                         
   2  14 -10      12335.60      12476.39       101.75 o                         
   4  14 -10       2812.37       2341.20       117.95 o                         
   6  14 -10       9053.65       8881.98       149.35 o                         
  12  14 -10        407.36        403.92       112.86 o                         
   4  16 -10       1797.06       1384.02       123.89 o                         
   6  16 -10       2475.36       2084.70        87.33 o                         
   8  16 -10         94.44        301.24       108.62 o                         
  12  16 -10        846.70       1026.77       136.62 o                         
  18  16 -10        255.02        270.69       139.17 o                         
   2  18 -10        787.40        747.59        81.46 o                         
   6  18 -10       2866.95       2721.36       136.62 o                         
   8  18 -10       2069.29       2151.97       131.53 o                         
  10  18 -10       1386.93       1182.06       142.56 o                         
  12  18 -10        716.10        599.09       109.47 o                         
  14  18 -10        698.96        585.51       132.38 o                         
   2  20 -10       1067.02       1036.10       101.83 o                         
   4  20 -10       1842.49       1468.87       111.16 o                         
   6  20 -10         25.85         58.98        69.07 o                         
   8  20 -10        857.89        985.19       134.07 o                         
  12  20 -10       1388.57       1421.35       132.38 o                         
  16  20 -10         86.48        111.16       121.35 o                         
   0  22 -10       1751.78       1572.40       112.01 o                         
   2  22 -10       2636.92       2996.30       111.16 o                         
   6  22 -10        237.38        327.55       118.80 o                         
   8  22 -10        143.30        194.32       106.07 o                         
  10  22 -10        609.31        815.48       127.29 o                         
  16  22 -10        254.25        263.91       126.44 o                         
   2  24 -10        182.41        103.53        85.71 o                         
   4  24 -10       4002.09       4160.54       168.02 o                         
  10  24 -10         26.08         39.88       112.86 o                         
  12  24 -10        178.18        403.92       113.71 o                         
  14  24 -10         22.58         95.89       135.77 o                         
   2  26 -10        894.66       1103.14       106.92 o                         
   4  26 -10       1946.48       2028.00        84.23 o                         
   6  26 -10        146.48        108.62        95.89 o                         
  10  26 -10       1109.59       1100.60       134.07 o                         
  12  26 -10        708.89        746.74       129.83 o                         
   4  28 -10       1031.11       1350.07       135.77 o                         
   6  28 -10        784.91        899.48       118.80 o                         
  10  28 -10        984.17        946.16       166.32 o                         
  12  28 -10        126.31        303.79       381.86 o                         
   0  30 -10        329.65        344.52       112.01 o                         
   2  30 -10        152.02        142.56       113.71 o                         
   6  30 -10        488.25        310.58       124.74 o                         
   8  30 -10         57.40        205.35       156.14 o                         
   2  32 -10       1119.74       1262.37        95.89 o                         
   4  32 -10         58.85         57.70       124.74 o                         
   1   1  -9       9692.21       9945.01        65.41 o                         
   3   1  -9       2625.48       2374.30       107.77 o                         
   5   1  -9       5395.59       5891.62       139.17 o                         
   7   1  -9      11028.33      12573.99       324.15 o                         
  11   1  -9      10663.96       9087.44       128.98 o                         
  15   1  -9       1079.42        891.85       134.07 o                         
  17   1  -9         61.68        162.93        98.43 o                         
  19   1  -9        270.32        179.05       110.31 o                         
  21   1  -9        514.86        953.79       130.68 o                         
   1   3  -9        979.63        898.72        28.94 o                         
   3   3  -9       3752.01       3244.69        74.97 o                         
   5   3  -9      13169.86      12342.09       387.80 o                         
   7   3  -9      11891.11      12370.29       515.51 o                         
   9   3  -9       2259.02       2209.68       121.35 o                         
  13   3  -9       2063.61       3003.94       137.47 o                         
  15   3  -9        556.33        392.89       117.95 o                         
  21   3  -9        171.28        454.83       140.01 o                         
   3   5  -9      11756.64      11099.86        95.95 o                         
   5   5  -9       2792.35       2716.27       101.83 o                         
  11   5  -9       1224.65        905.42        87.40 o                         
  17   5  -9       1078.72        866.39       130.68 o                         
  19   5  -9        200.32         89.95       123.89 o                         
  21   5  -9         75.08        296.15       141.71 o                         
   1   7  -9        187.57        188.38        34.79 o                         
   3   7  -9       1027.01        953.79        80.61 o                         
   9   7  -9      10007.01      10499.36       159.53 o                         
  11   7  -9       2094.35       1213.45        84.01 o                         
  17   7  -9        998.49       1006.40       140.86 o                         
   5   9  -9       5053.07       5217.01       109.47 o                         
   9   9  -9       6533.92       7630.34       124.74 o                         
  13   9  -9       2305.76       2291.14       104.37 o                         
  15   9  -9        538.99        428.53       114.56 o                         
  21   9  -9         92.62          1.58        97.16 o                         
   1  11  -9       4139.69       3630.18        67.89 o                         
   3  11  -9       4045.77       4089.75        50.54 o                         
   7  11  -9        784.18        826.51        53.46 o                         
   9  11  -9       7561.09       7374.07       117.95 o                         
  13  11  -9       2705.75       1890.61       129.83 o                         
  15  11  -9        326.64         83.16       105.22 o                         
  21  11  -9         54.26         28.85       117.95 o                         
   1  13  -9       2077.24       1878.73        64.49 o                         
   3  13  -9       8319.65       8304.39        80.98 o                         
   5  13  -9       8594.42       7489.48       148.50 o                         
   7  13  -9       8436.23       7360.50       198.57 o                         
   9  13  -9      11697.15      11594.01       149.35 o                         
  13  13  -9         84.98        129.83       110.31 o                         
  15  13  -9        523.63        239.30       112.01 o                         
  17  13  -9         69.39         44.13       117.10 o                         
  19  13  -9        491.21        531.20       135.77 o                         
   1  15  -9       3284.51       3583.91       127.29 o                         
   5  15  -9       3466.12       3516.24        85.19 o                         
   7  15  -9       1836.06       1428.04        74.62 o                         
   9  15  -9        240.04        318.12        65.41 o                         
  11  15  -9       3267.29       2851.19       169.71 o                         
  13  15  -9        199.09        224.87       101.83 o                         
  19  15  -9        364.16        639.82       139.17 o                         
   1  17  -9       8527.20       8379.34       110.31 o                         
   3  17  -9       2200.50       2093.42        84.01 o                         
   5  17  -9       4691.99       4404.93       143.41 o                         
   7  17  -9       2939.13       2948.78       103.53 o                         
  11  17  -9       3137.64       4119.81       132.38 o                         
   1  19  -9        628.00        647.46        76.37 o                         
   5  19  -9        167.42        177.35       106.07 o                         
   9  19  -9       1266.81       1348.38       118.80 o                         
  13  19  -9        465.75        128.98       118.80 o                         
  15  19  -9         91.67        140.86       118.80 o                         
   1  21  -9       1295.85       1003.35        71.28 o                         
   3  21  -9       4215.40       4587.72        94.66 o                         
   5  21  -9       4860.38       4641.68       180.75 o                         
   7  21  -9        338.58        282.57        93.34 o                         
  11  21  -9       1618.28       1898.25       141.71 o                         
  15  21  -9        929.92        599.94       131.53 o                         
   1  23  -9       1854.73       1821.31        70.08 o                         
   3  23  -9       2311.04       2796.04       120.50 o                         
   9  23  -9        387.43        340.28       106.92 o                         
  15  23  -9         54.22         98.43       117.95 o                         
   1  25  -9       6168.49       6359.65       102.27 o                         
   3  25  -9       1239.49        986.04        93.34 o                         
   5  25  -9        644.39       1028.47       123.04 o                         
  13  25  -9       1530.55       1602.95       137.47 o                         
  15  25  -9        130.77        176.50       117.95 o                         
   3  27  -9         78.70        129.93        63.37 o                         
  11  27  -9        225.70        257.97       116.25 o                         
  13  27  -9        465.40        613.52       117.10 o                         
  15  27  -9        203.90        431.07       123.89 o                         
   1  29  -9        308.27        348.76       106.92 o                         
   3  29  -9        161.72        107.77        87.40 o                         
   5  29  -9         20.70         11.03       119.65 o                         
  11  29  -9        504.90        426.83       127.29 o                         
   1  31  -9        780.41        777.83        78.41 o                         
   3  31  -9       1124.67       1389.11       112.01 o                         
   5  31  -9        954.12        969.92       118.80 o                         
   7  31  -9        681.09        654.25       128.13 o                         
   9  31  -9        195.98        207.90       125.59 o                         
  11  31  -9        186.98        407.31       134.07 o                         
   1  33  -9       1301.97       1215.15       127.29 o                         
   7  33  -9        384.76        342.82       114.56 o                         
   9  33  -9         14.71         14.43       261.36 o                         
   1  35  -9         28.85         15.27       121.35 o                         
   3  35  -9       1222.32       1463.78       127.29 o                         
   5  35  -9         84.94        -39.88       242.69 o                         
   0   0  -8       8208.54       8922.71       105.22 o                         
   4   0  -8        558.02        671.22       104.37 o                         
  24   0  -8        294.34        509.14       171.41 o                         
   2   2  -8       3899.82       3425.68        89.10 o                         
   6   2  -8       9291.83       7901.88       165.47 o                         
   8   2  -8       3528.66       3612.91        70.01 o                         
  10   2  -8      15668.86      16682.04       153.59 o                         
  12   2  -8        264.25        355.55        99.28 o                         
  14   2  -8         95.53        137.47       101.83 o                         
  24   2  -8        132.50        112.01       336.88 o                         
   2   4  -8        438.98        364.04        39.88 o                         
   4   4  -8       4198.68       4682.90        71.75 o                         
   6   4  -8       4500.22       4194.48       100.98 o                         
  16   4  -8        252.45        398.83        99.28 o                         
  18   4  -8         14.22         81.46       101.83 o                         
  20   4  -8        674.75        668.67       111.16 o                         
  22   4  -8        272.40        291.91       115.41 o                         
   2   6  -8      14763.25      16429.46       578.72 o                         
   4   6  -8       5375.62       4767.39       115.41 o                         
   6   6  -8       1806.55       1805.76        80.61 o                         
   8   6  -8       2821.47       3624.24        68.73 o                         
  10   6  -8        979.72        949.55        57.70 o                         
  16   6  -8        362.60        253.72       101.83 o                         
  20   6  -8        262.69        259.66       130.68 o                         
  22   6  -8         26.80        475.20       117.95 o                         
   2   8  -8       2481.90       2423.52        51.76 o                         
   8   8  -8       1017.17       1008.10        49.22 o                         
  16   8  -8       1190.22       1557.13       127.29 o                         
  22   8  -8         38.94         33.09       111.16 o                         
   2  10  -8        693.68        829.31        77.64 o                         
   4  10  -8       8547.76       9127.03        65.10 o                         
   6  10  -8       1979.04       2325.56        71.70 o                         
   8  10  -8       2609.30       2440.49        63.64 o                         
  12  10  -8       2396.41       2652.63        93.34 o                         
  18  10  -8        279.04        562.60       133.23 o                         
  20  10  -8         49.51         44.13       121.35 o                         
   2  12  -8        122.20        330.24        25.42 o                         
   4  12  -8       4501.31       4602.64        68.73 o                         
   6  12  -8       4689.58       4581.43        95.04 o                         
   8  12  -8       5638.21       6067.71       137.47 o                         
  12  12  -8       7057.27       6137.71       114.56 o                         
  14  12  -8        578.14        737.41       114.56 o                         
  20  12  -8        237.53        280.88       109.47 o                         
  22  12  -8        236.25        194.32       106.07 o                         
   2  14  -8       1254.33       1206.67        56.01 o                         
   6  14  -8       2186.64       2490.55        67.04 o                         
  18  14  -8         26.07         86.78        71.66 o                         
  22  14  -8         43.27        145.95       123.04 o                         
   0  16  -8       2038.55       1759.93        44.97 o                         
   2  16  -8       5810.90       5735.35        80.74 o                         
   4  16  -8       4059.77       4257.79       120.92 o                         
   6  16  -8       7809.78       7346.92       114.56 o                         
  18  16  -8        329.17        224.87       121.35 o                         
  20  16  -8         71.17         39.03       113.71 o                         
   2  18  -8        495.62        342.82        55.16 o                         
   4  18  -8       4719.54       4901.18        71.61 o                         
   8  18  -8       2968.70       3220.55        79.28 o                         
  12  18  -8       2997.82       2952.17       122.19 o                         
  14  18  -8         72.14         32.25       108.62 o                         
  18  18  -8        163.98        200.26       147.65 o                         
   0  20  -8       4886.74       4206.36        99.28 o                         
   2  20  -8        562.12        731.47        93.34 o                         
   4  20  -8       1383.73       1254.19        78.07 o                         
   6  20  -8       9103.39       9033.63       110.74 o                         
   8  20  -8      12207.30      11177.59       272.81 o                         
  10  20  -8       1239.14        861.30        97.59 o                         
  12  20  -8        305.66         54.31        93.34 o                         
  14  20  -8       2616.65       2437.94       111.16 o                         
  16  20  -8        367.62        377.61       119.65 o                         
  20  20  -8         40.00        121.35       123.04 o                         
   2  22  -8        289.18        209.60        86.55 o                         
   6  22  -8       2416.85       2134.15       105.22 o                         
   8  22  -8        895.48        756.26        67.16 o                         
  10  22  -8        721.14        901.18        92.49 o                         
  16  22  -8        675.62        627.09       133.23 o                         
   2  24  -8       6291.63       6777.53       139.17 o                         
   4  24  -8       3902.27       4023.92       126.44 o                         
   8  24  -8        458.88        347.91        89.95 o                         
  14  24  -8       1581.33       1994.14       136.62 o                         
  18  24  -8        179.52        -50.91       140.86 o                         
   2  26  -8        287.65        456.53        78.92 o                         
   4  26  -8       3898.31       3585.21       134.07 o                         
   6  26  -8        393.94        457.49        69.58 o                         
   8  26  -8        314.94        487.93       100.98 o                         
  14  26  -8        265.11        123.04       127.29 o                         
   0  28  -8       1904.80       1798.97       123.04 o                         
   2  28  -8        127.83        190.08        95.89 o                         
   4  28  -8        225.61        264.75       103.53 o                         
   8  28  -8        377.90        252.87        94.19 o                         
  10  28  -8        174.79        152.74       103.53 o                         
  12  28  -8        142.33        149.35       112.86 o                         
  14  28  -8        761.35       1054.77       142.56 o                         
  16  28  -8        921.43        914.76       142.56 o                         
   2  30  -8        507.11        652.55       103.53 o                         
   4  30  -8        253.52        462.47       102.68 o                         
   8  30  -8        796.14        566.00       117.10 o                         
  12  30  -8        370.48        390.34       124.74 o                         
   0  32  -8       2150.40       2095.97       131.53 o                         
   2  32  -8         65.81         29.70       113.71 o                         
   8  32  -8         28.02         77.22       100.98 o                         
  10  32  -8        268.02        230.81       108.62 o                         
   2  34  -8       1073.05       1209.71        85.70 o                         
   4  34  -8       1016.59        805.29       108.62 o                         
   6  34  -8       1284.46       1455.30       125.59 o                         
   8  34  -8        149.51        158.68       103.53 o                         
  10  34  -8        263.51        297.00       130.68 o                         
   0  36  -8       1470.06       1599.55       123.04 o                         
   2  36  -8        855.39        919.35        88.78 o                         
   1   1  -7       6415.73       6712.19        70.43 o                         
   5   1  -7        199.66        200.26        56.01 o                         
   7   1  -7       7418.15       7655.80       100.13 o                         
   9   1  -7       4533.49       4592.46        50.91 o                         
  11   1  -7       2141.08       2367.51       116.25 o                         
  13   1  -7        786.66        626.24       100.13 o                         
  15   1  -7       5049.24       6059.40       103.02 o                         
  17   1  -7       1361.22       1087.02       118.80 o                         
  19   1  -7        316.10         94.19        98.43 o                         
  21   1  -7        330.45        181.59        94.19 o                         
  23   1  -7        595.33        924.09       117.95 o                         
  25   1  -7         43.35        144.26       160.38 o                         
   1   3  -7       4178.65       4345.38       128.98 o                         
   3   3  -7      21630.74      23199.05       155.29 o                         
   5   3  -7       3381.74       3259.51       137.47 o                         
   7   3  -7       3558.30       3547.65       121.77 o                         
   9   3  -7        545.71        809.54        47.52 o                         
  11   3  -7       8377.42       9038.12       140.86 o                         
  13   3  -7       3192.78       3092.19       134.92 o                         
  15   3  -7       2160.32       2287.74       149.35 o                         
  17   3  -7       4294.46       3969.61       141.71 o                         
  23   3  -7         78.79        127.29       114.56 o                         
   3   5  -7        289.57        403.63        34.53 o                         
   5   5  -7      13592.01      14144.81        92.49 o                         
   7   5  -7      11707.28      12130.31        84.86 o                         
  13   5  -7       4123.09       3121.04       123.89 o                         
  15   5  -7       4350.35       3825.35       140.86 o                         
  19   5  -7        245.43        594.00       107.77 o                         
  21   5  -7        248.67        117.95        93.34 o                         
   1   7  -7      16171.22      15079.93        94.19 o                         
   3   7  -7       6049.87       6525.50        72.98 o                         
   5   7  -7      19036.86      21043.68       134.07 o                         
   7   7  -7       8580.37       8702.93        86.55 o                         
   9   7  -7         53.35         53.46        41.58 o                         
  11   7  -7       2393.46       1921.16        65.34 o                         
  21   7  -7        124.14        119.65        91.65 o                         
  23   7  -7         69.28         41.58       117.95 o                         
   1   9  -7       3456.87       3225.41        55.16 o                         
   3   9  -7       8248.51       8444.30       155.29 o                         
   7   9  -7      10291.35       9950.33        92.49 o                         
   9   9  -7       9448.88       9212.07       102.68 o                         
  13   9  -7        632.50        826.65        53.04 o                         
  15   9  -7       2306.23       1529.97        93.34 o                         
  17   9  -7         58.23         76.37        74.67 o                         
  19   9  -7        816.37        157.83        86.55 o                         
  21   9  -7        125.57        103.53       108.62 o                         
  23   9  -7         79.81        168.87       101.83 o                         
   1  11  -7       6644.94       8156.29       131.10 o                         
   5  11  -7       9093.86       8979.57        84.86 o                         
   9  11  -7      10774.18      10460.32       112.86 o                         
  11  11  -7        837.67       1296.61        59.40 o                         
  13  11  -7       3417.40       3208.44        97.59 o                         
  15  11  -7       2759.49       2617.84       100.98 o                         
  17  11  -7        176.91        389.49        76.37 o                         
  21  11  -7        361.19        397.13       117.10 o                         
  23  11  -7        135.77        176.50       117.95 o                         
   1  13  -7       2002.21       1759.93        44.97 o                         
   3  13  -7       2493.27       2525.34        50.91 o                         
   5  13  -7        991.92       1146.42        50.07 o                         
   7  13  -7       2258.74       2367.51        60.25 o                         
   9  13  -7       1545.71       1520.64        53.46 o                         
  11  13  -7        498.59        364.04        82.31 o                         
  17  13  -7         80.28        118.80        80.61 o                         
  19  13  -7        155.82        453.14        90.80 o                         
  21  13  -7         73.66         97.59       106.92 o                         
   1  15  -7       1057.27       1177.82        50.07 o                         
   5  15  -7       1592.72       1379.10        41.44 o                         
   7  15  -7       3151.06       3333.18        64.49 o                         
   9  15  -7       1488.78       1411.17        55.16 o                         
  11  15  -7        186.23        200.26        52.61 o                         
  13  15  -7       1822.86       1394.20        89.95 o                         
  15  15  -7        656.01        337.73        93.34 o                         
  19  15  -7        238.62        145.95       102.68 o                         
  21  15  -7        430.57        189.23       115.41 o                         
   1  17  -7        935.51        924.35        84.01 o                         
   3  17  -7       1014.51        941.06        76.37 o                         
   5  17  -7       2024.47       2343.26        46.22 o                         
   7  17  -7       5508.49       5703.03        68.34 o                         
   9  17  -7       5364.66       4794.36        70.79 o                         
  11  17  -7        515.10        208.75        51.76 o                         
  13  17  -7        220.71        326.70        89.95 o                         
  17  17  -7       1456.58       1294.92       116.25 o                         
  19  17  -7        234.78        388.64       142.56 o                         
   1  19  -7       1078.57       1064.96        52.61 o                         
   3  19  -7       4729.92       5024.38        85.71 o                         
   5  19  -7       1946.28       1625.01        57.70 o                         
   9  19  -7       8675.61       8442.42       125.59 o                         
  13  19  -7       1809.10       1849.03       120.50 o                         
  19  19  -7        621.90        550.72       156.14 o                         
   1  21  -7       6996.50       6475.44        89.95 o                         
   3  21  -7       7243.80       6363.43        93.34 o                         
   5  21  -7        140.62        171.41        61.95 o                         
   7  21  -7      11634.29      10773.44       178.20 o                         
   9  21  -7       7238.39       9036.42       142.56 o                         
  13  21  -7       2181.74       2297.77        81.60 o                         
  15  21  -7        366.21       1059.02       114.56 o                         
  17  21  -7        349.37        863.00       114.56 o                         
  21  21  -7        125.57        223.17       157.83 o                         
   1  23  -7      11810.29      11753.54       154.44 o                         
   3  23  -7        190.52        157.50        45.41 o                         
   5  23  -7       1691.43       1301.71        89.95 o                         
   7  23  -7       3519.88       4294.56        89.52 o                         
   9  23  -7       7457.52       6866.63       170.56 o                         
  11  23  -7        818.33       1331.96        76.55 o                         
  15  23  -7        419.81        725.53       102.68 o                         
   1  25  -7       5716.61       5671.03        78.00 o                         
   5  25  -7       2459.02       2963.21       102.68 o                         
   9  25  -7         91.99        207.05        97.59 o                         
  11  25  -7       1652.76       1151.51       106.07 o                         
  13  25  -7         94.43        244.39       107.77 o                         
  15  25  -7        159.77        258.81       105.22 o                         
   3  27  -7       2560.70       2706.99        74.79 o                         
   5  27  -7       1642.00       1659.80       112.86 o                         
  13  27  -7        881.22        750.98       110.31 o                         
  15  27  -7        192.75         85.71        94.19 o                         
   1  29  -7        216.62        219.03        64.92 o                         
   7  29  -7          8.46        135.77        85.71 o                         
  11  29  -7        151.84        207.05        99.28 o                         
  13  29  -7        564.29        391.19        99.28 o                         
  15  29  -7        163.95        126.44       123.04 o                         
   1  31  -7         69.73         11.03        83.16 o                         
   5  31  -7       1039.80        973.31        96.74 o                         
  13  31  -7         76.25        177.35       125.59 o                         
   1  33  -7         13.92         79.77        96.74 o                         
   3  33  -7        927.39       1280.49       103.53 o                         
   7  33  -7        769.69        935.97       106.92 o                         
   3  35  -7        538.76        439.54        74.05 o                         
   7  35  -7        660.46        619.46       113.71 o                         
   9  35  -7         69.70         34.79       100.13 o                         
   1  37  -7        304.37        427.68       112.86 o                         
   3  37  -7       1332.44       1635.31        98.47 o                         
   1  39  -7        663.39        794.40       100.40 o                         
   2   0  -6       2871.65       4108.78       104.37 o                         
  10   0  -6      30480.61      30736.90       295.30 o                         
  14   0  -6      10773.34      10616.46       221.48 o                         
  18   0  -6        487.13        280.03       133.23 o                         
  22   0  -6        895.64        722.13       145.95 o                         
   0   2  -6      65110.12      68046.81       178.20 o                         
   2   2  -6      47975.16      49889.12       154.44 o                         
   4   2  -6       4584.38       4963.79       238.02 o                         
   6   2  -6       6587.22       6947.24        82.31 o                         
  12   2  -6      11319.53      11600.09       217.66 o                         
  18   2  -6        313.08        179.90        87.40 o                         
  20   2  -6        371.91        459.92        98.43 o                         
  22   2  -6        606.13        794.26       112.01 o                         
  24   2  -6         95.41         26.31       133.23 o                         
   2   4  -6       4487.75       4150.07        47.52 o                         
  16   4  -6       1804.84       1682.71        95.89 o                         
  18   4  -6       1626.41       1640.29       117.95 o                         
  20   4  -6        383.83        332.65        70.27 o                         
  22   4  -6         54.03         98.43        89.95 o                         
  24   4  -6          4.30        -11.03       138.32 o                         
   0   6  -6      16127.28      16839.87        91.65 o                         
   2   6  -6      28824.44      31007.59       116.25 o                         
   4   6  -6      19952.03      21490.03       114.56 o                         
   8   6  -6      15619.67      15937.90       300.82 o                         
  10   6  -6       2790.52       2958.35        46.28 o                         
  12   6  -6       2849.77       2867.29       125.16 o                         
  16   6  -6        910.51        567.69        70.43 o                         
  18   6  -6       3937.25       4537.30       139.17 o                         
  20   6  -6         90.92        106.92        96.74 o                         
  22   6  -6        769.06       1210.91       116.25 o                         
   2   8  -6       5156.91       5133.00        50.91 o                         
   4   8  -6        738.99       1024.22        44.13 o                         
  10   8  -6       5014.62       4079.92        76.37 o                         
  20   8  -6        220.37        150.20        97.59 o                         
  22   8  -6        853.30        521.87        97.59 o                         
   0  10  -6       3792.14       3313.67        46.67 o                         
   2  10  -6      15548.13      14909.37        77.22 o                         
   4  10  -6       5103.12       4639.73      1123.08 o                         
  16  10  -6        616.16        658.49        99.28 o                         
  20  10  -6        776.66        719.59       100.98 o                         
   6  12  -6       8225.10       9321.54       115.41 o                         
   8  12  -6       2701.99       3374.38        47.10 o                         
  12  12  -6       1407.41       1501.97        57.70 o                         
  18  12  -6        770.49        949.55        84.01 o                         
  20  12  -6         86.04        122.19        80.61 o                         
   0  14  -6      24750.13      26861.48       118.80 o                         
   4  14  -6       1043.16       1380.46        35.94 o                         
   6  14  -6        141.26        131.53        36.49 o                         
  12  14  -6       2487.21       2625.48       103.53 o                         
  14  14  -6       2024.91       1937.29       107.77 o                         
  16  14  -6       1481.58       1394.20        95.89 o                         
  18  14  -6        551.95        748.44        97.59 o                         
   2  16  -6       1739.18       1659.80        48.37 o                         
   6  16  -6       4485.69       3973.36       148.50 o                         
   8  16  -6      11970.68      12171.89        78.07 o                         
  12  16  -6        605.84        594.85        73.83 o                         
  18  16  -6        461.57        567.69        84.86 o                         
  22  16  -6        565.19        605.88       110.31 o                         
   0  18  -6        569.37        805.29        46.67 o                         
   4  18  -6       6451.95       6522.96       106.07 o                         
   6  18  -6      26111.26      27091.44       211.29 o                         
   8  18  -6       1466.86       2046.39        56.43 o                         
  12  18  -6       4704.71       4579.73       119.65 o                         
  14  18  -6       3933.09       3641.21       112.86 o                         
   2  20  -6        437.15        590.60        73.83 o                         
   4  20  -6      20732.78      21400.08       132.38 o                         
   6  20  -6       2175.04       2679.59        75.52 o                         
   8  20  -6       1540.86       1261.01        54.55 o                         
  10  20  -6       2081.03       1737.02       109.47 o                         
  16  20  -6        128.11        212.99        90.80 o                         
   2  22  -6        857.75        895.24        49.22 o                         
   4  22  -6       4017.89       4123.74        56.40 o                         
   6  22  -6       4845.72       4976.86        78.07 o                         
  12  22  -6       1988.65       1547.79       105.22 o                         
  14  22  -6        775.57        906.27       104.37 o                         
  16  22  -6        979.15       1277.10       121.35 o                         
   4  24  -6       3265.36       3681.94       113.71 o                         
  10  24  -6       1398.67       1980.56        97.59 o                         
  14  24  -6         71.07        107.77        99.28 o                         
  20  24  -6         35.08        512.54       132.38 o                         
   2  26  -6       4502.86       4192.78        98.43 o                         
   4  26  -6       2307.06       1848.19        98.43 o                         
   6  26  -6       6736.20       6411.79       122.19 o                         
   8  26  -6       3185.88       3228.63        81.82 o                         
  10  26  -6         54.10         24.61        94.19 o                         
  12  26  -6        454.48        423.44       105.22 o                         
  18  26  -6        190.46         -0.85       119.65 o                         
   4  28  -6       6965.86       7934.13       130.68 o                         
  10  28  -6        373.66        364.89        91.65 o                         
  18  28  -6         93.82         74.67       114.56 o                         
   4  30  -6       1488.78       1129.45        97.59 o                         
   6  30  -6       3381.12       3471.50       114.56 o                         
  10  30  -6       1525.47       1523.26        72.00 o                         
  16  30  -6        136.78         97.59        98.43 o                         
   2  32  -6        230.88        278.99        57.52 o                         
   4  32  -6        558.52        605.88       106.92 o                         
  14  32  -6        276.39        267.30        92.49 o                         
   2  34  -6        262.32        375.92       103.53 o                         
   8  34  -6       1912.90       1995.84       100.13 o                         
  10  34  -6        296.12        234.21        90.80 o                         
  14  34  -6          6.50        127.29       117.10 o                         
   2  36  -6       2059.37       1957.65       128.98 o                         
   4  36  -6        442.92        443.80       101.83 o                         
   8  36  -6       1081.97       1204.40        79.50 o                         
  10  36  -6       1280.06       1482.45       112.01 o                         
  12  36  -6        175.55        164.62       348.76 o                         
   2  38  -6         13.97        129.70        96.64 o                         
   4  38  -6        340.85        308.03       182.44 o                         
   2  40  -6        498.95        288.51       156.14 o                         
   4  40  -6       1051.31       1519.42       121.14 o                         
   1   1  -5       9071.56       9986.82        72.98 o                         
   3   1  -5       1773.80       1564.76        81.46 o                         
   9   1  -5       6636.93       6147.89        95.89 o                         
  13   1  -5      10476.08      10128.53       153.59 o                         
  15   1  -5        583.56        626.24        90.80 o                         
  19   1  -5       2674.92       2192.70       112.01 o                         
  21   1  -5        956.98        608.42       100.13 o                         
  23   1  -5        398.45        272.39       117.10 o                         
  25   1  -5         23.65         47.52       124.74 o                         
   1   3  -5       1604.05       1782.85        50.91 o                         
   3   3  -5      10042.47       9439.49        65.34 o                         
   5   3  -5      16870.55      18010.90        85.71 o                         
  11   3  -5       6183.53       6044.36       110.31 o                         
  13   3  -5       2037.60       2251.26       103.53 o                         
  15   3  -5       2114.53       1543.55        95.04 o                         
  19   3  -5        348.16        159.53        77.22 o                         
  21   3  -5        172.00        501.50       105.22 o                         
  23   3  -5        407.53        313.12       106.07 o                         
  25   3  -5        230.83        213.84       124.74 o                         
   1   5  -5       1410.81       1807.95        30.00 o                         
   3   5  -5      37203.79      40279.91       112.01 o                         
   7   5  -5        671.00        467.93        24.67 o                         
   9   5  -5         14.23         19.52        37.34 o                         
  11   5  -5       2335.54       2161.31        82.31 o                         
  17   5  -5        570.98        231.66        87.40 o                         
  19   5  -5        136.35         45.82        91.65 o                         
  21   5  -5        271.87        423.44        96.74 o                         
   1   7  -5      10827.15      13678.81       134.92 o                         
   3   7  -5       9168.96      10563.00        67.04 o                         
   9   7  -5      10747.09       8410.18        71.28 o                         
  11   7  -5       5800.34       5941.69       103.53 o                         
  19   7  -5        622.21       1050.53       101.83 o                         
   1   9  -5      15678.71      15071.45        76.37 o                         
   3   9  -5      73131.74      74610.51       193.47 o                         
   5   9  -5       6615.85       6787.42       143.83 o                         
   7   9  -5       9232.77       8622.32        74.67 o                         
  17   9  -5         48.15          3.39        77.22 o                         
  19   9  -5        342.63        233.36        88.25 o                         
   1  11  -5        740.21       1279.64        34.79 o                         
   3  11  -5       9203.95       9232.44        67.89 o                         
   5  11  -5       2144.66       2082.39        38.19 o                         
   7  11  -5       2028.22       2251.26        48.37 o                         
  17  11  -5        815.24        924.09        92.49 o                         
  19  11  -5       1081.01        629.64        91.65 o                         
   1  13  -5       5688.14       6103.44        47.10 o                         
   3  13  -5        938.18        823.99        28.51 o                         
   9  13  -5       1042.60       1023.38        44.97 o                         
  11  13  -5       1704.63       2271.14        52.80 o                         
  17  13  -5       2097.93       1535.91        89.10 o                         
  19  13  -5        218.96        472.65        84.01 o                         
  23  13  -5        646.53        821.42       138.32 o                         
   3  15  -5       1914.59       2029.78        47.52 o                         
   1  17  -5        584.52        391.19        34.79 o                         
   3  17  -5       1579.04       1383.17        43.28 o                         
   5  17  -5      31665.85      34258.46       117.95 o                         
   7  17  -5       5849.35       5889.99        94.19 o                         
  23  17  -5        392.90        253.72       116.25 o                         
  11  19  -5       3553.42       3199.11       103.53 o                         
  13  19  -5        884.05       1294.07        93.34 o                         
  15  19  -5        138.65         89.10        80.61 o                         
  21  19  -5        239.12        194.32       102.68 o                         
  23  19  -5        946.50        947.85       122.19 o                         
   3  21  -5        452.74        746.05        37.77 o                         
   5  21  -5       3050.85       2791.79        50.91 o                         
  11  21  -5       5840.11       7144.11       145.95 o                         
  21  21  -5        757.74        476.09        84.58 o                         
   7  23  -5        524.21        368.28        44.13 o                         
   9  23  -5       1047.93        971.37        48.50 o                         
  19  23  -5         18.59         94.19        85.71 o                         
  21  23  -5        712.60        778.99       130.68 o                         
   5  25  -5        156.45        188.60        40.29 o                         
   7  25  -5       6775.76       7668.53       143.41 o                         
  15  25  -5        324.82        208.75        84.86 o                         
  17  25  -5        739.57       1489.24       111.16 o                         
  19  25  -5        198.80        365.73       111.16 o                         
  21  25  -5         12.99        123.95        95.35 o                         
   1  27  -5       1147.36       1119.93        39.55 o                         
   3  27  -5        604.44        479.44        62.79 o                         
   5  27  -5       1040.35       1091.26        56.85 o                         
  11  27  -5       2611.90       2076.45        71.10 o                         
  15  27  -5       1165.45        998.77       106.92 o                         
  19  27  -5        236.31        587.21       118.80 o                         
   1  29  -5       3834.42       3796.50        84.01 o                         
   3  29  -5       1780.74       1861.76        77.22 o                         
   7  29  -5       2990.50       2715.30        74.10 o                         
  11  29  -5       1502.49       1427.29        98.43 o                         
  15  29  -5        298.63        167.17        91.65 o                         
  17  29  -5         10.73         71.28        99.28 o                         
  19  29  -5         79.84         79.58       127.22 o                         
   1  31  -5       1820.02       2022.99        97.59 o                         
   3  31  -5        541.77        285.12        68.73 o                         
   5  31  -5        572.97        560.90        72.13 o                         
   7  31  -5        695.59        632.77        56.68 o                         
  11  31  -5        476.72        510.84        96.74 o                         
  13  31  -5        782.74        724.98        75.60 o                         
  15  31  -5        151.47        338.58       105.22 o                         
  17  31  -5        171.40         66.19       106.92 o                         
   5  33  -5       3828.98       4296.31       142.56 o                         
   7  33  -5       1344.29       1217.25        70.78 o                         
   9  33  -5        116.91         85.09        60.98 o                         
  13  33  -5        104.13        180.75       102.68 o                         
  15  33  -5        185.95        101.83       100.98 o                         
   1  35  -5        633.34        693.28        86.55 o                         
   3  35  -5        569.39        350.46       100.98 o                         
   3  37  -5        572.41        614.42        87.59 o                         
   9  37  -5        197.61        179.05       102.68 o                         
  11  37  -5        115.72         75.52       110.31 o                         
   1  39  -5        153.80        204.51       148.50 o                         
   3  39  -5       1245.69       1786.24       184.99 o                         
   7  39  -5        290.59        342.82       107.77 o                         
   1  41  -5        481.76        537.70       109.25 o                         
   3  41  -5         90.86        100.26       101.48 o                         
   0   0  -4     105765.91      93942.62       446.35 o                         
   4   0  -4       4116.55       3611.78       116.68 o                         
   8   0  -4      39733.23      40106.80       289.36 o                         
  16   0  -4        660.27        942.76       116.25 o                         
  20   0  -4        311.07        542.24       137.47 o                         
  24   0  -4        263.75         35.64       195.17 o                         
   2   2  -4      24462.85      22010.21       129.83 o                         
   6   2  -4       6251.01       8625.09        55.58 o                         
  12   2  -4       7307.75       8682.11       365.73 o                         
  16   2  -4        337.62        299.55        73.83 o                         
  18   2  -4       4048.11       4189.39       128.13 o                         
   0   4  -4      94964.01      93861.16       165.47 o                         
   2   4  -4       9128.85       8116.57        50.91 o                         
   6   4  -4      35295.85      36189.80       145.95 o                         
  10   4  -4      39077.69      40048.25       127.29 o                         
  14   4  -4        628.43        728.92        82.31 o                         
  18   4  -4        573.70        536.30        89.95 o                         
   2   6  -4       1146.59        861.34        20.59 o                         
   4   6  -4      16237.77      20581.21        70.43 o                         
   6   6  -4       7975.03       8360.96        56.85 o                         
  10   6  -4      30356.10      31593.95       196.02 o                         
  16   6  -4       1487.01       1642.83        92.49 o                         
  18   6  -4       1192.74        722.98        94.19 o                         
  22   6  -4        629.46        966.52       108.62 o                         
  26   6  -4        178.79        524.42       125.59 o                         
   2   8  -4      24259.77      27166.12        95.89 o                         
   4   8  -4       7326.65       9903.55       106.50 o                         
   6   8  -4       5215.04       5103.30        46.67 o                         
   8   8  -4      16693.08      18724.54        89.10 o                         
  10   8  -4        698.70        481.99        30.55 o                         
  18   8  -4       2040.85       1940.68       100.13 o                         
  24   8  -4        303.86        173.96       105.22 o                         
  26   8  -4        114.22        122.89        88.20 o                         
   2  10  -4      12981.29      14644.91        72.98 o                         
  10  10  -4       2231.27       1975.47        48.37 o                         
  14  10  -4       1452.81       1217.70        64.49 o                         
  16  10  -4       2846.46       2708.64       105.22 o                         
  22  10  -4        495.93        338.58       105.22 o                         
  24  10  -4       1077.91       1569.85       136.62 o                         
  26  10  -4        180.88         63.64       112.01 o                         
   2  12  -4      10341.23       8045.29        56.85 o                         
   4  12  -4       9440.96      10146.35        60.25 o                         
   6  12  -4       7451.65       7327.40        95.89 o                         
   8  12  -4       4410.25       4505.06        63.64 o                         
  12  12  -4       8292.17       7697.38        89.95 o                         
  16  12  -4       6510.26       7144.11       116.25 o                         
  26  12  -4        234.80        362.34       411.56 o                         
   2  14  -4      19090.45      21552.19       236.75 o                         
   4  14  -4      16430.24      18161.09        81.46 o                         
   6  14  -4      13724.32      14522.42        63.64 o                         
  12  14  -4       5795.22       5975.63       104.37 o                         
   2  16  -4       3559.64       4464.33        52.61 o                         
   6  16  -4      14056.09      15646.78       132.38 o                         
   8  16  -4      10667.29       9999.12       201.11 o                         
  10  16  -4       1674.54       1469.72        65.34 o                         
  14  16  -4       5516.55       5570.01       100.13 o                         
  24  16  -4        386.25        555.81       138.32 o                         
   2  18  -4       1524.22       1615.68        43.28 o                         
   6  18  -4        847.05        999.62        36.49 o                         
   8  18  -4        140.79        175.65        37.34 o                         
  10  18  -4       6810.83       7053.31        63.64 o                         
  22  18  -4        867.22       1124.36       116.25 o                         
  24  18  -4        253.78        375.92       118.80 o                         
   2  20  -4       6775.49       7261.21        69.58 o                         
   4  20  -4       6213.28       6355.79        48.37 o                         
   6  20  -4       6252.72       7430.08        74.67 o                         
   8  20  -4       8369.40       7751.69        65.34 o                         
  10  20  -4        527.45        595.70        66.19 o                         
  12  20  -4        110.78        190.93        76.37 o                         
  18  20  -4       1876.32       1419.66       100.13 o                         
  20  20  -4         75.33         12.73        85.71 o                         
  22  20  -4       1752.45       2768.03       138.32 o                         
   4  22  -4      38028.32      37117.27       328.82 o                         
   6  22  -4       6680.09       5511.46        61.95 o                         
   8  22  -4       5469.85       6269.15        55.38 o                         
  10  22  -4       3205.05       2800.28       105.22 o                         
  16  22  -4       2190.12       2162.16       100.13 o                         
  18  22  -4        380.94        626.24        96.74 o                         
  20  22  -4        219.06        225.72        86.55 o                         
  22  22  -4        229.07         72.13       121.35 o                         
   4  24  -4       3507.39       4169.87        68.73 o                         
  14  24  -4       2750.45       2961.51       110.31 o                         
  16  24  -4        565.88        577.03        85.71 o                         
  18  24  -4         90.93         86.55        87.40 o                         
  20  24  -4        180.88        198.57       100.98 o                         
  22  24  -4        147.65        337.73       123.04 o                         
   2  26  -4         61.22         17.82        42.43 o                         
   6  26  -4        433.65        470.96        56.85 o                         
  10  26  -4        671.13        586.36        78.07 o                         
  14  26  -4        466.08        568.49        59.32 o                         
  16  26  -4       1026.81        651.70        94.19 o                         
  18  26  -4        200.10        231.66       110.31 o                         
  20  26  -4        110.02        416.65       115.41 o                         
   0  28  -4        439.21        448.04        44.97 o                         
   2  28  -4       1248.18       1092.11        56.85 o                         
   6  28  -4        827.94        718.74        73.83 o                         
   8  28  -4       1033.23       1258.95        58.47 o                         
  12  28  -4       2137.99       2280.11       103.53 o                         
  16  28  -4       2135.46       2043.36       126.44 o                         
  18  28  -4       1489.09       1168.48       126.44 o                         
  20  28  -4        116.50        382.70       106.92 o                         
   8  30  -4       2202.86       1800.03        63.55 o                         
  10  30  -4       1822.63       2437.94       100.13 o                         
  12  30  -4        987.67        801.90        88.25 o                         
  14  30  -4       1102.92       1410.32       112.86 o                         
  16  30  -4        405.83        227.42        94.19 o                         
  18  30  -4        417.38        296.96        79.36 o                         
   0  32  -4        779.29        748.44        72.98 o                         
   4  32  -4       1300.65       1147.04        61.77 o                         
   8  32  -4       2868.92       2968.18        77.40 o                         
  12  32  -4        560.90        780.68       104.37 o                         
  16  32  -4        450.63        795.11       114.56 o                         
   2  34  -4       1365.19       1199.03       103.53 o                         
   8  34  -4         42.85         56.85        78.07 o                         
  10  34  -4        306.38        489.62        98.43 o                         
  12  34  -4        446.78        329.25       100.98 o                         
  14  34  -4        116.49         34.79        94.19 o                         
  16  34  -4        157.85         53.46       115.41 o                         
   0  36  -4       1612.15       1504.51       131.53 o                         
   2  36  -4        163.69        196.02       105.22 o                         
  12  36  -4        445.45        492.17       116.25 o                         
  14  36  -4        173.83        331.79       111.16 o                         
   4  38  -4       1504.47       1733.41       104.73 o                         
   6  38  -4        302.30        201.11       140.86 o                         
  10  38  -4       1601.04       1496.88       123.04 o                         
   4  40  -4        909.20        811.23       168.87 o                         
   8  40  -4       1855.29       1883.82       146.80 o                         
   2  42  -4        576.90        759.47       141.71 o                         
   5   1  -3      27077.15      27671.01        78.92 o                         
   9   1  -3       1221.88        980.10        53.46 o                         
  13   1  -3         10.14         28.00        64.49 o                         
  15   1  -3       9250.21       8501.82       135.77 o                         
  19   1  -3        353.78        844.33        96.74 o                         
  21   1  -3       1030.17        885.91       112.01 o                         
  23   1  -3        570.47        376.77       113.71 o                         
  25   1  -3        261.99        293.61       128.13 o                         
  27   1  -3        104.27        336.03       144.26 o                         
   1   3  -3       7039.87       6315.04        50.91 o                         
   5   3  -3      89908.91      92089.74       128.23 o                         
   7   3  -3       7991.31       8399.14        54.31 o                         
  11   3  -3       8329.06       7779.69        61.95 o                         
  17   3  -3        654.10        594.00        86.55 o                         
  19   3  -3       4201.28       3233.05        96.74 o                         
  21   3  -3        354.28        539.69       113.71 o                         
  23   3  -3        273.35        777.29       141.71 o                         
  25   3  -3        155.32        364.04       117.95 o                         
  27   3  -3        414.49        215.54       137.47 o                         
   1   5  -3      10867.57      12480.77        53.46 o                         
   5   5  -3      64669.66      63764.93       120.50 o                         
   7   5  -3      10924.33      11250.34        89.10 o                         
   9   5  -3      14408.79      17539.09        85.71 o                         
  15   5  -3        885.91        992.83        73.83 o                         
  19   5  -3        746.37        562.60       103.53 o                         
  21   5  -3        656.41        805.29       117.95 o                         
  23   5  -3        465.78        897.79       126.44 o                         
  25   5  -3        519.14        219.78       125.59 o                         
  27   5  -3         11.43        101.83       148.50 o                         
   1   7  -3      18413.26      14877.13        62.79 o                         
   3   7  -3      36130.38      38512.34        86.55 o                         
   5   7  -3       5517.11       5085.48        45.82 o                         
   7   7  -3      50421.68      49414.77       173.11 o                         
   9   7  -3      62200.58      61540.83       223.17 o                         
  11   7  -3       1051.58       1381.47        60.25 o                         
  19   7  -3       4514.76       4264.06       105.22 o                         
  21   7  -3        809.31        297.00       115.41 o                         
  23   7  -3        577.31       1024.22       121.35 o                         
  25   7  -3        123.27        276.63       117.10 o                         
  27   7  -3         21.64        187.53       131.53 o                         
   3   9  -3      27186.13      28555.73       319.91 o                         
   5   9  -3      53218.34      52654.79      1249.94 o                         
   7   9  -3       4140.12       4753.69        66.19 o                         
   9   9  -3       9412.96      10810.78        75.52 o                         
  19   9  -3       1298.08       2017.05       117.95 o                         
  21   9  -3        146.05        154.44        89.95 o                         
  23   9  -3        101.08        163.77        97.59 o                         
  25   9  -3        540.23        778.99       121.35 o                         
   1  11  -3       5817.06       4926.80        35.64 o                         
   3  11  -3      58280.90      63069.11       151.05 o                         
   5  11  -3      38644.21      44399.57       595.27 o                         
   9  11  -3       6377.11       5887.03       233.36 o                         
  11  11  -3       9495.05       7942.61        91.65 o                         
  15  11  -3       2468.98       2416.73        65.34 o                         
  19  11  -3        634.92        782.38        95.04 o                         
  21  11  -3        220.91        381.01        96.74 o                         
  23  11  -3         50.01         47.52       112.01 o                         
  25  11  -3         67.43         13.58       131.53 o                         
   3  13  -3      28997.02      31088.21        91.65 o                         
   5  13  -3      14632.82      14036.19        56.85 o                         
   7  13  -3       4966.65       4999.77        71.28 o                         
  15  13  -3       4010.36       3213.53        79.77 o                         
  17  13  -3       1237.86        954.62        57.51 o                         
  19  13  -3       1329.55       1014.04        91.65 o                         
  21  13  -3        944.53        708.47        68.09 o                         
  23  13  -3        123.69        264.75       100.98 o                         
  25  13  -3         83.66         78.07       133.23 o                         
   1  15  -3       1883.61       1804.91        34.79 o                         
   7  15  -3       1128.31       1072.59        28.85 o                         
   9  15  -3      16465.83      16273.79       376.77 o                         
  11  15  -3       4044.52       4529.44        47.37 o                         
  19  15  -3        226.63        190.08        72.98 o                         
  23  15  -3        780.88        722.98       136.62 o                         
  25  15  -3        173.57        655.10       156.14 o                         
   1  17  -3      40094.51      30221.65     15556.83 o                         
   3  17  -3      23464.13      11742.27      2355.63 o                         
   5  17  -3        953.97        868.52        27.67 o                         
   7  17  -3       5453.65       5918.77        46.67 o                         
   9  17  -3      12010.09      12381.48       113.71 o                         
  13  17  -3       1944.52       1926.25        55.16 o                         
  15  17  -3       3200.80       3317.06        89.95 o                         
  21  17  -3         60.28         75.52       106.07 o                         
  23  17  -3        655.43        622.00       116.25 o                         
  25  17  -3        249.93         87.40       141.71 o                         
   3  19  -3        444.83        814.04       171.84 o                         
   5  19  -3       1684.20       1602.94        31.19 o                         
   7  19  -3       5012.29       5802.52        71.28 o                         
   9  19  -3       1232.14       1442.54        48.37 o                         
  13  19  -3       7196.01       5875.50        99.28 o                         
  15  19  -3        859.88       1033.56        75.52 o                         
  19  19  -3        381.63        638.97        88.25 o                         
  21  19  -3        342.24        403.07       106.07 o                         
  23  19  -3        239.54        194.32       102.68 o                         
   1  21  -3      20243.96      21152.30        84.86 o                         
   7  21  -3       1829.53       1735.16        55.58 o                         
   9  21  -3       3154.97       3289.91        67.04 o                         
  11  21  -3      19371.46      19005.42       162.93 o                         
  13  21  -3        366.66        505.75        62.79 o                         
  15  21  -3        731.25        938.52        74.67 o                         
  17  21  -3        775.78        654.25        88.25 o                         
  21  21  -3        448.48        234.21       101.83 o                         
   5  23  -3       1128.61        874.63        35.39 o                         
   9  23  -3       7548.51       6848.81        85.71 o                         
  15  23  -3        605.01        572.78        73.83 o                         
  17  23  -3        318.62        519.32        88.25 o                         
  19  23  -3        542.84        630.49        99.28 o                         
  21  23  -3        167.85        232.51       118.80 o                         
  23  23  -3          6.88         32.25       144.26 o                         
   1  25  -3       2569.03       3058.25        56.01 o                         
   9  25  -3       5997.65       7182.30        87.40 o                         
  11  25  -3       1119.17       1232.97        82.31 o                         
  15  25  -3       1365.88       1968.68        98.43 o                         
  17  25  -3       1248.93       1215.15        97.59 o                         
  19  25  -3       1249.60       1178.66       104.37 o                         
  21  25  -3        145.47         55.16       119.65 o                         
   3  27  -3       4790.53       4671.83        44.95 o                         
   5  27  -3       1071.60        974.16        77.22 o                         
   7  27  -3        574.77        625.40        70.43 o                         
  11  27  -3       4279.02       3315.36        97.59 o                         
  15  27  -3       1116.62       1312.74       101.83 o                         
  17  27  -3        273.81        151.89        87.40 o                         
  19  27  -3        186.00         84.01       108.62 o                         
  21  27  -3        160.51         81.46       158.68 o                         
   3  29  -3       3273.55       3094.73        79.77 o                         
   5  29  -3        156.39        212.74        53.88 o                         
   7  29  -3       1953.04       1675.08        84.86 o                         
  15  29  -3        471.68        939.37       103.53 o                         
  17  29  -3        501.35        239.30        97.59 o                         
  19  29  -3        199.67        280.88       104.37 o                         
   3  31  -3        329.82        332.64        67.89 o                         
   5  31  -3         29.83         93.34        50.07 o                         
   9  31  -3        813.23        853.05        59.32 o                         
  11  31  -3       1462.73       1311.04       100.13 o                         
  15  31  -3        485.19        642.37       101.83 o                         
  17  31  -3        184.20        366.58       109.47 o                         
  19  31  -3         88.54         49.22       107.77 o                         
   1  33  -3       1565.14       1901.65        79.77 o                         
   3  33  -3       1858.60       2063.72        97.59 o                         
   5  33  -3       3979.34       4526.27       117.10 o                         
   9  33  -3        607.71        425.13        84.86 o                         
  11  33  -3        485.31        484.53        95.04 o                         
  13  33  -3       1133.54       1567.40        77.34 o                         
  15  33  -3       1970.58       1878.73       120.50 o                         
  17  33  -3        197.21        159.51        79.10 o                         
   5  35  -3       2692.50       2909.75       103.53 o                         
  11  35  -3         22.73         25.46       102.68 o                         
  13  35  -3        859.22        839.24       110.31 o                         
  15  35  -3        317.62        335.19       105.22 o                         
   3  37  -3        303.98        435.32       123.89 o                         
   5  37  -3       1206.42       1041.20       112.86 o                         
   7  37  -3       1223.73       1029.05        75.63 o                         
   9  37  -3        164.37        182.86        65.08 o                         
   3  39  -3        820.88        814.63       136.62 o                         
   7  39  -3        401.65        354.32        85.24 o                         
   9  39  -3         48.57         11.97        82.17 o                         
  11  39  -3        100.93        139.48        83.24 o                         
   3  41  -3         86.16        155.08        99.17 o                         
   5  41  -3       1273.81        960.58       145.11 o                         
   1  43  -3         22.36         47.68       101.13 o                         
   2   0  -2      42812.00      41666.48       172.26 o                         
   6   0  -2      53819.26      48897.99       190.08 o                         
  10   0  -2      44218.34      44700.12       198.57 o                         
  14   0  -2        868.86       1087.02       105.22 o                         
  22   0  -2        985.02        554.25       115.41 o                         
  26   0  -2        336.84       1345.34       143.80 o                         
   2   2  -2      32766.30      29034.67        78.07 o                         
   4   2  -2      53460.60      47899.23        97.59 o                         
   6   2  -2      44132.33      44163.82        95.89 o                         
   8   2  -2       5542.73       6452.53        59.40 o                         
  10   2  -2      11927.83      12851.59        68.73 o                         
  16   2  -2       4541.67       4915.77        79.77 o                         
  18   2  -2        297.56        314.82        53.46 o                         
  22   2  -2         32.83         44.58        83.10 o                         
  24   2  -2        149.87        280.45        79.37 o                         
  26   2  -2         27.16         57.68        85.70 o                         
   2   4  -2     221523.50     214720.77      4794.85 o                         
   4   4  -2     145952.19     137576.94       237.60 o                         
   6   4  -2     108229.67     108761.01      1572.82 o                         
  12   4  -2       1841.17       1999.23        55.16 o                         
  16   4  -2         85.60         97.59        55.16 o                         
  20   4  -2       2552.26       1888.92       117.10 o                         
  22   4  -2         73.14          5.86        72.54 o                         
  24   4  -2         33.56         72.61        76.49 o                         
  26   4  -2        294.13        458.39       110.31 o                         
   2   6  -2     119213.88     117315.88      1524.46 o                         
   4   6  -2      63494.21      70725.95       603.33 o                         
   8   6  -2      20276.75      21691.99       112.01 o                         
  14   6  -2       2129.43       2860.53        71.28 o                         
  16   6  -2         55.63        240.99        48.37 o                         
  18   6  -2       3369.59       2801.98        85.71 o                         
  20   6  -2        414.77        303.79       109.47 o                         
  22   6  -2        325.11        110.93        68.63 o                         
  24   6  -2        200.81         25.34        87.72 o                         
  26   6  -2        144.11        123.35       100.30 o                         
   4   8  -2      15861.43      14843.59       136.62 o                         
   6   8  -2       9806.58      10902.43        44.13 o                         
  16   8  -2        297.81        360.64        44.13 o                         
  18   8  -2        398.81        453.14        46.67 o                         
  20   8  -2         59.91          0.85        78.07 o                         
  22   8  -2         38.15          5.52        76.96 o                         
  24   8  -2         31.30          1.78        91.86 o                         
  26   8  -2        106.07         17.99       100.12 o                         
   0  10  -2      25244.44      28428.79        69.58 o                         
   4  10  -2       1072.12        903.73        20.37 o                         
   6  10  -2       9007.05      11236.42       186.26 o                         
   8  10  -2       2110.55       2398.06        54.31 o                         
  10  10  -2      21715.20      22715.37       134.92 o                         
  14  10  -2       1573.65       1123.51        43.28 o                         
  16  10  -2         83.33        168.87        55.16 o                         
  18  10  -2         22.88         76.37        59.40 o                         
  20  10  -2        218.42        125.44        44.39 o                         
  22  10  -2        167.79        443.36        68.26 o                         
  24  10  -2         19.76        -56.85       122.19 o                         
  26  10  -2         56.61        161.25       100.13 o                         
   4  12  -2      30980.66      27458.88       518.90 o                         
  10  12  -2       1112.14       1274.20       168.44 o                         
  14  12  -2       1716.31       1495.18        48.37 o                         
  16  12  -2        997.94       1154.06        59.40 o                         
  18  12  -2       1584.25       1492.63        77.22 o                         
  20  12  -2        606.06       1110.78        97.59 o                         
  22  12  -2         40.95         13.81        70.92 o                         
  24  12  -2        173.85        117.26        77.62 o                         
  26  12  -2        299.08        408.69       108.29 o                         
   0  14  -2      46983.75      46385.38        90.80 o                         
   2  14  -2       2257.12       2358.38        22.45 o                         
   8  14  -2       5295.85       4952.25        52.61 o                         
  18  14  -2        219.08        138.32        61.95 o                         
  20  14  -2       1288.09       2011.39        74.97 o                         
  22  14  -2        455.71       1032.71       120.50 o                         
  24  14  -2        130.98         92.71        90.27 o                         
  26  14  -2        402.93        327.86       121.11 o                         
   2  16  -2        849.47       1011.50        31.40 o                         
   4  16  -2      34453.13      32759.36       542.66 o                         
   6  16  -2      20214.04      21699.63       101.83 o                         
  16  16  -2       5148.16       4748.60        97.59 o                         
  18  16  -2        376.83        504.05        62.79 o                         
  20  16  -2        753.05        687.91        62.79 o                         
  22  16  -2        107.63         79.06        74.03 o                         
  24  16  -2        639.49        813.73        97.01 o                         
   2  18  -2      18003.09      10916.85        66.19 o                         
   4  18  -2      15457.59       7996.92        67.04 o                         
   6  18  -2       2478.07       2558.44        53.46 o                         
  10  18  -2       1253.28       1167.63        50.07 o                         
  16  18  -2       1004.41       1005.56        61.10 o                         
  18  18  -2        354.66        156.14        89.95 o                         
  20  18  -2        150.63         28.96        63.73 o                         
  22  18  -2         56.98        953.71        87.39 o                         
  24  18  -2         80.07        130.86       105.73 o                         
   6  20  -2       6099.27       7026.16        71.28 o                         
   8  20  -2       1964.82       2207.98        54.31 o                         
  10  20  -2       3464.64       3688.73        72.13 o                         
  12  20  -2        966.80       1042.89        54.31 o                         
  16  20  -2       2131.54       2112.09        78.92 o                         
  18  20  -2        521.03        702.80        62.00 o                         
  20  20  -2        769.16        904.11        72.70 o                         
  22  20  -2        725.93        593.62        96.21 o                         
  24  20  -2        146.31        196.88       116.20 o                         
   4  22  -2       5638.98       5650.64        43.28 o                         
   6  22  -2      14615.50      12885.53       105.22 o                         
   8  22  -2       4571.59       4398.99        66.19 o                         
  10  22  -2       5836.16       5813.55        75.52 o                         
  16  22  -2       2959.39       3302.53        74.74 o                         
  18  22  -2       1335.57       1367.33        73.75 o                         
  20  22  -2        358.72        404.79        65.43 o                         
  22  22  -2         82.75        188.50        92.09 o                         
  24  22  -2         12.86        -21.21       398.83 o                         
   2  24  -2       4316.68       4562.43        38.01 o                         
   4  24  -2       5966.70       6528.90        86.55 o                         
   6  24  -2        450.83        431.07        43.28 o                         
   8  24  -2      10861.35      10539.13        71.28 o                         
  18  24  -2       1155.90       1094.66       100.13 o                         
  20  24  -2         60.28         61.95        91.65 o                         
  22  24  -2        143.74        177.35       130.68 o                         
   8  26  -2         94.58         65.34        65.34 o                         
  12  26  -2        155.35        196.02        61.10 o                         
  14  26  -2       2515.54       2043.36        92.49 o                         
  18  26  -2        797.24        360.64       103.53 o                         
  20  26  -2        141.06        407.31       112.86 o                         
  22  26  -2        116.26        145.95       130.68 o                         
   6  28  -2       2299.45       2605.11        89.95 o                         
  10  28  -2        829.80        705.16        58.55 o                         
  12  28  -2       1968.44       2289.44        95.04 o                         
  14  28  -2        386.30        436.16        83.16 o                         
  16  28  -2        310.30        127.29        84.86 o                         
  18  28  -2        658.48       1165.93       106.07 o                         
  20  28  -2        289.88        112.01       111.16 o                         
   0  30  -2       1084.68        795.96        51.76 o                         
   4  30  -2       1392.46       1121.81        68.73 o                         
   8  30  -2       1412.89       1809.15        83.16 o                         
  10  30  -2        183.49        106.92        61.95 o                         
  12  30  -2        161.85         70.43        75.52 o                         
  14  30  -2        415.86        352.16        84.86 o                         
  16  30  -2        749.59        849.27        80.08 o                         
  18  30  -2        484.08        196.87       117.10 o                         
  20  30  -2        220.51        364.04       127.29 o                         
   2  32  -2       2258.86       2634.81        86.55 o                         
   4  32  -2        117.79         99.47        65.76 o                         
  10  32  -2        832.74       1137.93        94.19 o                         
  12  32  -2         73.78        179.05        84.86 o                         
  18  32  -2        177.34        169.71       118.80 o                         
   0  34  -2       1208.92       1202.42        94.19 o                         
   2  34  -2       1545.53       1615.68        90.80 o                         
   4  34  -2       2577.39       2387.44        68.54 o                         
  10  34  -2        305.54        151.05        73.83 o                         
  14  34  -2        843.40        901.18       111.16 o                         
   4  36  -2       1442.68       1704.01        77.57 o                         
   6  36  -2       1507.08       1921.27        81.14 o                         
   8  36  -2       2077.40       2078.15        99.28 o                         
  10  36  -2       1223.04       1389.11        97.59 o                         
  12  36  -2         41.83         64.08        69.35 o                         
   4  38  -2        798.04        750.14       126.44 o                         
   6  38  -2       1375.81       1707.32       124.74 o                         
   8  38  -2        847.03       1090.41       140.01 o                         
  12  38  -2        679.35        427.68       133.23 o                         
   2  40  -2       1278.72       1136.23       158.68 o                         
   4  40  -2        371.63        293.61       122.19 o                         
   6  40  -2         75.42        216.39       113.71 o                         
   8  40  -2        209.60        100.98       116.25 o                         
  10  40  -2        643.04        492.17       141.71 o                         
   2  42  -2        449.35        576.18       151.05 o                         
   4  42  -2         75.81         67.89       128.98 o                         
   6  42  -2        153.47        145.07        96.55 o                         
   3   1  -1     119634.98     122278.92       180.75 o                         
   5   1  -1      98898.37     103047.78       130.68 o                         
   7   1  -1      21589.82      19575.66        70.43 o                         
   9   1  -1       3064.53       3457.92        47.52 o                         
  11   1  -1       9777.56      10985.58        68.73 o                         
  15   1  -1       1954.67       2200.34        57.70 o                         
  17   1  -1      10554.43       8611.29       146.80 o                         
  19   1  -1        442.70        790.02        68.73 o                         
  25   1  -1        271.09        294.52        83.16 o                         
  27   1  -1         32.51        111.16       128.13 o                         
   5   3  -1     173082.02     169033.42       171.41 o                         
  11   3  -1       1816.43       2044.20        45.82 o                         
  13   3  -1       4437.79       4648.28       151.47 o                         
  15   3  -1       6077.94       6231.05        86.55 o                         
  17   3  -1       1189.04       1475.66        80.61 o                         
  19   3  -1        160.41        754.38        64.49 o                         
  21   3  -1        236.01         66.19       103.53 o                         
  23   3  -1        294.79       1300.01       128.98 o                         
  25   3  -1         55.63        114.56       120.50 o                         
  27   3  -1         48.61        100.65        88.38 o                         
   3   5  -1       2538.08       2768.03        23.76 o                         
   5   5  -1     239025.27     239088.83       198.57 o                         
   9   5  -1      47281.66      44040.78       110.31 o                         
  11   5  -1       1138.56        907.97        43.28 o                         
  15   5  -1       4097.46       3908.51        77.22 o                         
  17   5  -1       3124.14       3120.19        67.89 o                         
  19   5  -1       1643.87       1486.69       104.37 o                         
  21   5  -1       1983.49       2560.98       134.92 o                         
  23   5  -1         72.64         57.70       110.31 o                         
  25   5  -1         73.07        283.42       129.83 o                         
  27   5  -1         65.63        158.01        98.36 o                         
   3   7  -1       3099.57       3775.60        48.37 o                         
   7   7  -1      56837.46      58124.49       138.32 o                         
   9   7  -1      50729.08      59399.04       126.44 o                         
  11   7  -1       3424.86       3372.22        50.07 o                         
  13   7  -1        545.29        454.83        39.03 o                         
  19   7  -1       1974.29       2472.93        67.41 o                         
  21   7  -1        430.18        402.22        93.34 o                         
  23   7  -1        360.72        123.04       116.25 o                         
  25   7  -1         34.87         36.49       123.89 o                         
  27   7  -1         53.53        122.18        95.73 o                         
   1   9  -1      50007.32      58609.87        86.55 o                         
   3   9  -1       3028.29       2981.22        20.59 o                         
   5   9  -1       3895.28       3601.33        41.58 o                         
   7   9  -1      17077.53      16180.53        87.40 o                         
   9   9  -1      14858.29      16765.19        72.13 o                         
  11   9  -1        414.78        251.18        28.00 o                         
  15   9  -1       2056.65       2141.49        37.29 o                         
  17   9  -1       1344.07       1297.46        60.25 o                         
  19   9  -1       3364.50       3183.83        85.71 o                         
  21   9  -1        234.94        237.60       100.13 o                         
  23   9  -1        482.93        487.08       108.62 o                         
  25   9  -1        115.33         16.38        96.00 o                         
  27   9  -1         13.48        230.34       106.50 o                         
   5  11  -1      11350.14      11562.61        44.13 o                         
   7  11  -1       5801.35       6867.48        45.82 o                         
   9  11  -1       7194.39       8254.04        56.85 o                         
  11  11  -1       6437.80       5553.89        56.01 o                         
  13  11  -1       2272.16       2553.35        44.97 o                         
  15  11  -1       2000.65       1280.67        36.90 o                         
  17  11  -1       1007.65       1237.21        62.79 o                         
  19  11  -1       1133.05        981.80        95.89 o                         
  21  11  -1         49.32        187.53        91.65 o                         
  23  11  -1        190.12        166.32        73.41 o                         
  25  11  -1        130.41        278.35        89.37 o                         
  27  11  -1        120.28        467.56       174.81 o                         
   5  13  -1       8342.03      10504.43        39.94 o                         
   7  13  -1      26579.71      27452.08       103.53 o                         
  11  13  -1        461.13        433.62        36.49 o                         
  13  13  -1       3198.75       2981.87        61.10 o                         
  17  13  -1       1468.68       1750.60        78.92 o                         
  19  13  -1       3662.14       3580.96       108.62 o                         
  21  13  -1         51.78         80.74        65.48 o                         
  23  13  -1        306.03        394.44        78.52 o                         
  25  13  -1         45.78        182.44       131.53 o                         
   1  15  -1      37431.21      40444.54        84.01 o                         
   3  15  -1      22084.87      22875.75        72.13 o                         
   5  15  -1       3541.04       3951.79        44.97 o                         
   7  15  -1      23257.70      26257.30        95.89 o                         
   9  15  -1      17513.83      19075.85       107.77 o                         
  11  15  -1       1821.92       1785.39        56.01 o                         
  13  15  -1        335.26        111.16        45.82 o                         
  15  15  -1        708.28        905.42        62.79 o                         
  17  15  -1        912.99        952.37        49.20 o                         
  19  15  -1        754.31        884.03        68.33 o                         
  21  15  -1        809.62        697.47        69.81 o                         
  23  15  -1         74.88        141.71       119.65 o                         
  25  15  -1         71.52        207.05       152.74 o                         
   3  17  -1       2669.86       3507.14        43.28 o                         
   7  17  -1       3433.30       2055.24        34.79 o                         
  13  17  -1        429.59        616.91        51.76 o                         
  15  17  -1         65.46        127.58        34.40 o                         
  17  17  -1        187.54        151.05        64.49 o                         
  19  17  -1        701.99        847.72        84.01 o                         
  21  17  -1        844.40        834.14       112.01 o                         
  23  17  -1        139.04         44.13       139.17 o                         
  25  17  -1        120.39        453.14       157.83 o                         
   1  19  -1       7717.41       7276.77       723.41 o                         
   5  19  -1       8621.18       4833.45        49.22 o                         
  13  19  -1       1299.84        947.85        53.46 o                         
  17  19  -1       1435.56       1391.83        55.23 o                         
  19  19  -1       2513.43       2736.64        91.65 o                         
  21  19  -1        661.55        480.37        86.03 o                         
  23  19  -1        113.21         77.22       121.35 o                         
  25  19  -1        112.81         51.02       128.30 o                         
   1  21  -1       9120.95       6096.13        47.52 o                         
   5  21  -1       2130.20       2163.85        57.70 o                         
   7  21  -1        918.28        901.18        55.16 o                         
   9  21  -1        638.42        403.07        49.22 o                         
  11  21  -1       1419.37       1095.81        29.84 o                         
  13  21  -1       1065.78       1103.99        52.61 o                         
  15  21  -1       1243.26       1586.34        78.07 o                         
  17  21  -1         56.81         64.49        65.34 o                         
  19  21  -1        660.06        510.84        78.07 o                         
  21  21  -1       1175.81       1342.44       137.47 o                         
  23  21  -1        186.78        438.97        97.20 o                         
   3  23  -1       6437.66       6740.19        72.13 o                         
   5  23  -1        657.31        998.77        57.70 o                         
   7  23  -1       2522.68       2725.61        54.31 o                         
   9  23  -1       5459.91       5166.09        95.89 o                         
  13  23  -1       7415.33       7428.38       120.50 o                         
  15  23  -1          8.57         -1.70        68.73 o                         
  17  23  -1        315.68        341.97        75.52 o                         
  19  23  -1        237.70        255.42        87.40 o                         
  21  23  -1        770.05        665.58        97.96 o                         
  23  23  -1        263.39         46.94       101.00 o                         
   1  25  -1       2245.89       2448.12        43.28 o                         
   9  25  -1       2415.55       2454.87        43.75 o                         
  11  25  -1       4961.73       5268.61        62.69 o                         
  13  25  -1        106.74        180.75        83.16 o                         
  15  25  -1        433.06        584.66        87.40 o                         
  17  25  -1        668.67        675.87        73.36 o                         
  19  25  -1         54.79         76.37       123.89 o                         
  21  25  -1         69.44        124.94        93.13 o                         
  23  25  -1         25.56         11.03       392.89 o                         
   1  27  -1        401.47        470.96        35.64 o                         
   3  27  -1       4488.71       4685.80        84.01 o                         
   5  27  -1       4634.57       5171.19       102.68 o                         
   9  27  -1       1060.91        708.21        35.35 o                         
  13  27  -1        239.66        280.60        56.70 o                         
  15  27  -1        487.44        516.88        56.06 o                         
  17  27  -1        714.31        636.03        76.80 o                         
  19  27  -1        153.10         73.35        82.57 o                         
  21  27  -1        146.34        270.81        88.75 o                         
   3  29  -1       4467.00       3682.79        79.77 o                         
   5  29  -1       6214.53       7033.80       102.68 o                         
   7  29  -1        458.93        582.97        71.28 o                         
   9  29  -1       1439.92       1367.89        86.55 o                         
  11  29  -1       1399.41       1214.30        73.83 o                         
  13  29  -1        154.91         57.31        65.39 o                         
  15  29  -1         75.32         43.28        87.40 o                         
  17  29  -1        442.67        505.57        74.87 o                         
  19  29  -1         81.80         69.27        89.25 o                         
  21  29  -1        236.81        437.86       268.15 o                         
   3  31  -1        263.62        175.65        65.34 o                         
   5  31  -1         51.66        135.77        60.25 o                         
   9  31  -1        114.92         77.22        70.43 o                         
  11  31  -1        118.24         61.10        76.37 o                         
  15  31  -1        507.73        538.84       100.13 o                         
  17  31  -1          1.50          1.59        93.03 o                         
  19  31  -1          6.28         16.97       134.07 o                         
   1  33  -1       3166.39       3340.82        86.55 o                         
   5  33  -1       1328.18       1652.51        56.10 o                         
   7  33  -1        692.81        715.34        72.13 o                         
   9  33  -1        300.51        302.09        74.67 o                         
  13  33  -1       1218.43       1233.71        80.88 o                         
  15  33  -1        677.82        663.58       100.98 o                         
  17  33  -1         45.27         67.89       133.23 o                         
   1  35  -1         56.56        119.38        62.00 o                         
   5  35  -1        138.47        145.11        70.43 o                         
   7  35  -1        957.32        753.16        65.65 o                         
   9  35  -1        919.98        956.34       109.47 o                         
   1  37  -1       1798.68       1658.11       111.16 o                         
   3  37  -1        112.70        344.52        95.89 o                         
   7  37  -1        312.97        321.61       100.98 o                         
   9  37  -1         85.51        211.29        95.04 o                         
  11  37  -1         88.02        106.24        81.44 o                         
  13  37  -1        911.02       1005.56       132.38 o                         
  15  37  -1        691.92        835.84       271.54 o                         
   3  39  -1       1054.27       1256.73       134.92 o                         
   5  39  -1       1606.33       1430.69       134.92 o                         
   7  39  -1        828.69        730.62       124.74 o                         
   9  39  -1         14.34         47.52       117.95 o                         
  11  39  -1        569.57        703.01        95.09 o                         
   1  41  -1        521.90        630.49       149.35 o                         
   3  41  -1        224.78        275.79       128.13 o                         
   5  41  -1        534.61        252.87       128.98 o                         
   7  41  -1        959.63        951.13       119.04 o                         
   9  41  -1        561.33        517.63       167.17 o                         
   1  43  -1        332.67        298.25        97.43 o                         
   3  43  -1        721.86        533.75       151.05 o                         
   5  43  -1        302.73        131.53       153.59 o                         
   4   0   0        263.90        594.00        30.55 o                         
   8   0   0      56893.06      56554.64       185.84 o                         
  12   0   0       5065.58       5163.55        93.34 o                         
  16   0   0       1347.97       1700.53        84.01 o                         
  20   0   0        223.19        173.96       137.47 o                         
  24   0   0        252.95        409.01       178.20 o                         
  28   0   0        182.22          9.33       175.65 o                         
   4   2   0     263562.16     260692.55       367.43 o                         
   6   2   0        789.49       3062.49        30.55 o                         
   8   2   0      61050.81      70033.32       132.38 o                         
  10   2   0       4951.64       4236.91        56.01 o                         
  12   2   0       6756.33       7676.16        71.28 o                         
  14   2   0       5339.37       5344.29        65.34 o                         
  16   2   0       9346.66       9073.76        95.04 o                         
  18   2   0      10577.41      12172.73       159.53 o                         
  20   2   0       1863.76       1435.78       121.35 o                         
  22   2   0        252.33        133.23       103.53 o                         
  24   2   0        131.81         78.07       113.71 o                         
  26   2   0          9.44        495.56       134.07 o                         
  28   2   0          0.96         89.10       131.53 o                         
   2   4   0      14079.80      10053.01        61.10 o                         
   4   4   0       1289.53       3185.53        31.40 o                         
   6   4   0        798.87       1048.83        22.06 o                         
   8   4   0       4645.40       3224.57        34.79 o                         
  10   4   0       5142.18       4769.81        49.22 o                         
  12   4   0      24938.92      26846.21       106.07 o                         
  14   4   0       2253.61       4107.93        78.07 o                         
  16   4   0      10945.81      12809.16       134.92 o                         
  18   4   0       2106.06       2832.53        91.65 o                         
  20   4   0         14.21         48.37        84.01 o                         
  22   4   0       1441.80        683.10       121.35 o                         
  24   4   0         92.11         99.28       118.80 o                         
  26   4   0         82.35        200.26       122.19 o                         
   2   6   0       1022.07       1530.82        22.06 o                         
   4   6   0      85726.16      93029.56       110.31 o                         
   6   6   0      28658.63      38634.54        82.31 o                         
   8   6   0        144.82         96.74        22.91 o                         
  10   6   0       5892.99       7439.41        51.76 o                         
  12   6   0       2337.17       2254.65        44.13 o                         
  14   6   0         35.15        314.82        51.76 o                         
  16   6   0         11.78        269.85        66.19 o                         
  18   6   0        444.61        901.18        80.61 o                         
  20   6   0         89.17         87.40        70.43 o                         
  22   6   0        570.48        610.12       118.80 o                         
  24   6   0         32.97        181.59       118.80 o                         
  26   6   0          7.45        416.65       137.47 o                         
   0   8   0      55908.72      62420.80        94.19 o                         
   2   8   0     767169.56     745309.12      1193.94 o                         
   4   8   0     103264.54     100485.95       128.13 o                         
   6   8   0       5056.80       4361.65        35.64 o                         
   8   8   0        236.12         41.58        23.76 o                         
  10   8   0        892.40       1452.75        33.09 o                         
  12   8   0       2632.85       2743.43        45.82 o                         
  14   8   0        583.34        599.09        43.28 o                         
  16   8   0       3153.57       3295.00        81.46 o                         
  18   8   0       3080.14       4159.69       107.77 o                         
  20   8   0       1182.81       1042.04        91.65 o                         
  22   8   0          4.50         89.95       112.86 o                         
  24   8   0          1.37         47.52       140.01 o                         
  26   8   0        183.90        270.69       152.74 o                         
   2  10   0     166573.77     173692.92       156.14 o                         
   4  10   0        321.39        599.94        22.06 o                         
   6  10   0        343.91        329.25        22.06 o                         
   8  10   0        591.88        245.24        27.15 o                         
  10  10   0       3415.65       3306.03        43.28 o                         
  12  10   0       3927.80       4216.54        50.91 o                         
  14  10   0       3466.95       3973.00        60.25 o                         
  16  10   0      15517.92      17479.69       147.65 o                         
  18  10   0        412.97        415.80        74.67 o                         
  20  10   0       2070.11       2910.59       109.47 o                         
  22  10   0        142.84         15.27       101.83 o                         
  24  10   0        278.68       1283.89       145.95 o                         
  26  10   0        277.69        123.89       141.71 o                         
   0  12   0     187255.17     185236.00       209.60 o                         
   2  12   0      15226.64      12121.82        50.91 o                         
   4  12   0      40011.14      44991.18        86.55 o                         
   6  12   0      14104.23      15494.04        51.76 o                         
   8  12   0      54577.46      62647.37       130.68 o                         
  10  12   0      12666.39      11066.20        66.19 o                         
  12  12   0       3523.05       2564.38        48.37 o                         
  14  12   0      15275.29      15590.77       100.98 o                         
  16  12   0        596.91        947.00        64.49 o                         
  18  12   0         22.39        380.16        83.16 o                         
  20  12   0       2351.43       2344.60       106.92 o                         
  22  12   0          3.21        108.62        85.71 o                         
  24  12   0        137.53        121.35       119.65 o                         
  26  12   0         59.31        -43.28       138.32 o                         
   2  14   0        207.22        172.26        16.12 o                         
   4  14   0     131547.47     145462.69       165.47 o                         
   6  14   0         81.49        104.37        24.61 o                         
   8  14   0        879.36        558.36        30.55 o                         
  10  14   0        368.68        272.39        30.55 o                         
  12  14   0       4178.43       5111.79        61.95 o                         
  14  14   0       4995.63       5199.19        74.67 o                         
  16  14   0         37.55        129.83        39.03 o                         
  18  14   0        511.83        751.83        65.34 o                         
  20  14   0          7.40        280.88        78.92 o                         
  22  14   0         44.32         94.19       117.95 o                         
  24  14   0         12.75        162.08       136.62 o                         
  26  14   0          3.35        -89.95       160.38 o                         
   0  16   0      15366.31      13729.01        70.43 o                         
   2  16   0      13570.46      12462.10        49.22 o                         
   4  16   0      15310.81      17971.01        75.52 o                         
   6  16   0       9985.51      10848.97        56.01 o                         
   8  16   0       7309.26       8128.45        56.01 o                         
  10  16   0       4169.04       5534.37        57.70 o                         
  12  16   0       2204.06       1494.33        44.13 o                         
  14  16   0       4587.15       4589.07        68.73 o                         
  16  16   0       5141.27       6175.89        84.86 o                         
  18  16   0        450.94        224.02        84.01 o                         
  20  16   0          0.20         94.19        72.98 o                         
  22  16   0        513.28       1065.80       128.13 o                         
  24  16   0         41.82          0.85       151.89 o                         
  26  16   0         80.74        322.46       164.62 o                         
   2  18   0       5763.57       5470.73        44.13 o                         
   6  18   0        380.11        291.91        23.76 o                         
   8  18   0      29937.40      27944.26       111.16 o                         
  10  18   0       1534.55       2027.23        42.43 o                         
  12  18   0          9.68          5.09        34.79 o                         
  14  18   0       6776.64       6742.74        81.46 o                         
  16  18   0        450.49        139.17        65.34 o                         
  18  18   0       3024.39       4221.64       110.31 o                         
  20  18   0        252.36         28.85        84.01 o                         
  22  18   0          2.19        119.65       106.07 o                         
  24  18   0         22.32        235.90       170.56 o                         
   0  20   0       7448.44       6571.32        72.13 o                         
   2  20   0       5097.91       3015.82        37.34 o                         
   4  20   0         23.44         14.43        32.25 o                         
   6  20   0       8656.52       8820.88       104.37 o                         
   8  20   0       6660.03       6196.26        64.49 o                         
  10  20   0        145.77        110.31        33.94 o                         
  12  20   0       2229.25       2753.61        51.76 o                         
  14  20   0       2549.40       2387.03        54.31 o                         
  16  20   0       2628.53       3788.02        84.01 o                         
  18  20   0       3293.69       3151.59       103.53 o                         
  20  20   0        121.46        343.67        96.74 o                         
  22  20   0        108.64        207.90       118.80 o                         
  24  20   0        127.30        112.01       166.32 o                         
   2  22   0      31159.32      30802.24       103.53 o                         
   4  22   0       2348.69       2024.69        47.52 o                         
   6  22   0        583.20        560.06        47.52 o                         
   8  22   0       3101.33       3076.07        48.37 o                         
  10  22   0        871.12        868.09        43.28 o                         
  12  22   0        182.17        294.45        44.97 o                         
  14  22   0        936.06        808.69        71.28 o                         
  16  22   0       1891.94       1505.36        85.71 o                         
  18  22   0         26.60         48.37        78.07 o                         
  20  22   0        268.36         48.37       113.71 o                         
  22  22   0         21.13         55.16       134.07 o                         
  24  22   0        112.95        295.30       131.53 o                         
   0  24   0        204.74        100.98        30.55 o                         
   2  24   0       2033.02       2000.08        37.34 o                         
   4  24   0       3245.63       3085.40        64.49 o                         
   6  24   0       6402.14       6231.05        89.10 o                         
   8  24   0         34.88         39.88        55.16 o                         
  10  24   0        436.16        630.49        31.40 o                         
  12  24   0         29.68         12.73        39.88 o                         
  14  24   0        532.25        240.99        59.40 o                         
  16  24   0       3097.29       3400.22       135.77 o                         
  18  24   0        363.50         21.21       109.47 o                         
  20  24   0         99.29        274.09       132.38 o                         
  22  24   0        296.50        706.86       145.95 o                         
   2  26   0       5261.44       4197.88        55.16 o                         
   4  26   0       3349.20       3772.74        62.79 o                         
   6  26   0        845.74        646.61        62.79 o                         
   8  26   0       4212.62       3962.82        83.16 o                         
  10  26   0         11.71         23.76        61.10 o                         
  12  26   0       7184.39       7427.53       130.68 o                         
  14  26   0       1298.30       1412.02        97.59 o                         
  16  26   0        185.82        134.92        86.55 o                         
  18  26   0        583.00        983.49       127.29 o                         
  20  26   0         56.93         74.67       122.19 o                         
  22  26   0        153.17        182.44       134.92 o                         
   0  28   0       4927.69       5277.26        78.92 o                         
   2  28   0       1304.53       1210.06        54.31 o                         
   4  28   0        348.25        132.38        46.67 o                         
   6  28   0      18948.04      19594.33       159.53 o                         
   8  28   0       8713.17       9708.49       126.44 o                         
  10  28   0        165.45         57.70        62.79 o                         
  12  28   0          2.90         32.25        79.77 o                         
  14  28   0          8.73        -51.76       100.13 o                         
  16  28   0        102.60        -53.46        96.74 o                         
  18  28   0        175.62        118.80       109.47 o                         
  20  28   0        266.83        341.97       137.47 o                         
   2  30   0        794.45        782.38        55.16 o                         
   4  30   0        570.40        572.78        72.13 o                         
   6  30   0       4749.35       4236.91       100.13 o                         
   8  30   0        137.68        231.66        67.89 o                         
  10  30   0        517.89        452.29        76.37 o                         
  12  30   0        537.59        310.58        83.16 o                         
  14  30   0         61.95         80.61        92.49 o                         
  16  30   0        706.48        434.47       120.50 o                         
  18  30   0          0.85        -27.15       133.23 o                         
  20  30   0        130.46        113.71       137.47 o                         
   0  32   0       1748.31       1775.21       117.95 o                         
   2  32   0       2092.62       1634.35        69.58 o                         
   4  32   0       3327.62       3598.78        95.89 o                         
   6  32   0        910.47        918.15        76.37 o                         
   8  32   0        287.58        415.80        78.07 o                         
  10  32   0        144.23         72.13        72.13 o                         
  12  32   0         15.00          8.49        90.80 o                         
  14  32   0         24.10        -26.31       100.98 o                         
  16  32   0          0.06         24.61       128.98 o                         
  18  32   0        420.94        364.89       134.07 o                         
   2  34   0        213.05        387.80        81.46 o                         
   4  34   0        885.33        849.42        89.95 o                         
   6  34   0       1265.64       1192.24        84.86 o                         
   8  34   0        518.66        358.95        68.73 o                         
  10  34   0        415.69        209.60        78.92 o                         
  12  34   0         31.14         23.76       113.71 o                         
  14  34   0        148.05        117.10       119.65 o                         
  16  34   0         39.22         27.15       120.50 o                         
   0  36   0        263.27        341.13       144.26 o                         
   2  36   0        172.20        466.71        97.59 o                         
   4  36   0       2460.37       2917.38       117.95 o                         
   6  36   0        156.57        167.17        86.55 o                         
   8  36   0        362.93        492.17       101.83 o                         
  10  36   0        241.88        349.61       136.62 o                         
  12  36   0        379.24        293.61       118.80 o                         
  14  36   0          7.18        -28.85       121.35 o                         
  16  36   0        156.43         24.61       134.07 o                         
   2  38   0        111.39         76.37       107.77 o                         
   4  38   0          0.36        109.47        98.43 o                         
   6  38   0        526.29        782.38       128.13 o                         
   8  38   0         62.88        -20.37       114.56 o                         
  10  38   0        481.60        345.37       109.47 o                         
  12  38   0       1480.11       1458.69       144.26 o                         
  14  38   0        314.72        311.43       145.11 o                         
   0  40   0        425.92        549.02       153.59 o                         
   2  40   0         61.32         78.92       107.77 o                         
   4  40   0        197.90        179.05       126.44 o                         
   6  40   0       2975.30       3395.98       190.93 o                         
   8  40   0        444.06        470.96       157.83 o                         
  10  40   0          0.50        152.74       153.59 o                         
   2  42   0        294.98        411.56       116.25 o                         
   4  42   0         62.15         28.00       120.50 o                         
   6  42   0        165.25        168.87       138.32 o                         
   8  42   0          0.93         95.04       143.41 o                         
   3   1   1     119647.86     115963.86       193.47 o                         
   5   1   1      98014.03     100425.70       154.44 o                         
   7   1   1      21369.51      19589.24        74.67 o                         
   9   1   1       3011.55       3490.17        40.73 o                         
  11   1   1       9869.52      11168.88        78.92 o                         
  13   1   1      11604.26      12033.81       121.35 o                         
  15   1   1       1900.02       1811.70        48.37 o                         
  17   1   1      10511.68       8962.59       128.98 o                         
  19   1   1        434.54        731.47        72.98 o                         
  21   1   1       5311.31       6051.54       127.80 o                         
  23   1   1       1204.61       2141.16       101.64 o                         
  27   1   1         33.41         20.37       140.86 o                         
   3   3   1      33820.94      34872.25       742.07 o                         
   5   3   1     174063.52     166564.94       234.21 o                         
   7   3   1       2574.14       2090.85        64.92 o                         
   9   3   1      20114.25      20846.81        58.55 o                         
  11   3   1       1818.02       1875.34        54.31 o                         
  15   3   1       6181.63       6638.36        89.10 o                         
  17   3   1       1144.76       1546.94        70.43 o                         
  19   3   1        164.88        840.08        58.55 o                         
  21   3   1        231.51        144.26        97.59 o                         
  23   3   1        296.08       1230.43       138.32 o                         
  25   3   1         58.66         86.55       121.35 o                         
   1   5   1       7610.13       7365.26        88.68 o                         
   3   5   1       2676.13       2725.61        39.03 o                         
   5   5   1     239401.72     232495.42       253.72 o                         
   7   5   1      95975.56      99697.51      2604.26 o                         
   9   5   1      47294.02      44324.20       125.59 o                         
  11   5   1       1116.15        947.00        37.34 o                         
  13   5   1      11385.98      12040.16       211.72 o                         
  15   5   1       4164.78       3773.59        59.40 o                         
  17   5   1       3149.58       3326.39        78.92 o                         
  19   5   1       1641.95       1634.35        85.71 o                         
  21   5   1       1982.95       2566.08       139.17 o                         
  23   5   1         71.03         -4.24       114.56 o                         
  25   5   1         71.38        205.35       128.13 o                         
   1   7   1      16624.29      17002.62        65.76 o                         
   5   7   1      11055.73      13643.14       189.66 o                         
   7   7   1      56750.16      58233.11        99.28 o                         
   9   7   1      51247.49      58654.85       151.05 o                         
  11   7   1       3441.81       3305.18        52.61 o                         
  13   7   1        579.13        500.66        39.88 o                         
  15   7   1       1600.27       1090.92        74.67 o                         
  17   7   1        225.48         54.08        25.26 o                         
  21   7   1        429.15        475.20       129.83 o                         
  23   7   1        355.22        192.63       123.04 o                         
  25   7   1         33.03        158.68       126.44 o                         
   1   9   1      49900.31      59112.23        87.40 o                         
   5   9   1       3706.75       3748.13        25.46 o                         
   7   9   1      17523.41      16533.54        56.01 o                         
   9   9   1      14820.04      16249.26        82.31 o                         
  11   9   1        388.79        238.45        32.25 o                         
  13   9   1       1427.74       1952.30        31.40 o                         
  17   9   1       1353.07       1372.99        60.25 o                         
  19   9   1       3394.14       3210.14       117.10 o                         
  21   9   1        230.52        305.49       109.47 o                         
  23   9   1        485.65        666.13       144.26 o                         
   1  11   1     232163.67     237752.66      2303.87 o                         
   3  11   1      42627.77      42133.86       217.66 o                         
   5  11   1      11591.21      11552.43        61.95 o                         
   7  11   1       6017.26       6780.07        58.55 o                         
   9  11   1       6951.10       8275.25        65.34 o                         
  11  11   1       6302.64       7037.19        69.58 o                         
  13  11   1       2286.36       2465.10        51.76 o                         
  17  11   1        979.98       1251.64        75.52 o                         
  19  11   1       1101.66        998.77        64.49 o                         
  21  11   1         46.80        140.86        82.31 o                         
  27  11   1        118.33        389.49       140.01 o                         
   1  13   1      55494.04      62685.50       315.24 o                         
   3  13   1       2385.14       3185.28        23.10 o                         
   7  13   1      26510.72      27145.75        84.01 o                         
   9  13   1      22571.38      18106.62      4395.59 o                         
  11  13   1        471.18        392.89        41.58 o                         
  13  13   1       3191.14       2899.56        59.40 o                         
  15  13   1        625.66       1012.19        37.09 o                         
  17  13   1       1503.74       1710.72        73.83 o                         
  19  13   1       3614.18       3743.89       123.04 o                         
  25  13   1         47.01        208.75       128.98 o                         
   1  15   1      37995.77      41390.70        80.61 o                         
   3  15   1      21806.46      23053.10        74.67 o                         
   5  15   1       3532.16       4000.16        43.28 o                         
   7  15   1      23114.24      26519.51       107.77 o                         
   9  15   1      17612.94      16265.39        73.83 o                         
  11  15   1       1898.39       1814.24        50.07 o                         
  13  15   1        322.26         76.37        39.88 o                         
  15  15   1        719.52        789.17        52.61 o                         
  23  15   1         76.81        117.10       119.65 o                         
  25  15   1         71.54        171.41       124.74 o                         
   1  17   1      42608.54      46442.16       176.93 o                         
   3  17   1       2687.57       3513.93        48.37 o                         
   5  17   1       1471.42       2248.02       118.38 o                         
   7  17   1       3401.35       2715.42        47.52 o                         
   9  17   1       6199.14       5469.63       406.46 o                         
  11  17   1        470.76        465.46        28.43 o                         
  13  17   1        413.17        617.76        42.43 o                         
  17  17   1        179.10        115.41        63.64 o                         
  19  17   1        713.72        803.60        93.34 o                         
  21  17   1        851.10        767.96       113.71 o                         
  23  17   1        136.64         61.10       118.80 o                         
  25  17   1        121.22        514.23       160.38 o                         
   3  19   1      14578.46      13812.97        89.52 o                         
   5  19   1       8630.74       6449.13        69.58 o                         
   7  19   1       5665.45       5773.26        51.37 o                         
   9  19   1        894.99       1002.94        26.22 o                         
  11  19   1        730.70       1329.16        24.54 o                         
  13  19   1       1265.26        867.24        44.97 o                         
  15  19   1        311.12        559.52        43.09 o                         
  19  19   1       2504.51       2796.89       123.89 o                         
  23  19   1        111.74        128.98       168.87 o                         
   1  21   1       9181.35       5080.39        45.82 o                         
   3  21   1      30678.19      25408.69       271.54 o                         
   5  21   1       2113.61       1822.73        33.94 o                         
   7  21   1        868.63        879.12        56.01 o                         
   9  21   1        577.88        372.52        25.46 o                         
  13  21   1       1089.62       1131.99        51.76 o                         
  17  21   1         56.56         75.52        74.67 o                         
  19  21   1        659.71        693.28       100.98 o                         
  21  21   1       1154.72       1179.51       134.07 o                         
   1  23   1        824.80        592.18        28.85 o                         
   3  23   1       6425.78       6769.04        54.31 o                         
   5  23   1        638.68        975.01        34.79 o                         
   7  23   1       2589.72       2701.00        76.37 o                         
   9  23   1       5304.59       5010.81        65.34 o                         
  11  23   1       3883.06       3369.63        42.15 o                         
  13  23   1       7502.52       7530.21       102.68 o                         
  15  23   1          7.24         50.07        74.67 o                         
  17  23   1        321.81        355.55       108.62 o                         
  19  23   1        237.11        230.81       102.68 o                         
   1  25   1       2364.92       2416.73        42.43 o                         
   3  25   1       2186.72       2108.21        32.32 o                         
   5  25   1       3878.38       3494.82        57.70 o                         
   7  25   1       7194.64       8653.12       109.04 o                         
  13  25   1         99.96        170.56        57.70 o                         
  15  25   1        446.21        664.43        76.37 o                         
  19  25   1         53.13         45.82       134.07 o                         
  23  25   1         23.55          9.33       270.69 o                         
   1  27   1        431.55        472.65        29.70 o                         
   3  27   1       4530.89       4839.39        62.79 o                         
   5  27   1       4563.75       5147.42        50.07 o                         
   7  27   1       2189.84       1965.10        37.76 o                         
  11  27   1       7355.73       7027.99       114.56 o                         
   1  29   1        544.22        733.33        30.60 o                         
   3  29   1       4532.10       3604.72        64.49 o                         
   5  29   1       6149.97       6971.85       111.16 o                         
   7  29   1        484.69        517.63        72.13 o                         
   9  29   1       1461.67       1307.65        81.46 o                         
  11  29   1       1342.65       1201.57        94.19 o                         
  15  29   1         71.54        132.38       111.16 o                         
  21  29   1        227.60        330.09       266.45 o                         
   1  31   1       2427.35       2741.76        46.15 o                         
   3  31   1        232.00        177.35        43.28 o                         
   5  31   1         47.39        151.05        64.49 o                         
   7  31   1       3314.69       2861.36        62.10 o                         
   9  31   1        124.11        139.17        67.04 o                         
  11  31   1        109.16         62.79        78.92 o                         
  13  31   1        391.26        528.01        75.57 o                         
  15  31   1        522.87        380.16       117.95 o                         
  19  31   1          5.72          7.64       132.38 o                         
   1  33   1       3178.05       3485.08        89.95 o                         
   3  33   1       3548.09       2982.65        74.25 o                         
   7  33   1        663.80        759.47        80.61 o                         
   9  33   1        292.59        360.64        74.67 o                         
  11  33   1       1377.08       1927.65        72.86 o                         
  15  33   1        646.94        743.35       126.44 o                         
  17  33   1         43.67         27.15       134.92 o                         
   3  35   1        294.17        323.03        54.88 o                         
   5  35   1        154.93         93.34        78.07 o                         
   9  35   1        921.39        911.36        94.19 o                         
  11  35   1        772.55        812.47        70.49 o                         
  13  35   1        476.72        373.68        73.45 o                         
  15  35   1         88.29         15.91        88.78 o                         
   1  37   1       1788.90       1516.39       115.41 o                         
   3  37   1        118.22        344.52        84.01 o                         
   5  37   1         45.22        176.97        78.29 o                         
   7  37   1        289.61        364.04        97.59 o                         
   9  37   1         84.30        256.27       110.31 o                         
  13  37   1        902.54       1092.11       148.50 o                         
   1  39   1       1593.08       1561.51        88.75 o                         
   3  39   1       1015.28       1306.80       142.56 o                         
   5  39   1       1617.48       1456.99       134.07 o                         
   7  39   1        842.69        664.43       136.62 o                         
   9  39   1         15.97        -66.19       149.35 o                         
   1  41   1        527.45        625.40       128.13 o                         
   3  41   1        223.19        257.12       112.86 o                         
   5  41   1        506.08        343.67       134.07 o                         
   9  41   1        560.03        689.89       150.20 o                         
   3  43   1        711.86        372.52       143.41 o                         
   5  43   1        317.60        100.13       151.05 o                         
   2   0   2      43560.09      42913.88       157.83 o                         
   6   0   2      53402.53      49429.20       116.25 o                         
  10   0   2      45021.91      45902.54       160.38 o                         
  14   0   2        854.52       1126.90        70.43 o                         
  18   0   2       4107.23       3497.92       174.81 o                         
   0   2   2     224301.53     212447.11       377.61 o                         
   2   2   2      32722.24      29527.69        73.83 o                         
   4   2   2      53230.25      46410.83       112.86 o                         
   6   2   2      44202.34      43803.18       129.83 o                         
   8   2   2       5879.63       6802.14        45.82 o                         
  10   2   2      11935.54      12873.65        83.16 o                         
  12   2   2       3806.60       4427.88        56.85 o                         
  14   2   2       3742.52       3533.64        48.43 o                         
  16   2   2       4488.86       4711.26       105.22 o                         
  18   2   2        297.47        406.46        84.86 o                         
  20   2   2       1833.64       2152.59        90.49 o                         
   4   4   2     146752.95     141216.45       139.17 o                         
   8   4   2      24144.37      26600.85       336.03 o                         
  10   4   2      38497.39      39936.09        96.31 o                         
  12   4   2       1863.26       1943.22        45.82 o                         
  14   4   2        765.33        854.98        40.34 o                         
  16   4   2         81.86         64.49        65.34 o                         
  18   4   2       4587.43       4625.07        87.40 o                         
  20   4   2       2549.01       1903.34       121.35 o                         
   0   6   2     620892.44     608449.19      1059.02 o                         
   6   6   2      19341.70      17689.55       351.73 o                         
   8   6   2      20788.37      21805.70        87.40 o                         
  10   6   2      23442.04      27169.65        74.84 o                         
  12   6   2       9316.73       7650.11       958.46 o                         
  14   6   2       2190.74       2839.31        65.34 o                         
  16   6   2         59.61        239.30        52.61 o                         
  18   6   2       3380.97       2819.80        61.95 o                         
  20   6   2        418.59        346.22        87.40 o                         
   2   8   2     209988.00     222532.55      1539.73 o                         
   6   8   2       9656.48      10764.96        73.83 o                         
   8   8   2      30953.04      34674.00       362.34 o                         
  10   8   2      12727.46      10410.71       368.28 o                         
  12   8   2       4614.68       3802.24       320.76 o                         
  14   8   2        164.60        297.33        28.85 o                         
  16   8   2        292.35        256.27        50.91 o                         
  18   8   2        395.94        460.77        57.70 o                         
  20   8   2         58.51          7.64        61.95 o                         
   2  10   2      18626.24      19463.51       154.02 o                         
   4  10   2       1049.59        893.54        27.15 o                         
   8  10   2       1996.11       2457.46        33.94 o                         
  10  10   2      21754.57      18712.66        74.67 o                         
  12  10   2      22373.86      16772.35      3098.13 o                         
  14  10   2       1498.59       1210.91        56.01 o                         
  16  10   2         84.39        235.05        44.97 o                         
  18  10   2         21.49         66.19        56.85 o                         
  24  10   2         20.78          0.00       118.80 o                         
   2  12   2       1956.29       1788.91        20.69 o                         
   6  12   2       3756.49       3486.92        26.84 o                         
   8  12   2      26518.50      30491.15       179.90 o                         
  12  12   2       3289.73       3640.63        95.04 o                         
  14  12   2       1759.69       1499.42        53.46 o                         
  16  12   2        957.90        995.37        56.01 o                         
  18  12   2       1598.51       1465.48        76.37 o                         
  20  12   2        606.44       1213.45        96.74 o                         
   4  14   2       4531.76       4094.11        55.16 o                         
   6  14   2      26925.87      30370.55        64.95 o                         
   8  14   2       5284.79       5097.36        71.28 o                         
  10  14   2       3423.31       3225.12       143.83 o                         
  12  14   2       1568.88       1639.25        37.76 o                         
  14  14   2       2598.51       2614.62        43.59 o                         
  16  14   2        535.74        452.87        42.04 o                         
  18  14   2        225.70         63.64        67.89 o                         
  22  14   2        456.68       1044.59       100.13 o                         
   2  16   2        838.55        961.43        28.00 o                         
   6  16   2      20211.85      21375.47       115.41 o                         
   8  16   2        797.47        892.15       124.74 o                         
  10  16   2       6815.10       6687.49       392.89 o                         
  12  16   2        868.99        780.57        31.73 o                         
  14  16   2        529.52        491.64        35.07 o                         
  16  16   2       5176.81       4602.64        94.19 o                         
  18  16   2        377.68        554.12        80.61 o                         
   0  18   2      22871.41       6855.60        61.10 o                         
   2  18   2      18371.65      20394.53        92.49 o                         
   4  18   2      15396.27      16484.32        89.10 o                         
   6  18   2       2499.52       2353.08        53.46 o                         
   8  18   2      22299.36      20847.57      1186.30 o                         
  10  18   2       1249.95       1154.90        39.88 o                         
  12  18   2       1485.54       1493.25        35.76 o                         
  14  18   2       2764.62       2912.34        84.01 o                         
  16  18   2        987.58        890.15        64.49 o                         
  18  18   2        367.66        168.87        67.89 o                         
   2  20   2       3061.03       2505.58       153.17 o                         
   4  20   2      18116.63      18536.61      1499.85 o                         
   6  20   2       6025.47       7456.38        90.80 o                         
   8  20   2       1856.40       2360.72        66.19 o                         
  10  20   2       3468.38       3714.19        47.52 o                         
  12  20   2        914.69       1117.57        54.31 o                         
  14  20   2       3090.85       3182.46        90.37 o                         
  16  20   2       2194.43       2030.63        79.77 o                         
   0  22   2        101.33        184.99        24.61 o                         
   2  22   2       4360.51       3838.18        34.50 o                         
   6  22   2      14691.67      14668.38       100.98 o                         
   8  22   2       4632.94       4401.53        85.71 o                         
  10  22   2       5839.01       5724.45        79.77 o                         
  12  22   2       1465.06       1372.76        46.96 o                         
  14  22   2       3188.56       2679.74        59.28 o                         
  24  22   2         13.96        281.73       272.39 o                         
   4  24   2       5979.69       6615.45        62.79 o                         
   6  24   2        469.52        376.77        54.31 o                         
  10  24   2       2332.36       2142.81        66.61 o                         
  12  24   2       2378.40       2567.21       103.95 o                         
  14  24   2        404.36        218.62        51.02 o                         
  16  24   2       1420.48       1147.08        68.56 o                         
  18  24   2       1127.32       1164.24       116.25 o                         
  20  24   2         59.22        161.23       116.25 o                         
  22  24   2        144.68        149.35       123.04 o                         
   0  26   2       4115.07       3680.25        52.61 o                         
   2  26   2       1147.06       1332.18        30.79 o                         
   4  26   2       1551.68       1668.23        38.71 o                         
   6  26   2      20815.50      20340.78        89.51 o                         
   8  26   2         94.05         22.91        46.67 o                         
  10  26   2        364.34        374.03        39.24 o                         
  12  26   2        151.62        184.14        76.37 o                         
  14  26   2       2505.78       2128.21       120.50 o                         
  16  26   2       1044.43       1077.77        73.37 o                         
  18  26   2        793.31        444.65       121.35 o                         
  20  26   2        139.47        497.26       146.80 o                         
  22  26   2        118.27        168.87       123.04 o                         
   2  28   2       3949.82       4109.10        82.31 o                         
   4  28   2       5440.85       5103.38        53.57 o                         
   6  28   2       2348.13       2899.56        61.95 o                         
   8  28   2        218.10        179.18        38.72 o                         
  10  28   2        830.22        689.89        84.86 o                         
  12  28   2       1949.48       2249.56        96.74 o                         
  14  28   2        377.44        267.30        94.19 o                         
  16  28   2        313.99        164.62       104.37 o                         
  18  28   2        667.69       1159.15       129.83 o                         
  20  28   2        289.99        128.98       134.07 o                         
   2  30   2       1204.83       1446.45        47.94 o                         
   4  30   2       1375.29       1143.02        54.31 o                         
   6  30   2       2307.25       2215.95        53.81 o                         
   8  30   2       1336.20       1813.39        77.22 o                         
  10  30   2        187.22         70.43        71.28 o                         
  12  30   2        171.36         34.79        88.25 o                         
  14  30   2        434.61        323.31       103.53 o                         
  18  30   2        474.97        236.75       129.83 o                         
  20  30   2        215.55        231.66       132.38 o                         
   2  32   2       2355.99       2725.61        78.07 o                         
   6  32   2        290.58        329.00        52.29 o                         
   8  32   2         48.51        138.33        45.78 o                         
  10  32   2        818.74       1176.12        84.01 o                         
  12  32   2         74.03        156.14        88.25 o                         
  14  32   2         42.21         45.41        66.74 o                         
  16  32   2        203.82        195.38        78.00 o                         
  18  32   2        164.38        369.98       132.38 o                         
   2  34   2       1553.88       1622.47       105.22 o                         
   6  34   2         56.55         55.16        52.90 o                         
   8  34   2       2194.95       2442.87        76.10 o                         
  10  34   2        291.07        156.14        91.65 o                         
  12  34   2        963.15        975.00        95.46 o                         
  14  34   2        836.40        913.06       125.59 o                         
  16  34   2        480.14        730.11        86.62 o                         
   2  36   2        600.09        743.43        73.34 o                         
   8  36   2       2039.88       2222.40       123.89 o                         
  10  36   2       1188.10       1412.87       112.86 o                         
  14  36   2        322.56        329.48        81.58 o                         
   0  38   2       3622.46       3816.02       148.50 o                         
   2  38   2        487.63        314.20        78.22 o                         
   4  38   2        801.48        684.80       119.65 o                         
   6  38   2       1387.11       1661.50       153.59 o                         
   8  38   2        824.67       1154.06       127.29 o                         
  10  38   2        121.67        138.74        75.80 o                         
  12  38   2        702.55        526.11       108.62 o                         
   2  40   2       1262.51       1252.49       132.38 o                         
   4  40   2        376.09        448.04       134.92 o                         
   6  40   2         71.66        276.63       146.80 o                         
   8  40   2        213.52        140.01       117.10 o                         
  10  40   2        641.93        677.16       151.89 o                         
   0  42   2       2463.12       3044.67       160.38 o                         
   2  42   2        451.63        478.59       117.95 o                         
   4  42   2         72.74        141.71       142.56 o                         
   1   1   3        144.85        123.14        36.49 o                         
   3   1   3      23516.26      22483.68       507.44 o                         
   5   1   3      27287.60      26814.81       124.74 o                         
   7   1   3      32432.23      33381.16       298.27 o                         
   9   1   3       1176.96       1042.89        31.40 o                         
  11   1   3       5063.83       4826.61        58.55 o                         
  13   1   3          4.89         13.58        34.79 o                         
  15   1   3       9290.67       8751.30       108.62 o                         
  17   1   3        408.95        204.02        51.88 o                         
  19   1   3        355.97        750.98        87.40 o                         
  21   1   3       1019.88        780.68       104.37 o                         
  23   1   3        559.87        394.58       109.47 o                         
  25   1   3        259.18        335.19       105.22 o                         
  27   1   3        102.66        168.02       140.01 o                         
   3   3   3      19022.43      19604.32       207.47 o                         
   7   3   3       8134.34       8013.89        78.07 o                         
   9   3   3       2318.86       1904.17        36.91 o                         
  11   3   3       8231.91       7580.27        82.31 o                         
  13   3   3       1483.52       1343.79        62.79 o                         
  15   3   3        527.67        845.30        52.61 o                         
  17   3   3        628.29        516.78        67.04 o                         
  19   3   3       4232.23       3076.91       106.07 o                         
  21   3   3        353.51        541.39        85.71 o                         
  23   3   3        273.43        863.84       114.56 o                         
  25   3   3        158.23        218.08       136.62 o                         
  27   3   3        417.09         63.64       147.65 o                         
   1   5   3      11100.12      12132.00        55.16 o                         
   3   5   3      21441.71      21601.95       447.62 o                         
   5   5   3      65648.74      60635.41       162.93 o                         
   7   5   3      11035.67      11639.83        61.95 o                         
   9   5   3      14555.57      17283.67       120.50 o                         
  11   5   3       3911.59       3332.97        93.34 o                         
  13   5   3       8782.60       7925.60        56.32 o                         
  15   5   3        856.08        977.55        56.01 o                         
  17   5   3      10223.02       9397.07       101.48 o                         
  19   5   3        740.28        546.48        92.49 o                         
  21   5   3        658.30        907.97       100.98 o                         
  23   5   3        472.58        995.37       107.77 o                         
  25   5   3        527.68        351.31       159.53 o                         
  27   5   3         10.97         42.43       194.32 o                         
   1   7   3      18296.83      14933.13        56.01 o                         
   3   7   3      36781.39      37541.58       114.56 o                         
   5   7   3       5528.24       5177.12        37.34 o                         
   7   7   3      50561.45      50802.18       110.31 o                         
   9   7   3      62600.94      63288.04       169.71 o                         
  11   7   3       1105.66       1213.45        41.58 o                         
  13   7   3       4030.57       4559.00       107.77 o                         
  15   7   3       3971.87       4234.75        55.58 o                         
  17   7   3        309.66        131.74        37.76 o                         
  19   7   3       4462.77       4371.83       117.95 o                         
  21   7   3        805.03        462.47        98.43 o                         
  23   7   3        574.99       1112.48       124.74 o                         
  25   7   3        123.17        460.77       139.17 o                         
  27   7   3         20.91         66.19       145.11 o                         
   1   9   3       5123.95       5004.97        27.71 o                         
   7   9   3       4009.35       5025.23        52.61 o                         
   9   9   3       9640.94      10648.70       102.68 o                         
  11   9   3      23920.34      16064.20      5507.22 o                         
  13   9   3      12814.15      11828.57       639.82 o                         
  15   9   3       1801.35       1103.89        30.84 o                         
  17   9   3       1467.77       1767.39        50.76 o                         
  19   9   3       1315.19       2005.17       113.71 o                         
  21   9   3        145.95        135.77        90.80 o                         
  23   9   3        103.40         77.22        94.19 o                         
  25   9   3        532.17        756.08       131.53 o                         
   1  11   3       5717.69       5012.50        38.19 o                         
   3  11   3      57667.30      62919.76       116.25 o                         
   7  11   3       1792.62       1277.27        23.05 o                         
  11  11   3       9642.03      10524.81        71.28 o                         
  13  11   3       8003.27       7646.21        70.43 o                         
  15  11   3       2510.20       2257.20        75.52 o                         
  17  11   3       3255.53       2296.70        51.53 o                         
  19  11   3        627.85        798.50        92.49 o                         
  21  11   3        219.61        313.12        98.43 o                         
  23  11   3         48.86         -9.33       104.37 o                         
  25  11   3         65.72        -78.92       153.59 o                         
   1  13   3      30122.65      33354.41       258.81 o                         
   3  13   3      29290.63      30611.31       103.53 o                         
   5  13   3      14724.33      13617.85        83.16 o                         
   7  13   3       5044.60       4460.93        39.88 o                         
   9  13   3       2498.80       2129.82        36.73 o                         
  11  13   3       4088.39       4265.17       619.03 o                         
  13  13   3        369.71        251.67        25.19 o                         
  15  13   3       4000.59       3371.37        82.31 o                         
  19  13   3       1306.39        956.34        85.71 o                         
  23  13   3        124.18        190.08       110.31 o                         
  25  13   3         83.13         88.25       141.71 o                         
   1  15   3       1810.35       1786.24        35.64 o                         
   3  15   3        835.14        789.98        24.58 o                         
   5  15   3      24197.33      26031.04       176.50 o                         
   7  15   3       1210.61       1124.36        48.37 o                         
  13  15   3       5780.02       6820.60        62.79 o                         
  15  15   3       2085.95       2195.94        54.28 o                         
  17  15   3       4273.03       4078.06        76.14 o                         
  19  15   3        226.55        323.31        74.67 o                         
  21  15   3        736.14        426.69        71.40 o                         
  23  15   3        789.37        599.09       107.77 o                         
  25  15   3        175.28        416.65       139.17 o                         
   7  17   3       5603.48       5872.95        74.67 o                         
   9  17   3      11791.35      12385.73        83.16 o                         
  11  17   3        966.59        905.01        36.39 o                         
  13  17   3       1930.15       1869.40        68.73 o                         
  15  17   3       3192.61       3459.62        84.01 o                         
  17  17   3       5280.29       5271.84       137.89 o                         
  19  17   3         99.56        103.86        52.58 o                         
  21  17   3         62.09         34.79       101.83 o                         
  23  17   3        655.46        676.31       158.68 o                         
  25  17   3        250.04        127.29       158.68 o                         
   1  19   3      29594.24      25265.22      7197.15 o                         
   7  19   3       4967.70       5743.97        72.13 o                         
  11  19   3       7350.01       7293.04        73.28 o                         
  13  19   3       7304.32       6029.94        82.31 o                         
  15  19   3        856.02       1161.69        83.16 o                         
  17  19   3       1093.51       1312.62        59.86 o                         
  19  19   3        397.33        507.44        92.49 o                         
  21  19   3        354.12        364.04       123.89 o                         
  23  19   3        235.45         97.59       139.17 o                         
   1  21   3      20367.85      21620.71        95.04 o                         
   3  21   3       5667.34       5932.39        43.42 o                         
   5  21   3      11405.87      10591.43       210.45 o                         
   9  21   3       3135.57       3328.94        76.37 o                         
  11  21   3      19471.53      19321.94       141.71 o                         
  13  21   3        387.91        446.35        73.83 o                         
  15  21   3        722.98        821.42        79.77 o                         
  17  21   3        795.87        638.97        98.43 o                         
  19  21   3         74.45        149.62        63.75 o                         
  21  21   3        438.67        128.13       108.62 o                         
  23  21   3        123.49        282.40        90.09 o                         
   1  23   3       4020.19       3553.80        40.31 o                         
   3  23   3       2224.26       2103.91        35.10 o                         
   7  23   3       1218.32       1314.28        41.58 o                         
   9  23   3       7718.23       6597.63        90.80 o                         
  11  23   3       4146.51       4054.30        75.09 o                         
  13  23   3       7362.43       7553.26        82.48 o                         
  15  23   3        598.18        464.17        89.10 o                         
  17  23   3        322.80        410.71       106.07 o                         
  19  23   3        530.70        543.93       120.50 o                         
  21  23   3        157.05        235.05       121.35 o                         
  23  23   3          5.98        -90.80       150.20 o                         
   1  25   3       2583.55       3056.55        50.91 o                         
   3  25   3       8042.11       6515.81       255.84 o                         
   5  25   3       1021.67        704.57        56.01 o                         
   7  25   3       4970.39       5857.31        69.58 o                         
   9  25   3       6103.17       6910.75       117.95 o                         
  11  25   3       1080.23       1314.43        84.01 o                         
  13  25   3       2062.44       2014.99        72.13 o                         
  15  25   3       1338.70       1928.80       107.77 o                         
  17  25   3       1255.42       1181.21       123.04 o                         
  19  25   3       1232.19       1151.51       118.80 o                         
  21  25   3        142.38         36.49       127.29 o                         
   1  27   3       6121.37       5540.77        90.80 o                         
   5  27   3       1039.38       1133.69        54.31 o                         
   7  27   3        596.62        626.24        54.31 o                         
   9  27   3        723.17        621.00        64.07 o                         
  11  27   3       4201.79       3260.21       105.22 o                         
  13  27   3        278.32        329.98        55.05 o                         
  15  27   3       1136.79       1362.80       122.19 o                         
  17  27   3        272.44        168.87       114.56 o                         
  19  27   3        185.05         88.25       118.80 o                         
  21  27   3        158.29        234.21       122.19 o                         
   1  29   3       3397.65       3677.85        53.04 o                         
   3  29   3       3333.28       3162.62        67.04 o                         
   7  29   3       1925.53       1670.83        71.28 o                         
   9  29   3       2141.25       1721.03        61.06 o                         
  11  29   3        844.10        954.73        63.57 o                         
  13  29   3       1826.80       1782.51        89.95 o                         
  15  29   3        448.95        923.24       128.98 o                         
  17  29   3        499.02        235.05       105.22 o                         
  19  29   3        203.20        222.33       105.22 o                         
   1  31   3       2161.08       1978.65        48.37 o                         
   3  31   3        359.73        249.48        60.25 o                         
   5  31   3         20.15         44.13        65.34 o                         
   7  31   3        471.36        551.16        55.16 o                         
  11  31   3       1414.85       1437.48        90.80 o                         
  13  31   3        910.70       1037.54        73.80 o                         
  15  31   3        479.84        625.40       114.56 o                         
  17  31   3        186.05        326.70       126.44 o                         
  19  31   3         86.36        206.20       130.68 o                         
   1  33   3       1603.18       1756.54       101.83 o                         
   3  33   3       1835.41       2050.99        86.55 o                         
   5  33   3       3924.73       4692.59       128.13 o                         
   7  33   3        232.35        136.82        51.56 o                         
   9  33   3        595.73        408.16        86.55 o                         
  11  33   3        502.43        508.29        89.95 o                         
  15  33   3       1993.40       2006.87       134.07 o                         
   1  35   3       1031.16       1243.40        70.22 o                         
   3  35   3       1040.48        759.37        74.82 o                         
   5  35   3       2682.54       2800.28       127.29 o                         
   7  35   3        669.61        596.51        72.98 o                         
   9  35   3         67.62         52.09        58.17 o                         
  11  35   3         20.76         11.03        85.71 o                         
  13  35   3        828.29        841.78       108.62 o                         
  15  35   3        318.21        382.70       111.16 o                         
   1  37   3        139.02        173.16        74.40 o                         
   3  37   3        289.34        463.32       123.89 o                         
   5  37   3       1185.68        893.54       136.62 o                         
  11  37   3        148.84        150.67        66.66 o                         
  13  37   3        668.66        919.53        87.35 o                         
   1  39   3        624.70        744.69        89.85 o                         
   3  39   3        836.99        879.97       144.26 o                         
   5  39   3        854.36       1180.35       106.08 o                         
   1  41   3        816.19        903.50        99.90 o                         
   5  41   3       1257.30        852.81       158.68 o                         
   7  41   3        613.83        711.58       122.62 o                         
   8   0   4      39566.09      43366.16       169.71 o                         
  12   0   4       9065.95       8696.38       106.50 o                         
  16   0   4        652.21        924.09        79.77 o                         
  20   0   4        307.38        558.36       128.98 o                         
  24   0   4        267.69        212.99       138.32 o                         
   2   2   4      23698.39      23798.14       103.53 o                         
   4   2   4       8427.92       9887.92       223.17 o                         
   8   2   4       2202.75       2471.20        73.40 o                         
  10   2   4       7721.71       7747.47       175.65 o                         
  14   2   4       2674.27       2672.53       153.17 o                         
  16   2   4        332.12        402.22        39.03 o                         
  18   2   4       3992.91       4287.82        91.65 o                         
  20   2   4        480.39        491.54        67.94 o                         
  22   2   4        220.23        117.96        72.49 o                         
  24   2   4        520.14        456.33        77.98 o                         
  26   2   4         68.34        345.80        90.00 o                         
   2   4   4       9024.41       7756.78        53.46 o                         
   4   4   4      22076.43      21565.07       243.12 o                         
   6   4   4      35386.11      37114.75       106.92 o                         
   8   4   4      36756.44      35813.77       631.76 o                         
  10   4   4      39110.17      38451.25       185.84 o                         
  12   4   4       6407.56       6579.88       174.81 o                         
  14   4   4        650.96        866.39        30.55 o                         
  16   4   4       1636.10       1271.68        44.97 o                         
  18   4   4        571.37        549.87        71.28 o                         
  20   4   4        614.78        251.96        64.07 o                         
  22   4   4        371.78        295.91        71.13 o                         
  24   4   4        243.11        372.14        79.78 o                         
  26   4   4        167.64        218.08        96.60 o                         
   4   6   4      16066.95      20205.30        87.40 o                         
   6   6   4       7867.68       8156.45        72.13 o                         
   8   6   4       6756.62       7839.69        51.10 o                         
  10   6   4      30610.88      21080.17        94.19 o                         
  12   6   4       4632.59       5032.60       138.32 o                         
  14   6   4       1752.07       1847.87        50.07 o                         
  16   6   4       1477.84       1705.63        44.97 o                         
  18   6   4       1170.53        678.86        50.07 o                         
  20   6   4        591.16        570.71        67.07 o                         
  22   6   4        646.29        848.57       106.92 o                         
  24   6   4         97.34        314.98        90.18 o                         
  26   6   4        178.60        671.22       151.89 o                         
   0   8   4       6470.72       4845.33        42.43 o                         
   2   8   4      24262.16      27779.63        89.95 o                         
   6   8   4       5413.46       4931.04        55.16 o                         
   8   8   4      16999.31      17875.12       117.10 o                         
  10   8   4        710.64        615.21        62.79 o                         
  12   8   4       2017.95       2249.26        33.41 o                         
  14   8   4       4401.16       4236.56       221.05 o                         
  16   8   4       1110.09       1361.23        52.10 o                         
  18   8   4       2031.48       1978.86       109.47 o                         
  20   8   4         57.40        285.11        88.25 o                         
  22   8   4        334.67        233.63        74.01 o                         
  24   8   4        304.36        186.69       123.04 o                         
   4  10   4       1008.00        919.06        25.27 o                         
   6  10   4        573.26        616.20        22.58 o                         
   8  10   4       1684.22       1269.89        28.03 o                         
  10  10   4       2355.10       1905.89        61.10 o                         
  12  10   4       3726.16       4173.73        91.22 o                         
  14  10   4       1434.44       1271.16        61.95 o                         
  16  10   4       2902.46       2906.35        83.16 o                         
  18  10   4       1474.27       1491.80        66.00 o                         
  20  10   4        207.70        146.06        60.19 o                         
  22  10   4        484.64        235.05       100.98 o                         
  24  10   4       1067.92       1669.99       134.07 o                         
  26  10   4        182.36         70.43       136.62 o                         
   0  12   4      31802.85      33398.86        87.40 o                         
   2  12   4      10422.06       8169.18        62.79 o                         
   4  12   4       9317.98       9902.81        78.92 o                         
   6  12   4       7539.52       7535.30        47.52 o                         
   8  12   4       4336.50       4586.52        52.61 o                         
  10  12   4       3017.05       2962.47        58.55 o                         
  12  12   4       8314.84       7268.00       103.53 o                         
  14  12   4       3423.35       2916.44        52.80 o                         
  16  12   4       6522.98       7155.99       115.41 o                         
  18  12   4       2257.86       1880.86        65.48 o                         
  20  12   4       2430.69       2179.98        87.40 o                         
  22  12   4       1164.03       1215.75        82.57 o                         
  24  12   4        601.57        509.37        91.74 o                         
   4  14   4      15834.14       9257.05        77.22 o                         
   6  14   4      13736.79      15629.81       117.10 o                         
   8  14   4        208.78        219.84        21.59 o                         
  10  14   4        330.87        430.75        35.61 o                         
  12  14   4       5681.41       6331.18        71.28 o                         
  14  14   4        363.17        510.17        36.49 o                         
  16  14   4        532.35        404.72        50.14 o                         
  18  14   4         20.45         52.57        58.45 o                         
  20  14   4       1781.95       1482.66        73.45 o                         
  22  14   4        474.86        309.32        78.92 o                         
  24  14   4        455.84        511.59        88.47 o                         
   0  16   4      18676.69      21668.23        91.65 o                         
   2  16   4       3432.24       3708.25        49.22 o                         
   4  16   4        941.38        826.28        45.40 o                         
   6  16   4      14381.81      15897.96        81.46 o                         
  10  16   4       1656.52       1423.05        51.76 o                         
  12  16   4       1321.29       1010.16        39.05 o                         
  14  16   4       5411.27       6286.21        68.73 o                         
  16  16   4       3513.12       3210.86       102.25 o                         
  18  16   4       1109.39        937.35        64.55 o                         
  20  16   4        445.83        441.13        63.30 o                         
  22  16   4         23.41        107.74        75.27 o                         
  24  16   4        393.09        280.03       139.17 o                         
   2  18   4       1551.64       1439.17        42.43 o                         
   4  18   4      12630.45      11624.35       250.75 o                         
   6  18   4        861.63        945.31        32.25 o                         
   8  18   4        167.18        208.75        28.85 o                         
  10  18   4       6784.96       6738.49       104.37 o                         
  12  18   4       2517.46       2659.88        47.02 o                         
  14  18   4       1003.31        907.83        51.95 o                         
  16  18   4        888.71       1111.88        61.48 o                         
  18  18   4        777.99        711.08        60.14 o                         
  20  18   4        639.32        848.59       106.07 o                         
  22  18   4        877.07       1191.39       142.56 o                         
  24  18   4        259.82        321.61       140.86 o                         
   0  20   4       2686.56       2675.54        50.07 o                         
   2  20   4       6720.31       7086.41        85.71 o                         
   4  20   4       6253.03       6276.02        71.28 o                         
   6  20   4       6275.84       7258.67        88.25 o                         
   8  20   4       8421.82       9565.08        78.92 o                         
  10  20   4        537.66        674.61        37.34 o                         
  12  20   4        109.83        285.12        47.52 o                         
  14  20   4       6155.26       5495.53        70.84 o                         
  16  20   4        408.60        448.12        66.19 o                         
  18  20   4       1874.57       1378.93       148.50 o                         
  20  20   4         74.88         62.79       120.50 o                         
  22  20   4       1761.43       2651.78       177.35 o                         
   2  22   4       2812.15       3338.90        36.04 o                         
   6  22   4       6726.14       5524.19        72.98 o                         
  10  22   4       3245.85       2942.84        82.31 o                         
  12  22   4       2824.30       2713.18        68.68 o                         
  14  22   4       1424.78       1387.22        67.89 o                         
  16  22   4       2226.47       2193.55       116.25 o                         
  18  22   4        370.71        616.91       121.35 o                         
  20  22   4        219.79        275.79       111.16 o                         
  22  22   4        226.80         27.15       130.68 o                         
   0  24   4       1229.63       1262.67        44.13 o                         
   2  24   4       1412.74       1734.58        36.47 o                         
   4  24   4       3501.32       4266.61        67.04 o                         
   6  24   4      16293.38      17692.33       184.99 o                         
   8  24   4        969.82        915.15        41.16 o                         
  10  24   4        260.61        291.23        43.95 o                         
  12  24   4        214.01        206.43        56.96 o                         
  14  24   4       2769.32       3043.82       121.35 o                         
  16  24   4        544.97        656.79        94.19 o                         
  18  24   4         85.07        148.50       118.80 o                         
  20  24   4        176.47        231.66       119.65 o                         
  22  24   4        151.91        201.96       118.80 o                         
   2  26   4         72.27          9.33        46.67 o                         
   4  26   4      13319.18      13870.00       329.25 o                         
   6  26   4        417.43        473.50        65.34 o                         
   8  26   4        900.39        730.72        53.91 o                         
  10  26   4        642.35        616.91        78.92 o                         
  12  26   4        198.38        132.82        53.39 o                         
  16  26   4       1015.23        729.77       100.13 o                         
  18  26   4        187.07        144.26       115.41 o                         
  20  26   4        106.36        461.62       129.83 o                         
   2  28   4       1258.27       1173.57        59.40 o                         
   4  28   4       1186.22       1490.21        48.08 o                         
   6  28   4        898.77        876.57        75.52 o                         
  10  28   4        316.28        232.70        52.64 o                         
  12  28   4       2168.22       2248.71        96.74 o                         
  14  28   4        115.68        161.25        65.93 o                         
  16  28   4       2093.63       1948.32       117.10 o                         
  18  28   4       1466.16       1253.34       153.59 o                         
  20  28   4        112.11        483.68       127.29 o                         
   2  30   4       2813.41       2366.90        90.80 o                         
   4  30   4       3022.31       2594.51        63.59 o                         
   6  30   4       2925.74       2915.10        66.28 o                         
  10  30   4       1821.87       2458.31       102.68 o                         
  12  30   4        982.17        822.26        94.19 o                         
  14  30   4       1095.89       1445.96       118.80 o                         
  16  30   4        393.61        311.43       113.71 o                         
   2  32   4         29.88         28.92        49.63 o                         
   6  32   4       5287.93       4806.36        85.71 o                         
  10  32   4        237.33        405.60        62.99 o                         
  12  32   4        550.66        763.71        94.19 o                         
  14  32   4        331.29        156.61        66.30 o                         
  16  32   4        446.01        635.58       131.53 o                         
   2  34   4       1377.09       1249.09        93.34 o                         
   4  34   4        251.48        435.94        57.24 o                         
   6  34   4        379.99        400.11        62.97 o                         
   8  34   4         43.99         69.58        82.31 o                         
  10  34   4        310.88        509.99        84.86 o                         
  12  34   4        454.77        358.95        95.04 o                         
  14  34   4        117.63         54.31       101.83 o                         
  16  34   4        161.95        119.65       117.10 o                         
   2  36   4        164.47        170.56        90.80 o                         
   4  36   4         71.63         57.24        68.51 o                         
   6  36   4        431.44        408.37        67.20 o                         
   8  36   4        344.10        442.10        65.37 o                         
  10  36   4        951.48       1189.53        75.62 o                         
  12  36   4        435.28        420.89        97.59 o                         
  14  36   4        172.44        321.61        98.43 o                         
   2  38   4        241.96        353.81        99.29 o                         
   6  38   4        290.74        230.81        96.74 o                         
   8  38   4        964.08        991.83        83.17 o                         
  10  38   4       1605.11       1405.23       123.89 o                         
  12  38   4        158.16        128.72        85.43 o                         
   0  40   4       1556.98       1641.13       153.59 o                         
   2  40   4        419.29        354.89        92.78 o                         
   4  40   4        896.67        741.65       153.59 o                         
   6  40   4         56.24        163.01        90.72 o                         
   8  40   4       1838.80       1931.35       173.11 o                         
   2  42   4        580.74        590.60       156.99 o                         
   4  42   4         45.67         32.25       372.52 o                         
   1   1   5       9108.13       9624.48       163.77 o                         
   3   1   5       1889.99       1623.31        55.16 o                         
   5   1   5      30640.15      31537.97      1470.15 o                         
   7   1   5      34113.02      39966.47       618.18 o                         
   9   1   5       6610.94       6256.51        69.58 o                         
  11   1   5       2615.67       2635.18        54.31 o                         
  13   1   5      10319.29      11248.64        84.86 o                         
  15   1   5        623.99        704.31        47.52 o                         
  17   1   5       2943.19       2895.40       135.35 o                         
  19   1   5       2650.54       2023.84       134.92 o                         
  21   1   5        949.32        660.19       108.62 o                         
  23   1   5        396.44        277.48       104.37 o                         
  25   1   5         22.82         16.12       101.83 o                         
   1   3   5       1662.68       1693.75        31.40 o                         
   3   3   5      10297.62       8708.87       122.19 o                         
   5   3   5      16483.34      16862.78        82.31 o                         
   7   3   5       6148.68       5974.91        45.96 o                         
   9   3   5      23635.57      25658.21       134.92 o                         
  11   3   5       6230.37       6556.05        67.89 o                         
  13   3   5       2113.06       2458.31        55.16 o                         
  15   3   5       2053.92       1611.43        48.37 o                         
  17   3   5        691.92        382.93        48.98 o                         
  19   3   5        345.50        168.87        95.04 o                         
  21   3   5        175.39        431.07        99.28 o                         
  23   3   5        403.82        324.15       101.83 o                         
  25   3   5        225.93        166.32       123.04 o                         
   3   5   5      36692.72      38631.14       137.47 o                         
   5   5   5      23873.11      27428.50       848.15 o                         
   9   5   5         10.66          7.64        48.37 o                         
  11   5   5       2391.96       2312.35        44.13 o                         
  13   5   5       1214.16       1522.05        49.13 o                         
  15   5   5       1531.56       1626.80        74.25 o                         
  17   5   5        548.36        324.15        60.25 o                         
  19   5   5        134.58         50.91        98.43 o                         
  21   5   5        270.48        457.38       112.86 o                         
  23   5   5        146.83        120.88        72.29 o                         
  25   5   5         35.44        -13.00        90.12 o                         
   3   7   5       9432.28      10322.00        58.55 o                         
   5   7   5      17104.82      17307.95       252.03 o                         
   7   7   5       3905.70       4495.43        43.73 o                         
   9   7   5      10573.04      10384.80        95.89 o                         
  11   7   5       5833.86       6119.04        58.55 o                         
  13   7   5        101.73         34.71        32.90 o                         
  15   7   5       5282.35       5326.61        61.89 o                         
  17   7   5       2096.67       1423.35        52.69 o                         
  19   7   5        630.37       1088.72       100.13 o                         
  21   7   5        564.91        898.93        84.01 o                         
  23   7   5         27.20        182.63        71.37 o                         
  25   7   5        333.28         74.27        86.18 o                         
   1   9   5      15383.23      15047.69        77.22 o                         
   3   9   5      72447.77      79107.08       168.02 o                         
   7   9   5       8973.94       6547.56        55.16 o                         
   9   9   5        901.79        756.76        30.77 o                         
  11   9   5       1456.82       1402.80        37.70 o                         
  13   9   5        818.36        836.85        32.23 o                         
  15   9   5       2723.03       2420.24       189.66 o                         
  17   9   5         44.07         48.37        80.61 o                         
  19   9   5        358.06        159.53        78.92 o                         
  21   9   5       1151.02        687.38        72.75 o                         
  23   9   5        119.06        168.76        73.09 o                         
  25   9   5        235.51        466.60        86.40 o                         
   1  11   5        704.30       1309.34        33.94 o                         
   3  11   5       8970.28       9050.00        84.86 o                         
   5  11   5       2180.25       2128.21        67.89 o                         
   7  11   5       2041.95       2392.97        35.64 o                         
   9  11   5        312.91        355.90        24.51 o                         
  11  11   5       7556.20       6823.88        55.25 o                         
  13  11   5        540.91        626.42        45.78 o                         
  15  11   5        225.23        142.96        30.58 o                         
  17  11   5        850.20        869.78        81.46 o                         
  19  11   5       1058.19        683.95       100.98 o                         
  21  11   5       1398.13       1723.78        78.60 o                         
  23  11   5         31.95         73.84        70.73 o                         
  25  11   5        362.10        362.29        96.59 o                         
   5  13   5       1395.24       1425.97        47.10 o                         
   7  13   5       4809.08       5030.94       123.47 o                         
   9  13   5        968.75       1014.89        50.07 o                         
  13  13   5        993.08       1064.46        51.09 o                         
  15  13   5       1509.68       1169.37        46.22 o                         
  17  13   5       2056.99       1462.93        93.34 o                         
  19  13   5        207.32        436.16        84.86 o                         
  21  13   5        782.94       1204.96        81.89 o                         
  23  13   5        641.15        846.02       134.92 o                         
  25  13   5        133.14        123.20        93.27 o                         
   1  15   5       1441.66       1175.34        96.31 o                         
   3  15   5       1958.25       1502.82        51.76 o                         
   5  15   5      11133.19      10701.92       142.98 o                         
   7  15   5      12649.58      11724.14       204.51 o                         
   9  15   5       9075.68       9088.37       217.66 o                         
  11  15   5      11007.24      10847.58       419.62 o                         
  13  15   5        465.03        608.48        42.59 o                         
  15  15   5        710.61        729.63        49.12 o                         
  17  15   5       2187.26       2012.24        72.30 o                         
  19  15   5        166.87         33.06        61.33 o                         
  21  15   5       1326.97       1217.68        82.70 o                         
  23  15   5        473.71        437.57        78.30 o                         
   1  17   5        619.48        401.37        28.85 o                         
   3  17   5       1597.33       1425.60        66.19 o                         
   5  17   5      31722.60      32962.70       184.14 o                         
   9  17   5       6259.64       5546.60        81.46 o                         
  11  17   5       7594.46       9624.22        67.86 o                         
  13  17   5       8730.57       8386.65       172.68 o                         
  15  17   5        313.43        736.98        50.35 o                         
  17  17   5        424.88        523.59        59.39 o                         
  19  17   5        233.09         95.81        63.38 o                         
  21  17   5        441.88        335.31        77.62 o                         
  23  17   5        397.96        190.93       151.89 o                         
   1  19   5        360.31        499.52        31.82 o                         
   3  19   5       5070.99       5249.88        51.95 o                         
   5  19   5       4193.94       3856.63        80.19 o                         
   7  19   5       2319.72       2359.31        89.52 o                         
   9  19   5       4832.97       5615.36        65.34 o                         
  11  19   5       3629.90       3216.93        76.37 o                         
  13  19   5        913.76       1379.77        68.73 o                         
  15  19   5        140.83        140.86        73.83 o                         
  17  19   5        177.86        134.62        60.12 o                         
  19  19   5       1494.79       2260.03        91.97 o                         
  21  19   5        235.90         86.55       147.65 o                         
  23  19   5        940.70        878.27       152.74 o                         
   1  21   5       7934.92       7430.68        67.04 o                         
   5  21   5       3049.50       2717.12        84.86 o                         
   7  21   5       3478.29       3173.47        53.46 o                         
   9  21   5       8018.44       7126.29       146.38 o                         
  11  21   5       5834.03       7207.75        97.59 o                         
  13  21   5        740.15        804.93        59.53 o                         
  15  21   5       2903.30       2839.77        78.49 o                         
  17  21   5        216.32        282.29        65.03 o                         
  19  21   5       1547.18       1449.38        88.89 o                         
   1  23   5       5981.56       5880.95        48.44 o                         
   3  23   5       5680.21       5414.70        42.59 o                         
   5  23   5        476.18        539.69        23.03 o                         
   7  23   5        528.83        355.55        71.28 o                         
  11  23   5        663.08        494.34        58.82 o                         
  13  23   5        518.18        410.93        62.87 o                         
  15  23   5        749.96        798.93        71.77 o                         
  17  23   5        633.28       1009.03        79.72 o                         
  19  23   5         21.40         91.65       123.89 o                         
  21  23   5        707.22        852.81       146.80 o                         
   1  25   5       3650.39       3623.88        43.70 o                         
   3  25   5       7724.62       9197.81        59.17 o                         
   7  25   5       6878.85       7885.76        98.43 o                         
   9  25   5       1218.07       1054.81        62.69 o                         
  11  25   5        267.32        255.97        57.11 o                         
  13  25   5       1489.01       1900.42        73.83 o                         
  15  25   5        321.05        189.23        97.59 o                         
  17  25   5        744.69       1391.65       145.11 o                         
  19  25   5        193.18        322.46       132.38 o                         
   3  27   5        550.99        515.08        60.25 o                         
   5  27   5       1030.40       1108.23        84.86 o                         
   7  27   5        931.63        881.50        56.64 o                         
   9  27   5       1631.46       1706.60        65.08 o                         
  13  27   5       1316.52       1360.53        70.73 o                         
  15  27   5       1193.69        936.82       109.47 o                         
  17  27   5         12.98        198.90        76.02 o                         
  19  27   5        241.75        488.78       145.95 o                         
   1  29   5       3884.81       3834.69       106.07 o                         
   3  29   5       1847.56       1732.78        67.04 o                         
   5  29   5       2126.82       2539.37        62.19 o                         
   9  29   5        594.23        346.82        56.24 o                         
  11  29   5       1523.72       1513.00        91.65 o                         
  13  29   5       1532.95       1739.65        75.50 o                         
  15  29   5        290.82        190.93       102.68 o                         
  17  29   5         11.16        106.07       129.83 o                         
   1  31   5       1812.84       1996.68        93.34 o                         
   3  31   5        543.73        325.85        78.92 o                         
   5  31   5        590.48        588.06        84.86 o                         
   9  31   5         19.28         -2.95        57.30 o                         
  11  31   5        469.92        361.49        86.55 o                         
  15  31   5        146.71        252.87        97.59 o                         
  17  31   5        169.81         97.59       112.86 o                         
   1  33   5        750.71        800.20        68.21 o                         
   3  33   5       1060.61       1084.73        80.19 o                         
   5  33   5       3869.33       4124.05       106.07 o                         
  11  33   5          8.53         22.50        64.48 o                         
  13  33   5        109.94        137.47       100.13 o                         
  15  33   5        179.62         89.10       112.01 o                         
   1  35   5        638.99        635.58        97.59 o                         
   3  35   5        596.10        485.38       102.68 o                         
   5  35   5        512.67        429.99        73.18 o                         
   7  35   5        677.91        781.15        71.99 o                         
   9  35   5        841.25        535.04        73.77 o                         
  11  35   5        723.44        806.13        84.03 o                         
  13  35   5        561.33        652.81        82.46 o                         
   1  37   5        195.73         93.07        73.97 o                         
   5  37   5        339.96        455.66        88.61 o                         
   7  37   5       1538.89       1257.74        87.98 o                         
   9  37   5        198.10        166.32       113.71 o                         
  11  37   5        112.81        188.38       117.95 o                         
   1  39   5        153.10        223.17       125.59 o                         
   3  39   5       1247.68       1842.25       127.29 o                         
   5  39   5        819.26        814.72        98.53 o                         
   7  39   5        305.10        299.55       120.50 o                         
   9  39   5         56.23         15.52        91.93 o                         
   2   0   6       2622.87       3620.00       152.74 o                         
   6   0   6      13106.01      13240.72       127.17 o                         
  10   0   6      30620.09      31099.24       198.57 o                         
  14   0   6      10785.83      11803.61       152.74 o                         
  18   0   6        515.92        243.54       134.92 o                         
  22   0   6        875.62        756.92       164.62 o                         
   2   2   6      47928.79      50186.96       195.17 o                         
   6   2   6       6547.82       6640.91        72.13 o                         
   8   2   6       3752.49       2666.13        36.86 o                         
  10   2   6        185.12        358.38        35.32 o                         
  14   2   6        999.42        878.53        40.97 o                         
  16   2   6        548.78        907.16        59.75 o                         
  18   2   6        315.38        182.44        83.16 o                         
  20   2   6        393.04        493.87       111.16 o                         
  22   2   6        608.46        809.54       141.71 o                         
  24   2   6         94.85         64.49       102.68 o                         
   4   4   6       2649.88       3270.69        39.33 o                         
   6   4   6       7656.26       7679.13       156.14 o                         
   8   4   6      11936.10      13689.91        64.75 o                         
  10   4   6      11638.57      12255.28       195.17 o                         
  12   4   6        347.61        503.79        33.75 o                         
  14   4   6       7892.07       6954.49       213.42 o                         
  16   4   6       1783.34       1899.10        72.13 o                         
  18   4   6       1576.92       1748.05        94.19 o                         
  22   4   6         57.36         30.55       117.95 o                         
  24   4   6          4.17        -22.91       109.47 o                         
   2   6   6      28576.51      30730.11       100.98 o                         
   4   6   6      19833.59      20407.26       127.29 o                         
   6   6   6       3745.66       4620.34       324.15 o                         
  14   6   6        564.89        838.59        50.11 o                         
  16   6   6        902.45        543.08        94.19 o                         
  18   6   6       3957.62       4675.62       121.35 o                         
  20   6   6         90.74         30.55        95.04 o                         
  22   6   6        773.02       1159.15       120.50 o                         
  24   6   6         93.13         82.35        83.16 o                         
   2   8   6       5045.40       4952.25        60.25 o                         
   4   8   6        679.66       1070.05        43.28 o                         
   6   8   6        370.64        348.29        23.80 o                         
   8   8   6       3399.31       2840.22        39.03 o                         
  10   8   6       4965.91       4281.88        64.49 o                         
  12   8   6       1165.69       1046.05        36.66 o                         
  14   8   6       5992.97       5956.15        83.40 o                         
  16   8   6         43.72         33.47        38.97 o                         
  18   8   6       2852.50       4153.02        90.58 o                         
  20   8   6        219.24         83.16        89.95 o                         
  22   8   6        856.85        454.83       106.07 o                         
  24   8   6        411.72        334.17        85.46 o                         
   2  10   6      15254.07      15573.80        79.77 o                         
   6  10   6       1946.10       1696.68       146.38 o                         
   8  10   6       5316.46       5501.90       116.68 o                         
  10  10   6       3238.96       3678.55        51.90 o                         
  12  10   6        229.78        183.84        35.34 o                         
  14  10   6        977.43       1192.51        47.45 o                         
  16  10   6        605.78        654.25        85.71 o                         
  18  10   6        762.16        641.46        65.37 o                         
  20  10   6        764.97        756.92       100.98 o                         
  22  10   6        183.67        174.13        63.67 o                         
  24  10   6        285.51        513.04        90.55 o                         
   2  12   6       6543.63       8328.10       113.28 o                         
   4  12   6        209.01        122.85        27.18 o                         
   6  12   6       8180.93       9264.69        72.13 o                         
  10  12   6       1927.08       1755.76        74.25 o                         
  12  12   6       1443.84       1492.63        66.19 o                         
  14  12   6        921.52        857.20        58.05 o                         
  16  12   6       2733.42       2287.62        71.82 o                         
  18  12   6        783.99        876.57       102.68 o                         
  20  12   6         85.50        139.17        86.55 o                         
  22  12   6         28.00        289.58        71.61 o                         
  24  12   6        221.76        149.93        96.35 o                         
   2  14   6       2580.75       2605.65        41.58 o                         
   6  14   6        100.42        155.29        54.31 o                         
   8  14   6       3819.82       3408.87        42.43 o                         
  10  14   6       6431.56       5916.73       137.47 o                         
  12  14   6       2425.88       2560.14       100.98 o                         
  14  14   6       1936.84       2056.08        97.59 o                         
  16  14   6       1475.56       1468.03        88.25 o                         
  18  14   6        560.38        665.28        96.74 o                         
  20  14   6        230.08        144.18        63.75 o                         
  22  14   6        279.83         90.31        69.24 o                         
  24  14   6        139.59        174.83        99.17 o                         
   2  16   6       1787.38       1782.85        61.95 o                         
   4  16   6      11557.12      10747.92        95.46 o                         
   8  16   6      11948.88      11617.77       149.35 o                         
  10  16   6       2533.58       2468.45        60.91 o                         
  12  16   6        633.97        584.66        86.55 o                         
  14  16   6       3302.71       3330.25        75.15 o                         
  16  16   6       5287.30       5516.10        94.62 o                         
  18  16   6        464.77        579.57        95.04 o                         
  20  16   6        216.77        259.99        68.70 o                         
  22  16   6        572.11        536.30       125.59 o                         
   2  18   6       3407.42       3139.95        94.19 o                         
   4  18   6       6433.38       6749.52        81.46 o                         
   6  18   6      26039.90      28315.08       127.29 o                         
  10  18   6       3647.84       3834.58        63.30 o                         
  12  18   6       4727.56       4615.37        97.59 o                         
  14  18   6       3965.54       3747.28        95.04 o                         
  16  18   6       1881.91       2484.57        76.94 o                         
  18  18   6        567.42        293.55        64.15 o                         
  20  18   6        106.86         29.97        83.20 o                         
  22  18   6        378.91        481.38        86.45 o                         
   2  20   6        444.76        637.28        51.76 o                         
   4  20   6      20714.97      20360.58       181.59 o                         
  10  20   6       2063.38       1692.90        70.43 o                         
  12  20   6       5150.82       5578.72        80.84 o                         
  14  20   6        867.75        839.65        63.67 o                         
  16  20   6        122.86         56.85        94.19 o                         
  18  20   6          7.80         89.00        72.15 o                         
  20  20   6        260.16        506.16        84.03 o                         
  22  20   6         98.65        202.58        95.96 o                         
   0  22   6       3321.45       3682.79        61.10 o                         
   2  22   6        926.94        814.63        61.95 o                         
   6  22   6       5003.29       4930.19       117.10 o                         
   8  22   6        542.33        325.28        47.02 o                         
  10  22   6       2988.54       3054.93        74.56 o                         
  12  22   6       1988.13       1593.61        78.92 o                         
  14  22   6        763.27        979.25       114.56 o                         
  16  22   6        957.49       1375.53       125.59 o                         
  18  22   6        244.06         92.44        70.58 o                         
  20  22   6        165.25        547.04        86.61 o                         
   2  24   6       1015.96        888.45        42.98 o                         
   4  24   6       3353.77       3859.30        76.37 o                         
   6  24   6       4036.27       4075.31        71.70 o                         
   8  24   6        452.29        446.79        57.84 o                         
  10  24   6       1438.12       1894.86       111.16 o                         
  12  24   6       1654.33       1741.86        73.40 o                         
  14  24   6         66.50        155.29       104.37 o                         
  16  24   6        752.96        598.50        73.82 o                         
  18  24   6          3.15        131.76        75.87 o                         
  20  24   6         34.10        442.95       134.92 o                         
   0  26   6        325.35        526.96        64.49 o                         
   2  26   6       4500.21       4281.03        92.49 o                         
   4  26   6       2305.95       1876.19        85.71 o                         
   6  26   6       6785.98       6443.19       140.01 o                         
  10  26   6         57.56        -26.31        90.80 o                         
  12  26   6        454.83        524.42        92.49 o                         
  14  26   6        978.93       1107.71        76.50 o                         
  16  26   6         82.36         55.39        71.64 o                         
  18  26   6        192.12         33.94       126.44 o                         
   2  28   6        267.62        178.71        46.46 o                         
   4  28   6       7057.55       7647.31       114.56 o                         
   6  28   6        981.16        975.03        61.71 o                         
   8  28   6         45.79        154.76        53.40 o                         
  10  28   6        383.94        361.49        88.25 o                         
  12  28   6        402.89        400.09        61.95 o                         
  14  28   6         49.91         60.87        67.17 o                         
  16  28   6         89.86         15.21        76.78 o                         
  18  28   6        102.35         85.71       129.83 o                         
   0  30   6       1240.51       1260.13        80.61 o                         
   2  30   6       1380.64       1504.74        65.08 o                         
   4  30   6       1492.33       1225.33        81.46 o                         
   6  30   6       3303.16       3438.41       120.50 o                         
   8  30   6       1103.72       1332.46        69.83 o                         
  12  30   6        599.26        893.77        70.27 o                         
  14  30   6        761.66        941.99        80.62 o                         
  16  30   6        146.60         86.55       109.47 o                         
   4  32   6        562.39        682.25        82.31 o                         
   6  32   6        661.78        743.06        64.96 o                         
   8  32   6       1692.44       1532.45        82.46 o                         
  10  32   6       1654.92       1691.59        85.84 o                         
  12  32   6       1388.30       1398.44        85.43 o                         
  14  32   6        276.09        267.30        98.43 o                         
   0  34   6       3204.61       3165.17       124.74 o                         
   2  34   6        259.16        317.37        90.80 o                         
   4  34   6        257.25        226.80        61.63 o                         
   6  34   6         57.81        104.62        66.18 o                         
   8  34   6       1912.27       1959.35       139.17 o                         
  10  34   6        293.30        257.12       110.31 o                         
  12  34   6        297.61        313.73        76.96 o                         
  14  34   6          6.10         31.40       136.62 o                         
   2  36   6       2061.77       1795.57       134.07 o                         
   4  36   6        449.37        358.95       106.07 o                         
   6  36   6        869.11       1112.53        86.62 o                         
  10  36   6       1296.94       1508.76       134.92 o                         
   0  38   6       1298.87       1643.68       156.99 o                         
   4  38   6        329.99        243.54        92.49 o                         
   6  38   6        243.05        317.00        82.62 o                         
   8  38   6        526.11        466.48        78.99 o                         
   2  40   6        521.30        423.44       134.07 o                         
   1   1   7       6303.98       6248.87       126.44 o                         
   3   1   7        229.73        460.10        45.50 o                         
   5   1   7        198.36        177.35        56.85 o                         
   7   1   7       7487.89       6864.08       139.17 o                         
   9   1   7       4488.95       4600.95        95.04 o                         
  11   1   7       2184.65       2337.81        68.73 o                         
  13   1   7        767.48        641.52        49.22 o                         
  17   1   7       1341.66       1124.36        98.43 o                         
  19   1   7        316.51        148.50        77.22 o                         
  21   1   7        336.92        138.32       108.62 o                         
  23   1   7        590.36        759.47       142.56 o                         
  25   1   7         44.31        145.95       166.32 o                         
   3   3   7      21304.05      22060.27       173.11 o                         
   9   3   7        556.03        783.23        33.94 o                         
  11   3   7       8351.35       9180.68        90.80 o                         
  13   3   7       3275.92       3161.77        67.04 o                         
  17   3   7       4305.98       4047.68       122.19 o                         
  19   3   7        134.17         67.29        65.96 o                         
  21   3   7        945.85       1029.78       149.77 o                         
  23   3   7         82.70         44.13       109.47 o                         
   1   5   7       9320.17       9769.02       214.69 o                         
   5   5   7      13421.08      13460.86       158.68 o                         
   7   5   7      11847.00      13146.89        99.28 o                         
   9   5   7       3349.03       3444.42        39.46 o                         
  11   5   7       1268.68       1545.01        43.02 o                         
  13   5   7       4024.57       3388.34        66.19 o                         
  15   5   7       4314.18       3961.97       117.10 o                         
  17   5   7        247.32        270.09        63.85 o                         
  19   5   7        249.88        530.36        96.74 o                         
  21   5   7        244.38        177.35       120.50 o                         
  23   5   7         21.42         42.94        82.09 o                         
   1   7   7      16325.40      15602.65        86.55 o                         
   3   7   7       5859.46       6528.05        66.19 o                         
   5   7   7      18984.62      20314.76       141.71 o                         
   7   7   7       8524.13       9100.91        86.55 o                         
   9   7   7         44.12         81.46        27.15 o                         
  11   7   7       2315.95       1886.37        67.04 o                         
  13   7   7       1480.44       2228.24        64.92 o                         
  15   7   7       1202.44        983.49        67.05 o                         
  17   7   7        240.90        582.64        70.35 o                         
  19   7   7        342.59        291.29        70.50 o                         
  21   7   7        124.15        100.13       117.10 o                         
  23   7   7         67.92        116.25       131.53 o                         
   1   9   7       3318.77       3278.03        52.61 o                         
   5   9   7      19708.55      19474.04       549.87 o                         
   7   9   7      10145.20      10264.30        96.74 o                         
   9   9   7       9383.03       9385.18        84.86 o                         
  11   9   7       4507.96       4095.12        52.90 o                         
  15   9   7       2272.61       1462.93        87.40 o                         
  17   9   7         60.64         68.73        87.40 o                         
  19   9   7        804.28        212.99        89.10 o                         
  21   9   7        118.76        107.77       120.50 o                         
  23   9   7         79.60        142.56       120.50 o                         
   3  11   7       1061.29       1345.83        33.20 o                         
   5  11   7       9242.23       9039.82       110.31 o                         
   7  11   7       2286.19       2656.36       107.77 o                         
   9  11   7      10852.28      10927.03        92.49 o                         
  11  11   7        890.01       1357.71        66.19 o                         
  13  11   7       3391.32       3524.11        94.19 o                         
  15  11   7       2819.33       2796.04       128.13 o                         
  17  11   7        182.97        461.62        90.80 o                         
  19  11   7         87.66         17.38        69.07 o                         
  21  11   7        365.80        330.94       125.59 o                         
  23  11   7        130.69        172.26       132.38 o                         
   1  13   7       2050.82       1754.84        44.97 o                         
   3  13   7       2506.97       2506.68        61.10 o                         
   5  13   7        937.02       1048.83        65.34 o                         
   7  13   7       2261.65       2221.56        82.31 o                         
   9  13   7       1463.36       1502.82        75.52 o                         
  11  13   7        488.58        432.77        54.31 o                         
  13  13   7       3551.26       3734.35        64.64 o                         
  15  13   7        167.32        294.98        57.11 o                         
  17  13   7         85.50        145.95        79.77 o                         
  19  13   7        162.43        335.19        89.95 o                         
  21  13   7         79.17        118.80       125.59 o                         
  23  13   7         11.83        -18.27        93.93 o                         
   1  15   7        967.80       1209.21        68.73 o                         
   3  15   7       2180.94       2633.92        49.31 o                         
   7  15   7       3058.56       3214.38        95.04 o                         
   9  15   7       1558.41       1355.17       100.98 o                         
  11  15   7        183.47        145.11        75.52 o                         
  13  15   7       1798.87       1470.57       104.37 o                         
  15  15   7        673.58        313.12        89.10 o                         
  17  15   7         73.13        260.89        60.88 o                         
  19  15   7        249.10         76.37        91.65 o                         
  21  15   7        429.51        335.19       156.99 o                         
  23  15   7         71.45         98.20        97.47 o                         
   3  17   7       1022.98        876.57        50.91 o                         
  11  17   7        491.32        190.93        84.86 o                         
  13  17   7        218.89        407.31        78.07 o                         
  15  17   7       1997.94       1805.44        79.77 o                         
  17  17   7       1475.92       1333.95       120.50 o                         
  19  17   7        223.87        355.55       103.53 o                         
  21  17   7        790.72        594.13        99.47 o                         
   1  19   7       1024.08        986.89        70.43 o                         
   3  19   7       4774.93       4691.74       114.56 o                         
   5  19   7       1960.30       1563.07        84.01 o                         
   7  19   7        289.86        494.55        50.54 o                         
   9  19   7       8510.32       8399.99       148.50 o                         
  11  19   7       7777.36       9216.74        92.38 o                         
  13  19   7       1784.89       2073.90        87.40 o                         
  15  19   7        173.36        507.37        66.24 o                         
  17  19   7        409.68        603.30        77.20 o                         
  19  19   7        608.05        584.66       109.47 o                         
  21  19   7        248.89        117.72       103.30 o                         
   1  21   7       7160.54       6568.78       111.16 o                         
   3  21   7       7116.89       6342.21       123.89 o                         
   5  21   7        145.11         82.31        64.49 o                         
   7  21   7      11587.51      10924.49       123.89 o                         
   9  21   7       7323.14       8740.27       163.77 o                         
  11  21   7       5019.68       3892.38        88.54 o                         
  15  21   7        358.41       1019.98       117.95 o                         
  17  21   7        342.66        643.22       123.89 o                         
  19  21   7         39.78        150.54        91.52 o                         
  21  21   7        129.04         61.95       133.23 o                         
   1  23   7      11945.14      11705.17       127.29 o                         
   5  23   7       1661.07       1416.26        78.07 o                         
   9  23   7       7429.17       6829.29       163.77 o                         
  13  23   7        216.81        159.11        61.53 o                         
  15  23   7        421.00        833.30       100.98 o                         
  17  23   7         23.09        135.71        73.74 o                         
  19  23   7        107.60        257.97        87.84 o                         
   3  25   7       2273.94       2283.50        62.40 o                         
   5  25   7       2500.75       3006.48       112.01 o                         
   7  25   7       2154.59       2103.41        77.31 o                         
   9  25   7         96.48        269.85        89.10 o                         
  11  25   7       1654.37       1052.23       104.37 o                         
  13  25   7        100.42        151.05        89.95 o                         
  15  25   7        166.66        264.75       108.62 o                         
  17  25   7        287.20         92.51        76.14 o                         
  19  25   7        527.18        398.38        96.50 o                         
   1  27   7       2878.16       2307.16        84.86 o                         
   5  27   7       1611.68       1668.29        98.43 o                         
   7  27   7        815.14        854.45        66.56 o                         
   9  27   7       1097.93       1177.41        74.40 o                         
  11  27   7       1106.20       1185.19        79.97 o                         
  13  27   7        920.89        619.46       113.71 o                         
  15  27   7        194.19        140.01       133.23 o                         
  17  27   7        135.13        127.74        93.24 o                         
   3  29   7       1660.51       1648.46        72.61 o                         
   5  29   7       1134.95        926.65        72.30 o                         
   7  29   7         10.21         72.13       117.10 o                         
   9  29   7        416.58        204.57        66.14 o                         
  11  29   7        159.96         77.22        91.65 o                         
  13  29   7        585.14        455.68        99.28 o                         
  15  29   7        162.96        156.14       122.19 o                         
   1  31   7         75.10         74.67        92.49 o                         
   3  31   7        202.05        171.27        53.81 o                         
   5  31   7       1037.51        895.24       112.86 o                         
   7  31   7        138.99         55.55        64.51 o                         
   9  31   7        235.02        172.59        63.90 o                         
  11  31   7        246.47        243.64        71.10 o                         
  13  31   7         70.86        200.26        98.43 o                         
  15  31   7         95.06        276.89        92.53 o                         
   1  33   7         13.00         85.71        91.65 o                         
   3  33   7        925.74       1154.06       111.16 o                         
   5  33   7        252.55        154.04        61.97 o                         
   7  33   7        793.25        881.66       117.10 o                         
   9  33   7        215.64         56.83        73.49 o                         
  11  33   7         72.49        147.38        80.94 o                         
  13  33   7        307.58        337.33        95.43 o                         
   1  35   7        423.47        331.67        70.77 o                         
   5  35   7        243.61        186.72        68.10 o                         
   7  35   7        630.05        663.58       136.62 o                         
   9  35   7         70.96         63.64       110.31 o                         
  11  35   7        229.80        301.23        80.27 o                         
   1  37   7        303.40        316.52       107.77 o                         
   5  37   7       2421.48       2203.78       100.89 o                         
   7  37   7        138.81        258.72        83.97 o                         
   3  39   7        671.10        981.80       345.37 o                         
   4   0   8        527.83        618.61       121.35 o                         
   8   0   8      24285.52      22055.18       368.28 o                         
  12   0   8       8599.79       6621.13       822.69 o                         
  16   0   8       2491.98       2233.42       129.61 o                         
  20   0   8       2507.30       2557.21       146.07 o                         
  24   0   8        289.24        576.18       201.96 o                         
   2   2   8       4055.57       3379.85        61.95 o                         
   4   2   8       5471.54       5863.11       104.80 o                         
   6   2   8       9128.65       8349.93       110.31 o                         
  10   2   8      15708.17      15897.96       107.77 o                         
  12   2   8        266.44        325.85        54.31 o                         
  14   2   8         99.44        106.92        51.76 o                         
  16   2   8        461.94        418.26        54.63 o                         
  18   2   8        244.73        493.57        80.66 o                         
  20   2   8        330.76        301.27        81.89 o                         
  22   2   8        387.79         99.52        80.57 o                         
  24   2   8        133.07         57.70       195.17 o                         
   0   4   8       6324.32       5945.93        64.49 o                         
   2   4   8        439.01        369.13        60.25 o                         
   6   4   8       4526.03       4213.15        92.49 o                         
   8   4   8      15447.62      14229.71       352.58 o                         
  10   4   8       3469.55       3105.39        46.19 o                         
  12   4   8       2195.88       1554.35        49.27 o                         
  14   4   8       3818.87       3704.29        76.65 o                         
  16   4   8        248.97        397.98        62.79 o                         
  18   4   8         14.16        179.90        98.43 o                         
  20   4   8        693.58        573.63       113.71 o                         
  22   4   8        269.02        389.49       116.25 o                         
   6   6   8       1787.91       1786.24        72.98 o                         
   8   6   8       2862.58       3267.84        52.61 o                         
  10   6   8       1010.78        939.37        50.07 o                         
  12   6   8       3250.85       3369.64        84.86 o                         
  14   6   8       3231.60       2297.81        66.95 o                         
  16   6   8        347.57        247.78        84.86 o                         
  18   6   8        373.75        411.95        77.21 o                         
  20   6   8        262.76        231.66       123.04 o                         
  22   6   8         29.79        405.62       145.95 o                         
   0   8   8      28094.18      27891.64       152.74 o                         
   2   8   8       2399.59       2414.18        51.76 o                         
   4   8   8       1758.39       1621.81        52.69 o                         
   6   8   8      10414.79       9679.06       115.41 o                         
   8   8   8        989.91        980.10        55.16 o                         
  10   8   8      10464.93       9617.24        64.51 o                         
  12   8   8       4056.24       3412.16        70.68 o                         
  14   8   8       1941.89       1879.12        84.01 o                         
  16   8   8       1197.68       1638.59       109.47 o                         
  18   8   8       1042.63        910.49        85.78 o                         
  20   8   8        141.69        104.21        81.13 o                         
  22   8   8         40.82        -43.28       144.26 o                         
   8  10   8       2588.51       2460.00        72.13 o                         
  10  10   8      16112.70      14681.25       191.78 o                         
  12  10   8       2350.74       2762.09        71.28 o                         
  14  10   8        999.18       1015.28        71.70 o                         
  16  10   8        267.79        467.53        77.13 o                         
  18  10   8        269.29        526.96       141.71 o                         
  20  10   8         52.57         45.82       143.41 o                         
  22  10   8          1.88         92.80        93.96 o                         
   0  12   8       5970.28       5850.89        73.83 o                         
   4  12   8       4482.08       4297.16       116.25 o                         
   6  12   8       4693.45       4818.18        85.71 o                         
  10  12   8       6128.32       4552.58       188.81 o                         
  12  12   8       7165.80       6652.79       101.83 o                         
  14  12   8        619.94        810.38        93.34 o                         
  16  12   8        348.64        293.25        82.48 o                         
  18  12   8        180.36        169.40        76.03 o                         
  20  12   8        240.64        310.58       140.01 o                         
  22  12   8        244.35        140.86       138.32 o                         
   2  14   8       1291.89       1196.48        67.89 o                         
   4  14   8       4738.66       5265.11        56.40 o                         
   6  14   8       2191.10       2476.98        78.07 o                         
   8  14   8       1133.34        785.13        38.51 o                         
  10  14   8        116.08        115.71        48.79 o                         
  12  14   8       1999.25       2137.73       121.77 o                         
  14  14   8        574.77        482.41        66.28 o                         
  16  14   8       1419.59       2097.90        89.38 o                         
  20  14   8        145.84          9.11        79.70 o                         
  22  14   8         43.09        147.65       235.90 o                         
   6  16   8       8114.86       7215.39       125.59 o                         
   8  16   8      12842.23      12745.26       123.85 o                         
  10  16   8        950.20        531.91        57.64 o                         
  12  16   8       1725.14       1406.85        66.91 o                         
  14  16   8        503.67        344.68        63.97 o                         
  16  16   8         94.88        121.65        75.00 o                         
  18  16   8        327.51        223.17       111.16 o                         
  20  16   8         68.85         20.37       161.23 o                         
   2  18   8        488.05        404.77        85.71 o                         
   6  18   8         24.50         36.12        60.28 o                         
  10  18   8       4354.10       5549.87       155.29 o                         
  12  18   8       2957.70       3030.24        99.28 o                         
  14  18   8         67.25         66.19        79.77 o                         
  16  18   8       1409.99       1203.69        95.74 o                         
  18  18   8        163.63        218.08       106.07 o                         
  20  18   8        117.56        207.50       100.92 o                         
   2  20   8        543.47        717.89        58.55 o                         
   4  20   8       1389.00       1242.31        92.49 o                         
  10  20   8       1250.20        886.76        98.43 o                         
  12  20   8        309.18        133.23        89.10 o                         
  14  20   8       2646.34       2376.84       148.50 o                         
  16  20   8        359.47        444.65       141.71 o                         
  18  20   8        259.00        172.50        87.56 o                         
  20  20   8         39.13        -32.25       131.53 o                         
   2  22   8        297.88        233.36        75.52 o                         
   4  22   8      18478.95      16188.65       370.83 o                         
   6  22   8       2439.77       2316.60        90.80 o                         
  10  22   8        704.81        922.40       103.53 o                         
  12  22   8       1124.98       1261.05        91.28 o                         
  14  22   8        393.31        162.01        81.78 o                         
  16  22   8        693.10        609.27       127.29 o                         
  18  22   8         21.22        141.75        93.38 o                         
   0  24   8       2025.64       2567.77       111.16 o                         
   2  24   8       6376.40       7002.40       128.13 o                         
   4  24   8       3902.38       4037.50       129.83 o                         
   6  24   8       2665.57       2515.95       112.01 o                         
   8  24   8        431.72        334.34        93.34 o                         
  10  24   8       4873.93       4949.74       111.85 o                         
  12  24   8         75.64        217.45        76.84 o                         
  14  24   8       1599.65       1991.59       134.07 o                         
  16  24   8        141.18        351.93        90.18 o                         
  18  24   8        179.15         10.18       134.92 o                         
   2  26   8        289.71        381.01        86.55 o                         
   4  26   8       4001.00       3541.08       143.41 o                         
   8  26   8        288.52        421.74       131.53 o                         
  10  26   8        590.48        549.34        72.36 o                         
  12  26   8        329.08        258.21        75.90 o                         
  14  26   8        268.48        118.80       100.98 o                         
  16  26   8        221.62        265.79        83.91 o                         
   2  28   8        131.91        245.24        80.61 o                         
   4  28   8        228.41        224.87        97.59 o                         
   6  28   8        149.71        126.61        74.40 o                         
   8  28   8        353.66        181.59       110.31 o                         
  10  28   8        180.38         28.85       131.53 o                         
  12  28   8        142.81         57.70       140.86 o                         
  14  28   8        770.50       1170.18       163.77 o                         
  16  28   8        937.85       1063.26       165.47 o                         
   2  30   8        500.41        644.91       111.16 o                         
   4  30   8        271.49        401.37        91.65 o                         
   6  30   8        623.89        677.15        77.69 o                         
   8  30   8        824.99        579.57       126.44 o                         
  10  30   8        141.61         69.75        79.42 o                         
  12  30   8        371.34        263.06       145.11 o                         
  14  30   8         59.70         56.39        95.02 o                         
   2  32   8         70.94          5.94        96.74 o                         
   4  32   8        753.68        671.81        71.66 o                         
   6  32   8        260.26        169.59        71.90 o                         
   8  32   8         20.21         45.82       122.19 o                         
  10  32   8        261.86        321.61       115.41 o                         
  12  32   8       1498.57       1515.34       114.56 o                         
   4  34   8        995.44        791.72       111.16 o                         
   6  34   8       1262.62       1373.83       135.77 o                         
   8  34   8        151.21        128.13       100.13 o                         
  10  34   8        246.53        240.99       153.59 o                         
   4  36   8        109.17        163.78        79.42 o                         
   6  36   8        110.40        295.29        80.58 o                         
   3   1   9       2538.89       2492.25       108.62 o                         
   5   1   9       5288.78       6038.42       136.62 o                         
   9   1   9        325.93        376.17        58.80 o                         
  13   1   9       1264.79       1587.14        90.21 o                         
  15   1   9       1124.32       1074.29       101.83 o                         
  17   1   9         54.66        117.95       123.89 o                         
  19   1   9        270.13         72.13       122.19 o                         
  21   1   9        510.60        800.20       150.20 o                         
   9   3   9       2200.22       2373.45        87.40 o                         
  11   3   9       3523.36       3810.54        82.84 o                         
  13   3   9       2122.84       3016.67       113.71 o                         
  15   3   9        533.76        405.62        90.80 o                         
  17   3   9       1825.98       1319.00        91.78 o                         
  19   3   9        240.35        149.37        82.63 o                         
  21   3   9        177.64        369.13       156.99 o                         
   1   5   9       3181.66       3166.81        37.74 o                         
   5   5   9       2839.56       2657.72        92.49 o                         
   7   5   9        311.92        177.99        47.23 o                         
   9   5   9       3684.21       4082.54        78.27 o                         
  11   5   9       1171.76        965.67       110.31 o                         
  13   5   9       1234.93       1506.27        76.10 o                         
  15   5   9       4233.83       4274.43       104.59 o                         
  17   5   9       1065.21        793.41       140.01 o                         
  19   5   9        204.80        191.78       116.25 o                         
  21   5   9         74.84        257.97       140.86 o                         
   1   7   9        198.27        178.20        34.79 o                         
   3   7   9       1088.19        986.89        86.55 o                         
   5   7   9       2978.90       2914.00        66.05 o                         
   7   7   9       1100.40        810.91        53.64 o                         
   9   7   9       9960.42      12381.48       109.47 o                         
  11   7   9       2064.53       1210.91       100.98 o                         
  13   7   9       1152.29       1093.37        77.56 o                         
  15   7   9        235.98        666.24        84.58 o                         
  17   7   9       1034.47        910.52       142.56 o                         
  19   7   9         69.83         48.47        82.15 o                         
  21   7   9         25.40        107.79        91.75 o                         
   1   9   9        550.35        436.33        24.86 o                         
   3   9   9       6867.19       8645.53       910.94 o                         
   5   9   9       4926.36       5396.90       125.59 o                         
   7   9   9       2397.83       2367.21        56.46 o                         
   9   9   9       6559.57       7648.16       120.50 o                         
  11   9   9       2741.62       2818.95        77.56 o                         
  13   9   9       2336.48       2333.57       107.77 o                         
  15   9   9        517.83        407.31       100.13 o                         
  17   9   9        271.91        498.93        89.02 o                         
  19   9   9        202.60        243.38        85.46 o                         
   1  11   9       4253.81       3690.43        56.85 o                         
   5  11   9       4858.16       5365.66        89.95 o                         
   7  11   9        763.37        796.81        61.10 o                         
   9  11   9       7604.61       7427.53       145.11 o                         
  11  11   9        304.14        606.79       120.07 o                         
  13  11   9       2653.02       2239.38       114.56 o                         
  15  11   9        320.99        151.89       119.65 o                         
  17  11   9         17.30          4.99        90.27 o                         
  19  11   9        111.09        350.17        96.89 o                         
  21  11   9         54.91         82.31       137.47 o                         
   1  13   9       2026.34       1902.49        52.61 o                         
   5  13   9       8649.84       7600.64       123.89 o                         
   7  13   9       8286.13       7786.48       125.59 o                         
   9  13   9      11533.83      11304.65       196.87 o                         
  11  13   9       3948.07       4904.31       307.18 o                         
  13  13   9         87.89        105.22       100.98 o                         
  15  13   9        512.22        272.39        98.43 o                         
  17  13   9         73.46        115.41       124.74 o                         
  19  13   9        481.70        526.96       145.11 o                         
  21  13   9        256.57        234.14       116.25 o                         
   3  15   9       7770.60       8174.47       160.80 o                         
  11  15   9       3254.59       2949.63       105.22 o                         
  13  15   9        211.39        263.06        98.43 o                         
  15  15   9        419.77        386.28        78.70 o                         
  17  15   9         72.61         -8.66        88.66 o                         
  19  15   9        375.71        591.45       196.87 o                         
   3  17   9       2147.93       2239.38       129.83 o                         
   5  17   9       4676.80       4389.65       129.83 o                         
   7  17   9       2835.35       3083.70       131.53 o                         
   9  17   9       3777.34       2546.46        76.51 o                         
  11  17   9       3209.02       4194.48       155.29 o                         
  13  17   9       1730.17       1314.24        87.65 o                         
  15  17   9        511.50        194.10        76.50 o                         
  17  17   9        881.24       1170.68       134.92 o                         
  19  17   9        155.17        227.87       102.53 o                         
   1  19   9        579.23        601.64        75.52 o                         
   3  19   9       3018.68       3011.48        80.94 o                         
   5  19   9        161.34         64.49        98.43 o                         
   7  19   9       3293.18       3468.55       114.98 o                         
   9  19   9       1202.86       1283.04        91.65 o                         
  11  19   9       3775.72       3166.93       113.16 o                         
  13  19   9        450.92        327.55       153.59 o                         
  15  19   9         88.07         95.04       119.65 o                         
  17  19   9        163.51        392.97       104.02 o                         
  19  19   9        565.03        619.85       109.73 o                         
   5  21   9       4861.57       4864.00       117.95 o                         
   7  21   9        359.62        290.21        77.22 o                         
   9  21   9        102.61        190.01        73.50 o                         
  11  21   9       1601.23       1662.35       137.47 o                         
  13  21   9       1985.15       1581.61       107.60 o                         
  15  21   9        931.42        638.97       147.65 o                         
  17  21   9        311.44        345.16        99.44 o                         
   3  23   9       2313.56       2735.79       104.37 o                         
   5  23   9       2485.47       2619.23        89.24 o                         
   7  23   9        579.17        561.69        73.02 o                         
   9  23   9        359.84        332.64       129.83 o                         
  11  23   9        551.39        386.88        99.29 o                         
  13  23   9        285.48        487.05        90.46 o                         
  15  23   9         49.61        123.04       142.56 o                         
  17  23   9        198.94        128.51        89.32 o                         
   3  25   9       1269.91        924.09        97.59 o                         
   5  25   9        651.79        941.06       100.98 o                         
   7  25   9         91.26         38.18        77.10 o                         
   9  25   9       1299.52       1147.54       101.31 o                         
  11  25   9        233.80        221.15        88.47 o                         
  13  25   9       1538.23       1547.79       167.17 o                         
  15  25   9        133.12         79.77       138.32 o                         
   1  27   9        863.77        908.44        66.30 o                         
   5  27   9       1021.64       1103.19        76.09 o                         
   7  27   9        634.14        534.75        73.62 o                         
   9  27   9       1294.28       1399.16       101.72 o                         
  11  27   9        211.97        128.98       136.62 o                         
  13  27   9        462.05        723.83       164.62 o                         
  15  27   9        204.71        683.95       256.27 o                         
   1  29   9        307.97        301.24        93.34 o                         
   3  29   9        153.46        101.83        86.55 o                         
   5  29   9         16.93         15.27       109.47 o                         
   7  29   9        375.98        520.34        93.14 o                         
   9  29   9         37.36          1.01        95.38 o                         
  11  29   9        489.62        530.36       145.11 o                         
  13  29   9        614.58        552.86       113.71 o                         
   3  31   9       1085.97       1350.92       123.89 o                         
   5  31   9        926.59        866.39       132.38 o                         
   7  31   9        682.94        532.05       144.26 o                         
   9  31   9        202.35        275.79       140.01 o                         
  11  31   9        173.47        369.98       117.95 o                         
   1  33   9       1281.94       1092.96       135.77 o                         
   3  33   9        517.75        453.03        78.00 o                         
   5  33   9         91.48         63.99        76.96 o                         
   7  33   9        381.78        410.71       131.53 o                         
   1  35   9         28.38        -41.58       117.10 o                         
   3  35   9       1207.44       1646.23       133.23 o                         
   5  35   9         76.29        177.35       240.15 o                         
   6   0  10       3679.97       4493.21       127.61 o                         
  10   0  10      15149.11      14829.61       246.93 o                         
  14   0  10       3920.47       3848.32       146.50 o                         
  18   0  10       1285.62       1547.18       211.72 o                         
   6   2  10       2679.04       2331.02       123.89 o                         
   8   2  10       8237.72       8046.14       135.77 o                         
  10   2  10       5369.93       5784.70       119.65 o                         
  12   2  10         44.60         73.05        66.32 o                         
  14   2  10        130.88        343.38        70.48 o                         
  16   2  10        580.62       1230.83        83.60 o                         
  18   2  10        287.74        297.00        97.48 o                         
  20   2  10        796.36        978.97       109.38 o                         
   2   4  10       8197.78       8182.04        70.62 o                         
  10   4  10       7434.68       6815.10       109.89 o                         
  12   4  10       1249.67       1149.66        76.79 o                         
  14   4  10       1200.54       1176.12       108.62 o                         
  16   4  10        437.10        548.37       104.14 o                         
  18   4  10        927.40       1288.13       152.74 o                         
  20   4  10        103.48         58.94       104.33 o                         
   2   6  10       4138.11       3551.20        59.49 o                         
   6   6  10       4778.76       4350.62       102.68 o                         
   8   6  10      10829.27      10357.05       117.10 o                         
  10   6  10        902.19        778.14        97.59 o                         
  12   6  10        535.82        440.41        99.28 o                         
  14   6  10         80.13        192.93        70.17 o                         
  16   6  10       1203.18       1536.02       116.10 o                         
  18   6  10          6.67        -38.19       128.98 o                         
  20   6  10        225.61        157.96       101.83 o                         
   2   8  10         62.17         59.40        54.31 o                         
   4   8  10         22.69         86.55        76.37 o                         
   6   8  10        276.04        151.89        69.58 o                         
   8   8  10       8923.35       8867.89        95.95 o                         
  10   8  10       2921.68       3179.15        82.46 o                         
  12   8  10       1363.68       1330.72        76.95 o                         
  14   8  10        924.26        632.18       110.31 o                         
  16   8  10        300.21        240.15       124.74 o                         
  18   8  10         47.20         74.67       133.23 o                         
  20   8  10         63.91         11.09       111.51 o                         
   0  10  10         51.89         51.76        46.67 o                         
   2  10  10        350.43        267.30        59.40 o                         
   4  10  10       6513.39       7245.09       179.05 o                         
   6  10  10       7784.98       8095.15        94.09 o                         
   8  10  10        803.03        967.37        87.40 o                         
  10  10  10       2257.95       2415.03       112.86 o                         
  12  10  10       1522.50       1077.68       100.13 o                         
  14  10  10        343.75        359.79       108.62 o                         
  16  10  10        314.76        403.07       138.32 o                         
  18  10  10         30.37        130.68       135.77 o                         
  20  10  10         80.53        168.02       116.25 o                         
   4  12  10       6801.11       6104.61       133.23 o                         
   6  12  10       1242.04       1019.98        84.01 o                         
   8  12  10        656.30        522.75       104.37 o                         
  10  12  10       1766.36       1495.18        89.10 o                         
  12  12  10        792.72        587.94        84.86 o                         
  14  12  10        707.25        571.94       116.25 o                         
  16  12  10        549.51        528.66       125.59 o                         
  18  12  10         47.13         88.80        82.53 o                         
  20  12  10        372.32        223.13        95.96 o                         
   4  14  10       2829.13       2098.51       105.22 o                         
   6  14  10       9058.57       8662.20       168.02 o                         
   8  14  10        119.93        132.01        62.38 o                         
  10  14  10        146.83        190.19        64.99 o                         
  12  14  10        399.57        348.76       103.53 o                         
  14  14  10       1165.08       1195.91        90.99 o                         
  16  14  10         94.22         51.35        81.82 o                         
  18  14  10       1114.99        876.28       103.13 o                         
   2  16  10        544.87        619.31        70.35 o                         
   4  16  10       1847.88       1425.60       108.62 o                         
   8  16  10        107.74        253.72        87.40 o                         
  10  16  10        174.90        214.13        75.27 o                         
  12  16  10        856.43       1178.66       118.80 o                         
  14  16  10          6.97         74.73        73.68 o                         
  16  16  10        569.83        779.23       111.47 o                         
  18  16  10        253.64        215.54       194.32 o                         
   0  18  10        833.57       1227.88        89.95 o                         
   2  18  10        834.85        822.26        89.95 o                         
   4  18  10       1911.90       1727.48        76.35 o                         
   6  18  10       2877.23       2710.33       116.25 o                         
   8  18  10       2056.64       2119.73       107.77 o                         
  10  18  10       1407.45       1211.76       112.01 o                         
  12  18  10        726.29        580.42       134.92 o                         
  14  18  10        700.69        681.40       134.07 o                         
  16  18  10        140.99        157.56        87.93 o                         
  18  18  10        339.97        421.76       112.87 o                         
   2  20  10       1086.53       1189.69        95.04 o                         
   4  20  10       1820.70       1636.04       103.53 o                         
   8  20  10        816.61        805.29       132.38 o                         
  10  20  10         85.03        158.36        73.34 o                         
  12  20  10       1357.94       1501.97       145.95 o                         
  14  20  10        992.26        726.97        99.67 o                         
  16  20  10         96.34        234.21       179.90 o                         
   2  22  10       2560.25       2963.21       109.47 o                         
   4  22  10        489.95        460.07        75.64 o                         
   6  22  10        274.88        338.58        89.10 o                         
   8  22  10        139.04        162.93        97.59 o                         
  10  22  10        615.67        594.00       142.56 o                         
  12  22  10        298.92        274.24        84.56 o                         
  14  22  10       1484.63       1450.07       101.54 o                         
  16  22  10        261.67        509.99       197.72 o                         
   2  24  10        180.54        159.53        88.25 o                         
   4  24  10       3949.15       4173.27       131.53 o                         
   6  24  10        249.91        229.15        72.30 o                         
   8  24  10        674.52        770.30        81.29 o                         
  10  24  10         23.86         11.88       157.83 o                         
  12  24  10        189.81        340.28       156.14 o                         
  14  24  10         24.25         67.04       158.68 o                         
   0  26  10        998.12       1061.56       100.98 o                         
   2  26  10        897.06       1001.31       103.53 o                         
   6  26  10        132.03         92.49       100.98 o                         
   8  26  10        572.58        367.11        75.89 o                         
  10  26  10       1120.27        876.57       179.05 o                         
  12  26  10        703.68        655.94       148.50 o                         
   2  28  10       1491.75       1254.02        80.68 o                         
   4  28  10       1068.13       1210.91       113.71 o                         
   6  28  10        780.02        896.09       142.56 o                         
   8  28  10        745.15        742.24        93.49 o                         
  10  28  10        977.07        887.60       157.83 o                         
   2  30  10        143.96        281.73       100.98 o                         
   4  30  10       1210.70       1295.95        87.90 o                         
   6  30  10        492.35        258.81       111.16 o                         
   8  30  10         58.89         84.01       125.59 o                         
   4  32  10         55.42        120.50       123.04 o                         
   6  32  10        152.24        108.59        76.96 o                         
   1   1  11       1890.02       1521.38       119.22 o                         
   7   1  11       5014.96       5750.36        94.60 o                         
   9   1  11       1002.91        994.23        69.67 o                         
  11   1  11        229.98        169.71       103.53 o                         
  13   1  11        245.63        211.98        74.56 o                         
  15   1  11       5347.95       5540.20       141.55 o                         
  17   1  11        227.79        162.88       137.47 o                         
  19   1  11        574.02        689.60       134.40 o                         
   1   3  11       1472.02       1528.27        53.46 o                         
   3   3  11       5823.65       5778.76       144.26 o                         
   9   3  11        135.61        184.14        94.19 o                         
  11   3  11        116.29        327.55       114.56 o                         
  13   3  11        471.61        537.99       106.92 o                         
  15   3  11        743.82        993.68       138.32 o                         
  17   3  11        127.10         65.02       103.47 o                         
  19   3  11        555.57        819.79       141.29 o                         
   1   5  11       4525.49       4983.65        90.80 o                         
   9   5  11       3323.12       2997.91       120.07 o                         
  11   5  11       2683.23       2713.73       125.59 o                         
  13   5  11        369.31        328.27        82.98 o                         
  15   5  11       1337.19       1531.67       159.53 o                         
  17   5  11        246.77         98.43       113.71 o                         
  19   5  11        938.28        515.21       118.80 o                         
   1   7  11       1967.58       1930.50        69.58 o                         
   3   7  11       1546.43       1642.59        66.02 o                         
   5   7  11       3761.27       4419.35       146.80 o                         
   7   7  11       1285.33       1308.42        73.20 o                         
   9   7  11       2742.59       2809.61       160.38 o                         
  11   7  11        261.18        371.22        71.54 o                         
  13   7  11        263.96        219.78       106.07 o                         
  15   7  11        260.97        155.65        88.43 o                         
  17   7  11        309.69        373.37       124.74 o                         
  19   7  11        277.29        448.33       109.13 o                         
   1   9  11       6234.19       5592.08       117.95 o                         
   3   9  11       4306.18       5121.97       156.99 o                         
   5   9  11       1907.68       2052.69        93.34 o                         
   7   9  11       1403.41       1361.11       101.83 o                         
   9   9  11       1974.30       2387.88       118.80 o                         
  11   9  11        308.39        139.62        71.64 o                         
  13   9  11       1259.36       1077.68       121.35 o                         
  15   9  11         34.76         46.34        94.14 o                         
  17   9  11        590.99        455.50        98.54 o                         
   1  11  11       6506.57       6017.25       144.26 o                         
   3  11  11        430.32        375.99        78.96 o                         
   5  11  11        244.26        290.21        78.92 o                         
   7  11  11         21.09         81.46        87.40 o                         
   9  11  11        273.48        192.63        83.16 o                         
  11  11  11        417.59        354.70        82.31 o                         
  13  11  11       1535.44       2117.18       129.83 o                         
  15  11  11        374.85        290.21       140.01 o                         
  17  11  11       1140.44       1536.08       115.83 o                         
   1  13  11       2107.93       2027.23       168.02 o                         
   5  13  11       1605.10       1825.27        96.74 o                         
   7  13  11       1297.48       1016.59        95.89 o                         
   9  13  11       3698.04       4076.58       103.14 o                         
  11  13  11        865.03        588.06       138.32 o                         
  13  13  11         98.76         64.88        87.44 o                         
  15  13  11       1134.72        891.00       128.98 o                         
  17  13  11       1089.50       1333.95       192.63 o                         
   1  15  11       5208.85       5074.45       215.54 o                         
   3  15  11       2576.20       3104.92       121.35 o                         
   5  15  11        557.30        480.29        89.10 o                         
   7  15  11         61.96         48.37        89.95 o                         
   9  15  11        456.87        449.74        94.19 o                         
  11  15  11        934.45       1077.72        85.63 o                         
  13  15  11        263.13        301.71        82.97 o                         
  15  15  11        672.86        886.63        98.95 o                         
  17  15  11        206.25        599.93       121.29 o                         
   1  17  11        957.15        854.51        94.19 o                         
   3  17  11       5450.48       5019.29       134.92 o                         
   5  17  11        245.92        190.31        67.05 o                         
   7  17  11       1517.78       1066.65        99.28 o                         
   9  17  11        410.71        391.53        76.18 o                         
  11  17  11        970.64       1011.50       134.07 o                         
  13  17  11        221.25        252.27        99.28 o                         
  15  17  11         13.92         11.88       144.26 o                         
   1  19  11       4703.86       4770.66       131.53 o                         
   3  19  11        296.66        279.18        78.92 o                         
   5  19  11        586.11        481.27        78.96 o                         
   7  19  11       3767.58       4174.96       140.01 o                         
   9  19  11        497.46        482.84       116.25 o                         
  11  19  11       1241.25       1689.01        98.66 o                         
  13  19  11        185.30        154.75        91.26 o                         
  15  19  11        276.00        297.85       159.53 o                         
   1  21  11         45.04         35.64        80.61 o                         
   3  21  11       2032.70       2102.76       112.01 o                         
   5  21  11        445.74        511.69        98.43 o                         
   7  21  11       1424.09       1931.35       152.74 o                         
  11  21  11        192.35        177.65        86.02 o                         
  13  21  11         96.58        139.61        95.95 o                         
   1  23  11       1795.61       1860.91       108.62 o                         
   3  23  11         46.35         49.22        89.10 o                         
   5  23  11        351.08        280.88        95.89 o                         
   9  23  11        112.49         51.76       137.47 o                         
  11  23  11        326.89        403.07       158.68 o                         
  13  23  11        407.10        175.60        90.25 o                         
   1  25  11        415.91        373.37        98.43 o                         
   5  25  11       1266.99       1071.87       103.30 o                         
   7  25  11        264.87        250.33       113.71 o                         
   9  25  11         25.00         55.16       118.80 o                         
  11  25  11         16.73         25.53        95.38 o                         
   1  27  11       1053.88       1079.38       108.62 o                         
   7  27  11        731.74        850.27       122.19 o                         
   9  27  11        574.45        562.05        92.59 o                         
   5  29  11        355.73        515.93       136.62 o                         
   8   0  12       7720.19       7277.33       221.48 o                         
  12   0  12       5586.66       5317.62       230.89 o                         
  16   0  12       2293.39       2639.92       245.98 o                         
   2   2  12       3186.77       3941.61       184.14 o                         
   4   2  12       5648.04       6052.85       149.35 o                         
   6   2  12        804.75        878.27       105.22 o                         
   8   2  12        865.02       1005.56       115.41 o                         
  10   2  12       4476.90       4220.53       142.14 o                         
  12   2  12       1682.53       2093.70       117.50 o                         
  14   2  12        364.35        336.63       112.44 o                         
  16   2  12        526.15        595.69       139.01 o                         
   0   4  12       4935.99       4443.96       139.17 o                         
   2   4  12        780.69        625.82        75.00 o                         
   6   4  12       1475.09       1077.68       103.53 o                         
   8   4  12        529.63        369.13       100.98 o                         
  10   4  12       1532.64       1750.60       144.26 o                         
  12   4  12        566.09        635.58       118.80 o                         
  14   4  12        159.87         46.06       100.44 o                         
  16   4  12         99.82        227.07       106.12 o                         
   2   6  12       3457.59       3750.68       160.38 o                         
   4   6  12        358.17        433.62       133.23 o                         
   6   6  12       1422.16       1370.35        76.25 o                         
   8   6  12        196.28        160.38       107.77 o                         
  10   6  12        911.16        911.19        82.24 o                         
  12   6  12        534.46        429.01        91.43 o                         
  14   6  12        105.75        246.93       129.83 o                         
  16   6  12        284.96        376.77       136.62 o                         
   2   8  12       1584.59       1376.77        90.99 o                         
   4   8  12        292.19        511.69       127.29 o                         
   6   8  12       1417.73       1470.57       109.47 o                         
   8   8  12       1844.28       2216.51        85.84 o                         
  10   8  12       1159.26       1079.85        90.93 o                         
  12   8  12        101.90        105.22       129.83 o                         
  14   8  12       1009.26       1008.95       152.74 o                         
  16   8  12        260.76        202.93        96.29 o                         
   2  10  12       1205.31       1055.58       100.16 o                         
   4  10  12        298.88        407.31       112.86 o                         
   6  10  12        991.83       1098.90        93.34 o                         
   8  10  12       1524.08       1815.09       121.35 o                         
  10  10  12       1435.36       1444.49        86.81 o                         
  12  10  12        919.55        952.94       122.19 o                         
  14  10  12        955.91       1188.85       151.05 o                         
  16  10  12        437.37        374.22       142.56 o                         
   2  12  12        753.56        699.22       153.59 o                         
   6  12  12        370.22        200.17        85.71 o                         
   8  12  12        762.84        591.45       101.83 o                         
  10  12  12        105.87        221.48       102.68 o                         
  12  12  12        228.09        178.20       102.68 o                         
  14  12  12         40.08         59.40       112.01 o                         
  16  12  12         71.18         86.55       126.44 o                         
   2  14  12       1209.58       1395.00       119.18 o                         
   4  14  12       1916.00       1943.21       104.60 o                         
   6  14  12        321.31        116.25        90.80 o                         
   8  14  12         36.12        122.19        91.65 o                         
  10  14  12        457.12        525.26       106.92 o                         
  12  14  12         12.83         35.64       106.92 o                         
  14  14  12         12.41         83.16       115.41 o                         
   0  16  12       2314.99       2353.08       177.35 o                         
   4  16  12        958.29       1185.45       130.68 o                         
   6  16  12       1240.03        935.97       111.16 o                         
   8  16  12        455.97        466.57        80.71 o                         
  10  16  12        204.59        131.53       128.13 o                         
  12  16  12        140.74         36.49       117.95 o                         
  14  16  12        298.00        257.00        89.52 o                         
   2  18  12       1203.93       1435.78       146.80 o                         
   4  18  12       1711.46       1314.43       122.19 o                         
   6  18  12        574.77        756.92       103.53 o                         
   8  18  12       1817.60       1878.73       141.71 o                         
  10  18  12        222.54        100.13       124.74 o                         
  12  18  12         91.80        111.16       127.29 o                         
   0  20  12        671.52        387.80       155.29 o                         
   2  20  12       1151.64       1526.89       105.22 o                         
   4  20  12        414.44        361.04        97.66 o                         
   6  20  12       1635.31       1620.41       110.09 o                         
   8  20  12        159.68        207.63        84.36 o                         
  10  20  12        161.67        350.46       125.59 o                         
  12  20  12        173.67        147.65       128.98 o                         
   2  22  12        876.50        874.88       124.74 o                         
   4  22  12       1159.43       1084.47       137.47 o                         
   8  22  12        338.51        310.58       117.10 o                         
  10  22  12        107.89        105.22       130.68 o                         
   0  24  12        171.82        127.29       122.19 o                         
   2  24  12          7.86        -16.12       149.35 o                         
   4  24  12         93.36        184.99       145.95 o                         
   8  24  12        293.39        275.79       123.89 o                         
   2  26  12        359.08        484.18       108.89 o                         
   4  26  12       1702.42       1605.49       154.44 o                         
   6  26  12         53.10         29.70       136.62 o                         
   1   1  13        272.67        192.63        96.74 o                         
   5   1  13        489.97        421.74        98.43 o                         
   7   1  13        516.35        437.86       163.77 o                         
   9   1  13        988.06        915.23       115.15 o                         
  11   1  13        368.51        313.23       101.74 o                         
  13   1  13        227.11         79.73       104.39 o                         
  15   1  13        281.33        272.39       190.08 o                         
   1   3  13        407.09        374.23        75.60 o                         
   3   3  13       3140.87       3535.14       186.69 o                         
   5   3  13        213.32        213.35        83.36 o                         
   9   3  13        123.06         62.79       128.13 o                         
  11   3  13        652.98        708.80       110.83 o                         
  13   3  13        325.19        472.60       110.66 o                         
  15   3  13        113.71         37.34       169.71 o                         
   1   5  13       2479.90       2216.46       133.23 o                         
   3   5  13       1243.25       1180.36       134.92 o                         
   5   5  13        965.27        859.38       108.30 o                         
   7   5  13        576.14        467.70        93.38 o                         
   9   5  13        105.65        201.24        93.27 o                         
  11   5  13        315.38        256.27       124.74 o                         
  13   5  13        340.23        376.23       140.86 o                         
  15   5  13        503.86        414.49       114.69 o                         
   1   7  13         75.05         60.25       109.47 o                         
   3   7  13       1074.91       1149.91       106.21 o                         
   5   7  13       1254.23       1289.38       115.20 o                         
   7   7  13        467.63        353.63        97.44 o                         
   9   7  13        767.86        628.89        99.27 o                         
  11   7  13         97.79         35.75       101.32 o                         
  13   7  13          8.23        -50.91       152.74 o                         
   1   9  13        939.93        988.58       148.50 o                         
   3   9  13        258.61        308.03       122.19 o                         
   5   9  13        197.14        264.75       145.11 o                         
   7   9  13        920.24        944.41       140.44 o                         
   9   9  13         56.23         76.73        89.30 o                         
  11   9  13        183.88        275.73       114.64 o                         
  13   9  13        574.90        585.51       162.08 o                         
   1  11  13        976.43       1410.32       174.81 o                         
   3  11  13        389.07        232.51       141.71 o                         
   5  11  13         20.66        100.98       124.74 o                         
   7  11  13        868.84        893.48       111.07 o                         
   9  11  13        209.52        163.77       113.71 o                         
  11  11  13        105.93        105.37       104.22 o                         
   1  13  13       2732.00       2246.90       135.77 o                         
   3  13  13        133.43         90.80       123.04 o                         
   5  13  13         54.36         63.64       102.68 o                         
   7  13  13        233.39        184.92        91.57 o                         
   9  13  13        145.64        300.39       146.80 o                         
  11  13  13        378.18        557.51       144.26 o                         
  13  13  13        484.54        700.92       173.96 o                         
   1  15  13        776.83        493.93       115.64 o                         
   3  15  13       1576.16       2000.93       168.02 o                         
   5  15  13       1015.27        884.21       125.59 o                         
   7  15  13          0.45         92.45        94.48 o                         
   9  15  13       1197.42       1338.19       145.95 o                         
  11  15  13         23.98         71.06       112.93 o                         
   1  17  13       1054.88        879.12       151.89 o                         
   3  17  13         26.18        134.92       146.80 o                         
   5  17  13        501.45        549.87       132.38 o                         
   7  17  13        989.28       1115.30       113.25 o                         
   9  17  13         13.24          1.70       152.74 o                         
   3  19  13        794.74        800.20       156.14 o                         
   5  19  13        777.65        868.23       105.81 o                         
   7  19  13        137.96        179.90       140.01 o                         
   9  19  13        749.89        919.41       114.04 o                         
   1  21  13        288.22         72.98       164.62 o                         
   5  21  13        360.45        554.96       140.86 o                         
   7  21  13        514.63        604.18       134.07 o                         
   1  23  13        318.35        223.17       145.95 o                         
   6   0  14        268.25        238.69       173.36 o                         
  10   0  14        251.06        214.69       183.29 o                         
   0   2  14       5669.37       5466.49       173.96 o                         
   4   2  14        754.71        936.82       145.11 o                         
   6   2  14         55.08        110.11       117.65 o                         
   8   2  14       2275.42       2989.12       155.60 o                         
  10   2  14        352.50        225.72       132.38 o                         
  12   2  14        468.31        577.88       165.47 o                         
   2   4  14         44.70         86.92        92.03 o                         
   4   4  14        928.04        678.84       108.53 o                         
   6   4  14        460.76        564.30       168.02 o                         
   8   4  14       1173.89       1670.13       211.72 o                         
  10   4  14       1648.65       1712.41       183.29 o                         
  12   4  14        342.94        387.30       166.91 o                         
   0   6  14         64.68        126.44       117.10 o                         
   2   6  14        787.08        587.21       136.62 o                         
   4   6  14        219.79        138.32       134.07 o                         
   6   6  14        652.20        595.70       102.21 o                         
   8   6  14        848.31       1085.94       121.59 o                         
  10   6  14        435.62        536.49       138.92 o                         
   2   8  14        470.58        571.09       163.77 o                         
   4   8  14        286.91        246.09       144.26 o                         
   6   8  14        285.18        250.33       127.29 o                         
   8   8  14        236.30        305.49       156.14 o                         
  10   8  14         42.86        141.09       111.30 o                         
   0  10  14        255.34        263.06       124.74 o                         
   2  10  14        245.10        320.76       145.11 o                         
   4  10  14        186.79        214.64       102.18 o                         
   6  10  14         15.20        -13.58       135.77 o                         
   8  10  14        109.18        152.33       107.36 o                         
  10  10  14        154.27         80.61       153.59 o                         
   2  12  14       1034.42       1130.30       176.50 o                         
   4  12  14         46.06        148.69        92.78 o                         
   6  12  14         42.84        207.90       125.59 o                         
   8  12  14        530.69        391.45       118.63 o                         
   0  14  14        264.34        448.04       174.81 o                         
   2  14  14        330.00        551.57       149.35 o                         
   4  14  14         16.21          5.09       123.04 o                         
   6  14  14       1368.03       1686.96       142.56 o                         
   8  14  14        345.72        402.22       145.11 o                         
   2  16  14        468.37        354.70       147.65 o                         
   4  16  14       2129.47       1947.79       142.14 o                         
   6  16  14        753.38        847.72       172.26 o                         
   0  18  14        469.13        610.97       234.21 o                         
   4  18  14         57.16         68.73       137.47 o                         
   1   1  15        818.93        710.32       110.33 o                         
   5   1  15        418.09        689.04       205.35 o                         
   7   1  15        427.66        660.38       127.39 o                         
   1   3  15        413.56        505.07       103.10 o                         
   3   3  15       1442.72       1744.71       135.86 o                         
   5   3  15        304.50        624.08       119.89 o                         
   7   3  15        237.72        444.65       184.14 o                         
   1   5  15        825.05        882.38       109.97 o                         
   3   5  15          2.37        114.56       151.89 o                         
   5   5  15        413.94        514.90       116.45 o                         
   1   7  15        327.59        285.44       135.77 o                         
   3   7  15        222.53        368.28       160.38 o                         
   5   7  15         22.00         49.22       162.08 o                         
   1   9  15        298.36        278.79       104.49 o                         
   3   9  15         16.53         42.93       104.96 o                         
   1  11  15        453.18        579.57       182.44 o                         
                                                                                
